# Supplementary material for: Extracellular DNA secreted in yeast cultures is metabolism-specific and inhibits cell proliferation
Source: Microb Cell. 2023 Nov 23;10(12):292–5. doi: 10.15698/mic2023.12.810 (PMC10695634; doi:10.15698/mic2023.12.810)
Supplement: Supplementary file 1 [file mic-10-277-s01.xlsx]

## Sheet: LFC
TYPE	NAME	CHR	START	END	STRAND	LENGTH	#READS
LFC	LFC|contig:1	1	559	819	+	260	3
LFC	LFC|contig:2	1	2025	2197	+	172	2
LFC	LFC|contig:3	1	23916	24127	+	211	2
LFC	LFC|contig:4	1	27210	27361	+	151	1
LFC	LFC|contig:5	1	27783	27913	+	130	1
LFC	LFC|contig:6	1	28210	28361	+	151	1
LFC	LFC|contig:7	1	41945	42757	+	812	2
LFC	LFC|contig:8	1	47980	69583	+	21603	17829
LFC	LFC|contig:9	1	76680	76998	+	318	3
LFC	LFC|contig:10	1	77170	77321	+	151	1
LFC	LFC|contig:11	1	77435	78685	+	1250	22
LFC	LFC|contig:12	1	78690	84566	+	5876	176
LFC	LFC|contig:13	1	84663	90434	+	5771	235
LFC	LFC|contig:14	1	90496	93874	+	3378	109
LFC	LFC|contig:15	1	93893	95255	+	1362	25
LFC	LFC|contig:16	1	95277	95714	+	437	9
LFC	LFC|contig:17	1	95819	95999	+	180	3
LFC	LFC|contig:18	1	96004	96166	+	162	2
LFC	LFC|contig:19	1	96285	96651	+	366	6
LFC	LFC|contig:20	1	96684	97189	+	505	12
LFC	LFC|contig:21	1	97263	97401	+	138	1
LFC	LFC|contig:22	1	97686	98071	+	385	6
LFC	LFC|contig:23	1	98078	98521	+	443	9
LFC	LFC|contig:24	1	98548	98699	+	151	1
LFC	LFC|contig:25	1	98882	99147	+	265	5
LFC	LFC|contig:26	1	99149	99552	+	403	8
LFC	LFC|contig:27	1	99575	99955	+	380	6
LFC	LFC|contig:28	1	100068	100203	+	135	1
LFC	LFC|contig:29	1	100204	100359	+	155	4
LFC	LFC|contig:30	1	100461	101099	+	638	11
LFC	LFC|contig:31	1	101156	101408	+	252	3
LFC	LFC|contig:32	1	101523	102399	+	876	18
LFC	LFC|contig:33	1	102406	102557	+	151	2
LFC	LFC|contig:34	1	102580	103323	+	743	10
LFC	LFC|contig:35	1	103330	103537	+	207	4
LFC	LFC|contig:36	1	103560	103747	+	187	3
LFC	LFC|contig:37	1	103792	104441	+	649	17
LFC	LFC|contig:38	1	104459	106182	+	1723	32
LFC	LFC|contig:39	1	106187	106793	+	606	15
LFC	LFC|contig:40	1	106848	108113	+	1265	29
LFC	LFC|contig:41	1	108156	109281	+	1125	33
LFC	LFC|contig:42	1	109295	109527	+	232	2
LFC	LFC|contig:43	1	109566	110780	+	1214	35
LFC	LFC|contig:44	1	110843	111139	+	296	6
LFC	LFC|contig:45	1	111297	111963	+	666	11
LFC	LFC|contig:46	1	112039	112466	+	427	11
LFC	LFC|contig:47	1	112528	112673	+	145	2
LFC	LFC|contig:48	1	112696	112909	+	213	3
LFC	LFC|contig:49	1	112919	113236	+	317	4
LFC	LFC|contig:50	1	113264	113600	+	336	4
LFC	LFC|contig:51	1	113605	113767	+	162	2
LFC	LFC|contig:52	1	113888	114958	+	1070	19
LFC	LFC|contig:53	1	115280	115429	+	149	1
LFC	LFC|contig:54	1	117054	117204	+	150	1
LFC	LFC|contig:55	1	118265	118416	+	151	1
LFC	LFC|contig:56	1	119119	119268	+	149	1
LFC	LFC|contig:57	1	120760	120907	+	147	1
LFC	LFC|contig:58	1	121163	121312	+	149	1
LFC	LFC|contig:59	1	121438	121586	+	148	1
LFC	LFC|contig:60	1	122631	122781	+	150	1
LFC	LFC|contig:61	1	122998	123144	+	146	1
LFC	LFC|contig:62	1	123317	123468	+	151	1
LFC	LFC|contig:63	1	123480	123631	+	151	1
LFC	LFC|contig:64	1	134031	134224	+	193	2
LFC	LFC|contig:65	1	134413	134564	+	151	1
LFC	LFC|contig:66	1	134577	134706	+	129	1
LFC	LFC|contig:67	1	135062	135212	+	150	1
LFC	LFC|contig:68	1	135651	135802	+	151	1
LFC	LFC|contig:69	1	136416	136560	+	144	1
LFC	LFC|contig:70	1	137597	137739	+	142	1
LFC	LFC|contig:71	1	137980	138131	+	151	1
LFC	LFC|contig:72	1	139388	139595	+	207	2
LFC	LFC|contig:73	1	139692	139839	+	147	1
LFC	LFC|contig:74	1	141423	141573	+	150	1
LFC	LFC|contig:75	1	141849	141999	+	150	1
LFC	LFC|contig:76	1	147743	147891	+	148	1
LFC	LFC|contig:77	1	151787	151938	+	151	1
LFC	LFC|contig:78	1	153215	153366	+	151	1
LFC	LFC|contig:79	1	153472	153623	+	151	1
LFC	LFC|contig:80	1	156012	156163	+	151	1
LFC	LFC|contig:81	1	157523	157674	+	151	1
LFC	LFC|contig:82	1	158736	158887	+	151	1
LFC	LFC|contig:83	1	159150	159301	+	151	1
LFC	LFC|contig:84	1	160228	160343	+	115	3
LFC	LFC|contig:85	1	160366	160698	+	332	6
LFC	LFC|contig:86	1	161023	161174	+	151	1
LFC	LFC|contig:87	1	163476	163677	+	201	2
LFC	LFC|contig:88	1	163906	164043	+	137	1
LFC	LFC|contig:89	1	165584	165901	+	317	9
LFC	LFC|contig:90	1	165954	166105	+	151	1
LFC	LFC|contig:91	1	166286	166414	+	128	1
LFC	LFC|contig:92	1	166872	167023	+	151	1
LFC	LFC|contig:93	1	167408	167642	+	234	2
LFC	LFC|contig:94	1	167676	167795	+	119	1
LFC	LFC|contig:95	1	167796	168124	+	328	3
LFC	LFC|contig:96	1	168396	168542	+	146	1
LFC	LFC|contig:97	1	168555	168706	+	151	1
LFC	LFC|contig:98	1	168713	168960	+	247	6
LFC	LFC|contig:99	1	169006	169185	+	179	2
LFC	LFC|contig:100	1	169255	169543	+	288	4
LFC	LFC|contig:101	1	169555	170265	+	710	13
LFC	LFC|contig:102	1	170272	170420	+	148	1
LFC	LFC|contig:103	1	170464	170652	+	188	3
LFC	LFC|contig:104	1	170783	170934	+	151	1
LFC	LFC|contig:105	1	171130	171295	+	165	2
LFC	LFC|contig:106	1	171297	171605	+	308	3
LFC	LFC|contig:107	1	171704	172049	+	345	7
LFC	LFC|contig:108	1	172149	172393	+	244	2
LFC	LFC|contig:109	1	172412	173340	+	928	21
LFC	LFC|contig:110	1	173406	174482	+	1076	26
LFC	LFC|contig:111	1	174520	174623	+	103	1
LFC	LFC|contig:112	1	174843	176561	+	1718	31
LFC	LFC|contig:113	1	176600	176819	+	219	4
LFC	LFC|contig:114	1	176829	178463	+	1634	38
LFC	LFC|contig:115	1	178472	183690	+	5218	127
LFC	LFC|contig:116	1	183739	183886	+	147	2
LFC	LFC|contig:117	1	183979	186377	+	2398	76
LFC	LFC|contig:118	1	186415	189997	+	3582	113
LFC	LFC|contig:119	1	190175	191003	+	828	24
LFC	LFC|contig:120	1	191016	191526	+	510	7
LFC	LFC|contig:121	1	191538	192034	+	496	7
LFC	LFC|contig:122	1	192046	192323	+	277	2
LFC	LFC|contig:123	1	192338	192535	+	197	3
LFC	LFC|contig:124	1	192608	192793	+	185	2
LFC	LFC|contig:125	1	192821	192972	+	151	1
LFC	LFC|contig:126	1	193115	193297	+	182	3
LFC	LFC|contig:127	1	194007	194180	+	173	3
LFC	LFC|contig:128	1	194624	195820	+	1196	23
LFC	LFC|contig:129	1	195857	196264	+	407	6
LFC	LFC|contig:130	1	196696	196911	+	215	2
LFC	LFC|contig:131	1	196925	197117	+	192	3
LFC	LFC|contig:132	1	197385	197601	+	216	2
LFC	LFC|contig:133	1	197843	198147	+	304	4
LFC	LFC|contig:134	1	198287	198417	+	130	1
LFC	LFC|contig:135	1	198482	198600	+	118	1
LFC	LFC|contig:136	1	202732	202867	+	135	1
LFC	LFC|contig:137	1	202958	203094	+	136	2
LFC	LFC|contig:138	1	203193	203367	+	174	2
LFC	LFC|contig:139	1	203431	203829	+	398	10
LFC	LFC|contig:140	1	206594	206740	+	146	1
LFC	LFC|contig:141	1	211081	211966	+	885	14
LFC	LFC|contig:142	1	212266	213082	+	816	27
LFC	LFC|contig:143	1	213095	213629	+	534	15
LFC	LFC|contig:144	1	213647	214046	+	399	16
LFC	LFC|contig:145	1	214072	216018	+	1946	59
LFC	LFC|contig:146	1	216104	216809	+	705	10
LFC	LFC|contig:147	1	216844	217059	+	215	5
LFC	LFC|contig:148	1	217245	217396	+	151	1
LFC	LFC|contig:149	1	217452	217603	+	151	1
LFC	LFC|contig:150	1	217705	217848	+	143	1
LFC	LFC|contig:151	1	217863	218430	+	567	10
LFC	LFC|contig:152	1	218611	218766	+	155	2
LFC	LFC|contig:153	1	218885	219035	+	150	2
LFC	LFC|contig:154	1	219344	219495	+	151	1
LFC	LFC|contig:155	1	219623	219925	+	302	3
LFC	LFC|contig:156	1	220049	220228	+	179	2
LFC	LFC|contig:157	1	220624	220759	+	135	1
LFC	LFC|contig:158	1	220847	221111	+	264	3
LFC	LFC|contig:159	1	221518	221780	+	262	2
LFC	LFC|contig:160	1	221840	221991	+	151	1
LFC	LFC|contig:161	1	223229	223358	+	129	1
LFC	LFC|contig:162	1	223367	223516	+	149	1
LFC	LFC|contig:163	1	223533	223707	+	174	2
LFC	LFC|contig:164	1	223818	224371	+	553	6
LFC	LFC|contig:165	1	224480	224630	+	150	1
LFC	LFC|contig:166	1	225317	225519	+	202	2
LFC	LFC|contig:167	1	226037	226200	+	163	2
LFC	LFC|contig:168	1	226275	226467	+	192	3
LFC	LFC|contig:169	1	226512	226688	+	176	2
LFC	LFC|contig:170	2	103	646	+	543	10
LFC	LFC|contig:171	2	669	1122	+	453	9
LFC	LFC|contig:172	2	1572	1677	+	105	1
LFC	LFC|contig:173	2	2239	2773	+	534	10
LFC	LFC|contig:174	2	2800	3099	+	299	8
LFC	LFC|contig:175	2	3160	3392	+	232	4
LFC	LFC|contig:176	2	3484	7436	+	3952	127
LFC	LFC|contig:177	2	7513	8296	+	783	17
LFC	LFC|contig:178	2	8297	10447	+	2150	47
LFC	LFC|contig:179	2	10448	10941	+	493	7
LFC	LFC|contig:180	2	11029	11203	+	174	3
LFC	LFC|contig:181	2	11407	11558	+	151	1
LFC	LFC|contig:182	2	11627	11778	+	151	1
LFC	LFC|contig:183	2	11912	12062	+	150	1
LFC	LFC|contig:184	2	12142	12427	+	285	4
LFC	LFC|contig:185	2	12674	13057	+	383	7
LFC	LFC|contig:186	2	13292	13478	+	186	2
LFC	LFC|contig:187	2	13589	13874	+	285	2
LFC	LFC|contig:188	2	13884	14219	+	335	5
LFC	LFC|contig:189	2	14641	14944	+	303	3
LFC	LFC|contig:190	2	14965	15268	+	303	3
LFC	LFC|contig:191	2	15701	15996	+	295	2
LFC	LFC|contig:192	2	16006	16157	+	151	1
LFC	LFC|contig:193	2	16275	16483	+	208	2
LFC	LFC|contig:194	2	16675	16825	+	150	1
LFC	LFC|contig:195	2	17245	17493	+	248	3
LFC	LFC|contig:196	2	18429	18580	+	151	1
LFC	LFC|contig:197	2	18733	18859	+	126	1
LFC	LFC|contig:198	2	19896	20047	+	151	1
LFC	LFC|contig:199	2	21740	21891	+	151	1
LFC	LFC|contig:200	2	24960	25111	+	151	1
LFC	LFC|contig:201	2	25284	25464	+	180	2
LFC	LFC|contig:202	2	25705	25950	+	245	2
LFC	LFC|contig:203	2	26552	26691	+	139	1
LFC	LFC|contig:204	2	26715	26897	+	182	3
LFC	LFC|contig:205	2	27127	27241	+	114	1
LFC	LFC|contig:206	2	27371	27585	+	214	3
LFC	LFC|contig:207	2	27678	27829	+	151	1
LFC	LFC|contig:208	2	28230	28381	+	151	1
LFC	LFC|contig:209	2	29302	29577	+	275	3
LFC	LFC|contig:210	2	29635	29911	+	276	5
LFC	LFC|contig:211	2	30015	30166	+	151	1
LFC	LFC|contig:212	2	30213	30566	+	353	8
LFC	LFC|contig:213	2	30796	31048	+	252	3
LFC	LFC|contig:214	2	31382	31533	+	151	1
LFC	LFC|contig:215	2	31673	32176	+	503	14
LFC	LFC|contig:216	2	32272	32574	+	302	5
LFC	LFC|contig:217	2	32620	32771	+	151	1
LFC	LFC|contig:218	2	32875	33199	+	324	3
LFC	LFC|contig:219	2	33251	33402	+	151	1
LFC	LFC|contig:220	2	33468	33718	+	250	2
LFC	LFC|contig:221	2	33870	34263	+	393	5
LFC	LFC|contig:222	2	34331	34519	+	188	3
LFC	LFC|contig:223	2	34576	34724	+	148	1
LFC	LFC|contig:224	2	34820	35126	+	306	9
LFC	LFC|contig:225	2	35151	35299	+	148	1
LFC	LFC|contig:226	2	35321	35480	+	159	3
LFC	LFC|contig:227	2	35618	35768	+	150	1
LFC	LFC|contig:228	2	35784	36220	+	436	58
LFC	LFC|contig:229	2	53123	53274	+	151	1
LFC	LFC|contig:230	2	55071	55222	+	151	1
LFC	LFC|contig:231	2	58189	58340	+	151	1
LFC	LFC|contig:232	2	59977	60121	+	144	1
LFC	LFC|contig:233	2	60916	61065	+	149	1
LFC	LFC|contig:234	2	61981	62148	+	167	2
LFC	LFC|contig:235	2	62902	63196	+	294	3
LFC	LFC|contig:236	2	63203	63445	+	242	3
LFC	LFC|contig:237	2	64136	64455	+	319	4
LFC	LFC|contig:238	2	64716	64866	+	150	1
LFC	LFC|contig:239	2	64870	65326	+	456	5
LFC	LFC|contig:240	2	66068	66392	+	324	4
LFC	LFC|contig:241	2	66565	66895	+	330	8
LFC	LFC|contig:242	2	67234	67671	+	437	5
LFC	LFC|contig:243	2	67780	67974	+	194	3
LFC	LFC|contig:244	2	68043	68261	+	218	2
LFC	LFC|contig:245	2	68448	68614	+	166	2
LFC	LFC|contig:246	2	68974	69120	+	146	1
LFC	LFC|contig:247	2	69168	69410	+	242	3
LFC	LFC|contig:248	2	69433	70020	+	587	5
LFC	LFC|contig:249	2	70069	70277	+	208	2
LFC	LFC|contig:250	2	70459	71075	+	616	9
LFC	LFC|contig:251	2	71397	71527	+	130	1
LFC	LFC|contig:252	2	71592	71739	+	147	1
LFC	LFC|contig:253	2	71869	72028	+	159	2
LFC	LFC|contig:254	2	72038	72191	+	153	2
LFC	LFC|contig:255	2	72504	72772	+	268	2
LFC	LFC|contig:256	2	72823	72974	+	151	1
LFC	LFC|contig:257	2	72993	73691	+	698	15
LFC	LFC|contig:258	2	73783	73934	+	151	1
LFC	LFC|contig:259	2	73984	74442	+	458	8
LFC	LFC|contig:260	2	74586	75071	+	485	11
LFC	LFC|contig:261	2	75087	75310	+	223	3
LFC	LFC|contig:262	2	75329	75948	+	619	12
LFC	LFC|contig:263	2	75954	76883	+	929	29
LFC	LFC|contig:264	2	76888	77042	+	154	2
LFC	LFC|contig:265	2	77150	95345	+	18195	1109
LFC	LFC|contig:266	2	101422	101602	+	180	3
LFC	LFC|contig:267	2	102070	102219	+	149	1
LFC	LFC|contig:268	2	103596	103747	+	151	1
LFC	LFC|contig:269	2	104506	104640	+	134	1
LFC	LFC|contig:270	2	105184	105402	+	218	2
LFC	LFC|contig:271	2	107238	107421	+	183	2
LFC	LFC|contig:272	2	107845	107971	+	126	1
LFC	LFC|contig:273	2	108051	108439	+	388	4
LFC	LFC|contig:274	2	108548	108696	+	148	1
LFC	LFC|contig:275	2	108805	109246	+	441	6
LFC	LFC|contig:276	2	109269	110119	+	850	16
LFC	LFC|contig:277	2	110198	110593	+	395	5
LFC	LFC|contig:278	2	110623	110922	+	299	4
LFC	LFC|contig:279	2	111102	111233	+	131	1
LFC	LFC|contig:280	2	111352	111602	+	250	3
LFC	LFC|contig:281	2	111611	112076	+	465	11
LFC	LFC|contig:282	2	112090	112398	+	308	5
LFC	LFC|contig:283	2	112420	115812	+	3392	99
LFC	LFC|contig:284	2	115831	117034	+	1203	49
LFC	LFC|contig:285	2	117035	117386	+	351	7
LFC	LFC|contig:286	2	117393	118094	+	701	17
LFC	LFC|contig:287	2	118102	119510	+	1408	53
LFC	LFC|contig:288	2	119515	120273	+	758	18
LFC	LFC|contig:289	2	120279	120739	+	460	9
LFC	LFC|contig:290	2	120751	120901	+	150	1
LFC	LFC|contig:291	2	120966	121498	+	532	11
LFC	LFC|contig:292	2	121541	122060	+	519	8
LFC	LFC|contig:293	2	122164	122361	+	197	3
LFC	LFC|contig:294	2	122426	122574	+	148	1
LFC	LFC|contig:295	2	122607	122859	+	252	4
LFC	LFC|contig:296	2	122875	123344	+	469	7
LFC	LFC|contig:297	2	123358	123502	+	144	1
LFC	LFC|contig:298	2	123576	123805	+	229	4
LFC	LFC|contig:299	2	123891	124591	+	700	12
LFC	LFC|contig:300	2	124815	124965	+	150	1
LFC	LFC|contig:301	2	125230	125381	+	151	1
LFC	LFC|contig:302	2	125496	125689	+	193	2
LFC	LFC|contig:303	2	125718	125869	+	151	1
LFC	LFC|contig:304	2	125996	126261	+	265	4
LFC	LFC|contig:305	2	126416	126567	+	151	1
LFC	LFC|contig:306	2	126663	126814	+	151	1
LFC	LFC|contig:307	2	127189	127331	+	142	1
LFC	LFC|contig:308	2	128162	128276	+	114	1
LFC	LFC|contig:309	2	128532	128658	+	126	1
LFC	LFC|contig:310	2	130431	130559	+	128	1
LFC	LFC|contig:311	2	140385	140505	+	120	1
LFC	LFC|contig:312	2	140723	140873	+	150	1
LFC	LFC|contig:313	2	141002	141185	+	183	3
LFC	LFC|contig:314	2	141331	141633	+	302	5
LFC	LFC|contig:315	2	141934	142428	+	494	7
LFC	LFC|contig:316	2	142450	143065	+	615	8
LFC	LFC|contig:317	2	143137	143327	+	190	2
LFC	LFC|contig:318	2	143328	143479	+	151	1
LFC	LFC|contig:319	2	143520	143816	+	296	4
LFC	LFC|contig:320	2	143923	144170	+	247	3
LFC	LFC|contig:321	2	144226	144613	+	387	5
LFC	LFC|contig:322	2	144631	144849	+	218	3
LFC	LFC|contig:323	2	144929	145832	+	903	13
LFC	LFC|contig:324	2	145908	146168	+	260	4
LFC	LFC|contig:325	2	146264	146413	+	149	1
LFC	LFC|contig:326	2	146501	146743	+	242	2
LFC	LFC|contig:327	2	146761	146977	+	216	2
LFC	LFC|contig:328	2	146990	147142	+	152	2
LFC	LFC|contig:329	2	147184	147451	+	267	3
LFC	LFC|contig:330	2	147634	147904	+	270	6
LFC	LFC|contig:331	2	147924	148136	+	212	2
LFC	LFC|contig:332	2	148411	148653	+	242	2
LFC	LFC|contig:333	2	149580	150117	+	537	5
LFC	LFC|contig:334	2	150118	150269	+	151	1
LFC	LFC|contig:335	2	150398	150532	+	134	1
LFC	LFC|contig:336	2	150557	150817	+	260	2
LFC	LFC|contig:337	2	151279	151425	+	146	1
LFC	LFC|contig:338	2	151496	151647	+	151	1
LFC	LFC|contig:339	2	151683	151834	+	151	1
LFC	LFC|contig:340	2	151895	152057	+	162	2
LFC	LFC|contig:341	2	152593	152932	+	339	3
LFC	LFC|contig:342	2	153055	153206	+	151	1
LFC	LFC|contig:343	2	153293	153443	+	150	1
LFC	LFC|contig:344	2	157139	157290	+	151	1
LFC	LFC|contig:345	2	157620	157770	+	150	1
LFC	LFC|contig:346	2	159067	159217	+	150	1
LFC	LFC|contig:347	2	160466	160617	+	151	1
LFC	LFC|contig:348	2	160742	160893	+	151	1
LFC	LFC|contig:349	2	161204	161459	+	255	2
LFC	LFC|contig:350	2	161495	161645	+	150	1
LFC	LFC|contig:351	2	161990	162141	+	151	1
LFC	LFC|contig:352	2	162418	162602	+	184	2
LFC	LFC|contig:353	2	162698	162846	+	148	3
LFC	LFC|contig:354	2	162906	163057	+	151	1
LFC	LFC|contig:355	2	163264	163472	+	208	2
LFC	LFC|contig:356	2	163702	164007	+	305	3
LFC	LFC|contig:357	2	164092	164243	+	151	1
LFC	LFC|contig:358	2	164411	164542	+	131	1
LFC	LFC|contig:359	2	164730	164932	+	202	2
LFC	LFC|contig:360	2	165382	165533	+	151	1
LFC	LFC|contig:361	2	165712	165863	+	151	1
LFC	LFC|contig:362	2	165978	166111	+	133	1
LFC	LFC|contig:363	2	166172	166311	+	139	1
LFC	LFC|contig:364	2	166422	166629	+	207	2
LFC	LFC|contig:365	2	167025	167167	+	142	1
LFC	LFC|contig:366	2	167269	167666	+	397	5
LFC	LFC|contig:367	2	168294	168544	+	250	2
LFC	LFC|contig:368	2	169009	169160	+	151	1
LFC	LFC|contig:369	2	169573	169774	+	201	2
LFC	LFC|contig:370	2	169871	170288	+	417	5
LFC	LFC|contig:371	2	170656	170807	+	151	2
LFC	LFC|contig:372	2	170831	170980	+	149	1
LFC	LFC|contig:373	2	171124	171298	+	174	3
LFC	LFC|contig:374	2	171333	171633	+	300	3
LFC	LFC|contig:375	2	171684	171834	+	150	1
LFC	LFC|contig:376	2	171900	172137	+	237	2
LFC	LFC|contig:377	2	172712	172983	+	271	3
LFC	LFC|contig:378	2	173145	173473	+	328	5
LFC	LFC|contig:379	2	174059	174209	+	150	1
LFC	LFC|contig:380	2	174230	174591	+	361	7
LFC	LFC|contig:381	2	175082	175471	+	389	4
LFC	LFC|contig:382	2	175473	175694	+	221	4
LFC	LFC|contig:383	2	175759	176054	+	295	4
LFC	LFC|contig:384	2	176136	176286	+	150	3
LFC	LFC|contig:385	2	176690	177165	+	475	4
LFC	LFC|contig:386	2	177225	177376	+	151	2
LFC	LFC|contig:387	2	177542	177693	+	151	1
LFC	LFC|contig:388	2	177809	177958	+	149	1
LFC	LFC|contig:389	2	178256	178447	+	191	2
LFC	LFC|contig:390	2	178602	178936	+	334	3
LFC	LFC|contig:391	2	179448	179730	+	282	3
LFC	LFC|contig:392	2	180054	180204	+	150	1
LFC	LFC|contig:393	2	180331	180482	+	151	2
LFC	LFC|contig:394	2	180717	180956	+	239	4
LFC	LFC|contig:395	2	180967	181212	+	245	2
LFC	LFC|contig:396	2	181392	181523	+	131	1
LFC	LFC|contig:397	2	181590	181740	+	150	1
LFC	LFC|contig:398	2	181876	182110	+	234	2
LFC	LFC|contig:399	2	182175	182445	+	270	2
LFC	LFC|contig:400	2	182894	183044	+	150	1
LFC	LFC|contig:401	2	183605	183756	+	151	1
LFC	LFC|contig:402	2	183888	184039	+	151	1
LFC	LFC|contig:403	2	184898	185185	+	287	2
LFC	LFC|contig:404	2	186946	187085	+	139	1
LFC	LFC|contig:405	2	190612	190734	+	122	1
LFC	LFC|contig:406	2	192724	192826	+	102	1
LFC	LFC|contig:407	2	193161	193452	+	291	3
LFC	LFC|contig:408	2	193564	193715	+	151	1
LFC	LFC|contig:409	2	193762	194066	+	304	3
LFC	LFC|contig:410	2	194425	194775	+	350	5
LFC	LFC|contig:411	2	194786	194956	+	170	3
LFC	LFC|contig:412	2	195400	195517	+	117	1
LFC	LFC|contig:413	2	195604	196056	+	452	8
LFC	LFC|contig:414	2	196145	196538	+	393	6
LFC	LFC|contig:415	2	196636	197374	+	738	10
LFC	LFC|contig:416	2	197545	197752	+	207	3
LFC	LFC|contig:417	2	197761	197919	+	158	5
LFC	LFC|contig:418	2	197932	198317	+	385	6
LFC	LFC|contig:419	2	198356	198582	+	226	3
LFC	LFC|contig:420	2	198903	199226	+	323	5
LFC	LFC|contig:421	2	199409	199560	+	151	1
LFC	LFC|contig:422	2	199580	199750	+	170	2
LFC	LFC|contig:423	2	199828	200110	+	282	4
LFC	LFC|contig:424	2	200270	200512	+	242	4
LFC	LFC|contig:425	2	200560	200731	+	171	2
LFC	LFC|contig:426	2	200902	201051	+	149	1
LFC	LFC|contig:427	2	201267	201415	+	148	1
LFC	LFC|contig:428	2	201621	201962	+	341	4
LFC	LFC|contig:429	2	202441	202758	+	317	5
LFC	LFC|contig:430	2	202958	203143	+	185	3
LFC	LFC|contig:431	2	203437	203582	+	145	1
LFC	LFC|contig:432	2	203697	203850	+	153	3
LFC	LFC|contig:433	2	203910	204059	+	149	1
LFC	LFC|contig:434	2	204263	204414	+	151	1
LFC	LFC|contig:435	2	204452	204606	+	154	2
LFC	LFC|contig:436	2	205497	205673	+	176	2
LFC	LFC|contig:437	2	206244	206438	+	194	2
LFC	LFC|contig:438	2	206541	206793	+	252	2
LFC	LFC|contig:439	2	207528	207778	+	250	3
LFC	LFC|contig:440	2	207934	208075	+	141	1
LFC	LFC|contig:441	2	208148	208297	+	149	1
LFC	LFC|contig:442	2	208545	208687	+	142	1
LFC	LFC|contig:443	2	208784	208988	+	204	2
LFC	LFC|contig:444	2	209013	209572	+	559	7
LFC	LFC|contig:445	2	209747	209957	+	210	2
LFC	LFC|contig:446	2	210132	210282	+	150	1
LFC	LFC|contig:447	2	210295	210446	+	151	1
LFC	LFC|contig:448	2	210835	211104	+	269	2
LFC	LFC|contig:449	2	211119	211269	+	150	1
LFC	LFC|contig:450	2	211295	211442	+	147	1
LFC	LFC|contig:451	2	211478	211628	+	150	1
LFC	LFC|contig:452	2	211663	211832	+	169	2
LFC	LFC|contig:453	2	211855	212004	+	149	1
LFC	LFC|contig:454	2	212248	212560	+	312	5
LFC	LFC|contig:455	2	212567	212777	+	210	2
LFC	LFC|contig:456	2	213098	213380	+	282	3
LFC	LFC|contig:457	2	213405	213770	+	365	3
LFC	LFC|contig:458	2	213851	214000	+	149	1
LFC	LFC|contig:459	2	214154	214308	+	154	2
LFC	LFC|contig:460	2	214858	215008	+	150	1
LFC	LFC|contig:461	2	215010	215153	+	143	1
LFC	LFC|contig:462	2	215280	215413	+	133	1
LFC	LFC|contig:463	2	215484	215719	+	235	2
LFC	LFC|contig:464	2	218563	218694	+	131	1
LFC	LFC|contig:465	2	221130	221294	+	164	8
LFC	LFC|contig:466	2	223006	223282	+	276	8
LFC	LFC|contig:467	2	223355	223506	+	151	1
LFC	LFC|contig:468	2	223517	223718	+	201	2
LFC	LFC|contig:469	2	224242	224393	+	151	1
LFC	LFC|contig:470	2	224418	224536	+	118	1
LFC	LFC|contig:471	2	224869	225102	+	233	7
LFC	LFC|contig:472	2	225178	225329	+	151	1
LFC	LFC|contig:473	2	226040	226171	+	131	1
LFC	LFC|contig:474	2	226253	226510	+	257	5
LFC	LFC|contig:475	2	226619	226960	+	341	33
LFC	LFC|contig:476	2	230194	230341	+	147	1
LFC	LFC|contig:477	2	234999	235268	+	269	2
LFC	LFC|contig:478	2	235515	235686	+	171	2
LFC	LFC|contig:479	2	236011	236355	+	344	4
LFC	LFC|contig:480	2	236488	236874	+	386	4
LFC	LFC|contig:481	2	236954	237105	+	151	1
LFC	LFC|contig:482	2	237338	237624	+	286	4
LFC	LFC|contig:483	2	237734	237989	+	255	2
LFC	LFC|contig:484	2	238020	238171	+	151	2
LFC	LFC|contig:485	2	238196	238323	+	127	1
LFC	LFC|contig:486	2	238372	238591	+	219	3
LFC	LFC|contig:487	2	238642	238815	+	173	2
LFC	LFC|contig:488	2	239116	239378	+	262	2
LFC	LFC|contig:489	2	239396	239891	+	495	6
LFC	LFC|contig:490	2	239955	240751	+	796	13
LFC	LFC|contig:491	2	240769	240916	+	147	1
LFC	LFC|contig:492	2	241364	241587	+	223	2
LFC	LFC|contig:493	2	241637	241819	+	182	3
LFC	LFC|contig:494	2	241837	242089	+	252	4
LFC	LFC|contig:495	2	242123	242272	+	149	2
LFC	LFC|contig:496	2	242337	243176	+	839	16
LFC	LFC|contig:497	2	243375	243657	+	282	2
LFC	LFC|contig:498	2	243665	244134	+	469	9
LFC	LFC|contig:499	2	244136	244287	+	151	1
LFC	LFC|contig:500	2	244401	244672	+	271	4
LFC	LFC|contig:501	2	244749	245000	+	251	3
LFC	LFC|contig:502	2	245007	245712	+	705	11
LFC	LFC|contig:503	2	245818	246186	+	368	5
LFC	LFC|contig:504	2	246206	246330	+	124	2
LFC	LFC|contig:505	2	246346	246772	+	426	7
LFC	LFC|contig:506	2	247148	247305	+	157	2
LFC	LFC|contig:507	2	247366	247545	+	179	2
LFC	LFC|contig:508	2	247552	247681	+	129	1
LFC	LFC|contig:509	2	248712	249042	+	330	5
LFC	LFC|contig:510	2	249220	249492	+	272	3
LFC	LFC|contig:511	2	249551	249742	+	191	2
LFC	LFC|contig:512	2	254190	254317	+	127	1
LFC	LFC|contig:513	2	259790	259993	+	203	2
LFC	LFC|contig:514	2	260704	260836	+	132	1
LFC	LFC|contig:515	2	261894	262045	+	151	1
LFC	LFC|contig:516	2	262094	262243	+	149	1
LFC	LFC|contig:517	2	262440	262662	+	222	5
LFC	LFC|contig:518	2	262781	262932	+	151	1
LFC	LFC|contig:519	2	262957	263075	+	118	1
LFC	LFC|contig:520	2	263411	263644	+	233	7
LFC	LFC|contig:521	2	263720	263871	+	151	1
LFC	LFC|contig:522	2	264029	264255	+	226	6
LFC	LFC|contig:523	2	264276	264568	+	292	8
LFC	LFC|contig:524	2	264582	264713	+	131	1
LFC	LFC|contig:525	2	264750	265052	+	302	10
LFC	LFC|contig:526	2	265161	265282	+	121	1
LFC	LFC|contig:527	2	270149	270275	+	126	1
LFC	LFC|contig:528	2	283146	283296	+	150	1
LFC	LFC|contig:529	2	286245	286491	+	246	2
LFC	LFC|contig:530	2	288097	288247	+	150	1
LFC	LFC|contig:531	2	299782	299917	+	135	1
LFC	LFC|contig:532	2	300087	300233	+	146	1
LFC	LFC|contig:533	2	302311	302462	+	151	1
LFC	LFC|contig:534	2	306095	306498	+	403	4
LFC	LFC|contig:535	2	306771	306984	+	213	2
LFC	LFC|contig:536	2	307375	307520	+	145	1
LFC	LFC|contig:537	2	308213	308362	+	149	1
LFC	LFC|contig:538	2	308663	308814	+	151	1
LFC	LFC|contig:539	2	308824	309241	+	417	3
LFC	LFC|contig:540	2	309603	309770	+	167	2
LFC	LFC|contig:541	2	310123	310273	+	150	1
LFC	LFC|contig:542	2	310580	310730	+	150	1
LFC	LFC|contig:543	2	311119	311268	+	149	1
LFC	LFC|contig:544	2	311571	311722	+	151	1
LFC	LFC|contig:545	2	311894	312196	+	302	4
LFC	LFC|contig:546	2	312424	312677	+	253	2
LFC	LFC|contig:547	2	312682	312833	+	151	1
LFC	LFC|contig:548	2	312838	312986	+	148	1
LFC	LFC|contig:549	2	313617	313957	+	340	3
LFC	LFC|contig:550	2	314321	314601	+	280	2
LFC	LFC|contig:551	2	314932	315083	+	151	1
LFC	LFC|contig:552	2	315471	315647	+	176	2
LFC	LFC|contig:553	2	316383	316654	+	271	2
LFC	LFC|contig:554	2	316945	317209	+	264	3
LFC	LFC|contig:555	2	317238	317372	+	134	1
LFC	LFC|contig:556	2	317722	317906	+	184	2
LFC	LFC|contig:557	2	317995	318419	+	424	3
LFC	LFC|contig:558	2	318787	318915	+	128	1
LFC	LFC|contig:559	2	319283	319434	+	151	1
LFC	LFC|contig:560	2	319437	319587	+	150	1
LFC	LFC|contig:561	2	319631	319857	+	226	3
LFC	LFC|contig:562	2	320018	320331	+	313	3
LFC	LFC|contig:563	2	320422	320694	+	272	2
LFC	LFC|contig:564	2	321149	321299	+	150	1
LFC	LFC|contig:565	2	321358	321642	+	284	5
LFC	LFC|contig:566	2	322402	322633	+	231	2
LFC	LFC|contig:567	2	322668	322819	+	151	1
LFC	LFC|contig:568	2	322947	323097	+	150	1
LFC	LFC|contig:569	2	323119	323238	+	119	1
LFC	LFC|contig:570	2	323304	323640	+	336	4
LFC	LFC|contig:571	2	323903	324054	+	151	2
LFC	LFC|contig:572	2	324258	324743	+	485	7
LFC	LFC|contig:573	2	325143	325541	+	398	4
LFC	LFC|contig:574	2	325544	325695	+	151	1
LFC	LFC|contig:575	2	326162	326313	+	151	2
LFC	LFC|contig:576	2	326466	326685	+	219	2
LFC	LFC|contig:577	2	327207	327448	+	241	5
LFC	LFC|contig:578	2	327483	327645	+	162	2
LFC	LFC|contig:579	2	327816	327967	+	151	1
LFC	LFC|contig:580	2	328302	328453	+	151	1
LFC	LFC|contig:581	2	329027	329152	+	125	1
LFC	LFC|contig:582	2	329284	329456	+	172	2
LFC	LFC|contig:583	2	329749	329970	+	221	2
LFC	LFC|contig:584	2	329992	330110	+	118	1
LFC	LFC|contig:585	2	330480	330641	+	161	2
LFC	LFC|contig:586	2	331114	331265	+	151	1
LFC	LFC|contig:587	2	331404	331555	+	151	1
LFC	LFC|contig:588	2	332384	332512	+	128	1
LFC	LFC|contig:589	2	332599	332750	+	151	1
LFC	LFC|contig:590	2	332756	333032	+	276	3
LFC	LFC|contig:591	2	333357	333593	+	236	2
LFC	LFC|contig:592	2	334075	334225	+	150	1
LFC	LFC|contig:593	2	335052	335193	+	141	1
LFC	LFC|contig:594	2	336051	336333	+	282	2
LFC	LFC|contig:595	2	336352	336485	+	133	1
LFC	LFC|contig:596	2	336673	336952	+	279	3
LFC	LFC|contig:597	2	336961	337110	+	149	1
LFC	LFC|contig:598	2	338020	338168	+	148	1
LFC	LFC|contig:599	2	338483	338632	+	149	1
LFC	LFC|contig:600	2	338674	338825	+	151	1
LFC	LFC|contig:601	2	338978	339099	+	121	1
LFC	LFC|contig:602	2	342165	342315	+	150	1
LFC	LFC|contig:603	2	344448	344597	+	149	1
LFC	LFC|contig:604	2	348830	348981	+	151	1
LFC	LFC|contig:605	2	350626	350922	+	296	2
LFC	LFC|contig:606	2	354366	354516	+	150	1
LFC	LFC|contig:607	2	356027	356177	+	150	1
LFC	LFC|contig:608	2	363946	364097	+	151	1
LFC	LFC|contig:609	2	365683	365834	+	151	1
LFC	LFC|contig:610	2	366761	366910	+	149	1
LFC	LFC|contig:611	2	371677	371826	+	149	1
LFC	LFC|contig:612	2	372445	372596	+	151	1
LFC	LFC|contig:613	2	376780	376925	+	145	1
LFC	LFC|contig:614	2	377212	377360	+	148	2
LFC	LFC|contig:615	2	379204	379354	+	150	1
LFC	LFC|contig:616	2	380435	380586	+	151	1
LFC	LFC|contig:617	2	387728	387879	+	151	1
LFC	LFC|contig:618	2	389140	389291	+	151	1
LFC	LFC|contig:619	2	401666	401817	+	151	1
LFC	LFC|contig:620	2	411567	411705	+	138	1
LFC	LFC|contig:621	2	411719	411880	+	161	2
LFC	LFC|contig:622	2	411940	412078	+	138	1
LFC	LFC|contig:623	2	412151	412302	+	151	1
LFC	LFC|contig:624	2	412514	413043	+	529	6
LFC	LFC|contig:625	2	413059	413334	+	275	3
LFC	LFC|contig:626	2	413415	414018	+	603	8
LFC	LFC|contig:627	2	414039	415508	+	1469	24
LFC	LFC|contig:628	2	415540	415734	+	194	2
LFC	LFC|contig:629	2	415785	416175	+	390	3
LFC	LFC|contig:630	2	416178	416300	+	122	1
LFC	LFC|contig:631	2	416410	416679	+	269	6
LFC	LFC|contig:632	2	416687	416981	+	294	3
LFC	LFC|contig:633	2	417090	417237	+	147	1
LFC	LFC|contig:634	2	417242	417423	+	181	2
LFC	LFC|contig:635	2	417483	417634	+	151	2
LFC	LFC|contig:636	2	417825	418050	+	225	2
LFC	LFC|contig:637	2	418161	418425	+	264	4
LFC	LFC|contig:638	2	418486	418611	+	125	1
LFC	LFC|contig:639	2	418619	418769	+	150	1
LFC	LFC|contig:640	2	418917	419155	+	238	2
LFC	LFC|contig:641	2	419243	419620	+	377	5
LFC	LFC|contig:642	2	419837	419988	+	151	2
LFC	LFC|contig:643	2	420069	420381	+	312	3
LFC	LFC|contig:644	2	420416	420567	+	151	1
LFC	LFC|contig:645	2	421030	421237	+	207	5
LFC	LFC|contig:646	2	421308	421435	+	127	1
LFC	LFC|contig:647	2	421649	421766	+	117	1
LFC	LFC|contig:648	2	421805	422102	+	297	4
LFC	LFC|contig:649	2	422114	423215	+	1101	21
LFC	LFC|contig:650	2	423347	424644	+	1297	27
LFC	LFC|contig:651	2	424686	424966	+	280	3
LFC	LFC|contig:652	2	424976	425438	+	462	11
LFC	LFC|contig:653	2	425475	427110	+	1635	36
LFC	LFC|contig:654	2	427117	427565	+	448	7
LFC	LFC|contig:655	2	427607	428453	+	846	16
LFC	LFC|contig:656	2	428488	430140	+	1652	32
LFC	LFC|contig:657	2	430273	430882	+	609	8
LFC	LFC|contig:658	2	430935	431897	+	962	12
LFC	LFC|contig:659	2	432063	432549	+	486	8
LFC	LFC|contig:660	2	432567	432718	+	151	1
LFC	LFC|contig:661	2	432731	433516	+	785	12
LFC	LFC|contig:662	2	433566	433715	+	149	1
LFC	LFC|contig:663	2	433766	434317	+	551	8
LFC	LFC|contig:664	2	434433	434584	+	151	1
LFC	LFC|contig:665	2	434628	434771	+	143	1
LFC	LFC|contig:666	2	434812	435311	+	499	4
LFC	LFC|contig:667	2	435542	435692	+	150	1
LFC	LFC|contig:668	2	435927	436076	+	149	1
LFC	LFC|contig:669	2	436312	436954	+	642	6
LFC	LFC|contig:670	2	437433	437578	+	145	1
LFC	LFC|contig:671	2	437657	437808	+	151	1
LFC	LFC|contig:672	2	438488	438639	+	151	1
LFC	LFC|contig:673	2	438722	438948	+	226	3
LFC	LFC|contig:674	2	439151	439299	+	148	1
LFC	LFC|contig:675	2	439825	439941	+	116	1
LFC	LFC|contig:676	2	441921	442062	+	141	1
LFC	LFC|contig:677	2	442838	442989	+	151	1
LFC	LFC|contig:678	2	452733	452883	+	150	1
LFC	LFC|contig:679	2	455277	455474	+	197	2
LFC	LFC|contig:680	2	460534	460755	+	221	2
LFC	LFC|contig:681	2	462140	462289	+	149	1
LFC	LFC|contig:682	2	463363	463514	+	151	1
LFC	LFC|contig:683	2	464751	465008	+	257	2
LFC	LFC|contig:684	2	465055	465206	+	151	1
LFC	LFC|contig:685	2	465396	465542	+	146	1
LFC	LFC|contig:686	2	471890	472041	+	151	1
LFC	LFC|contig:687	2	472229	472379	+	150	1
LFC	LFC|contig:688	2	473250	473534	+	284	2
LFC	LFC|contig:689	2	473723	473873	+	150	1
LFC	LFC|contig:690	2	474691	474876	+	185	2
LFC	LFC|contig:691	2	475104	475251	+	147	1
LFC	LFC|contig:692	2	475345	475496	+	151	1
LFC	LFC|contig:693	2	476690	476818	+	128	1
LFC	LFC|contig:694	2	477409	477558	+	149	1
LFC	LFC|contig:695	2	477670	479048	+	1378	774
LFC	LFC|contig:696	2	480561	480712	+	151	1
LFC	LFC|contig:697	2	480846	480963	+	117	1
LFC	LFC|contig:698	2	483198	483344	+	146	1
LFC	LFC|contig:699	2	490283	490413	+	130	1
LFC	LFC|contig:700	2	492415	492566	+	151	1
LFC	LFC|contig:701	2	494294	494417	+	123	1
LFC	LFC|contig:702	2	499161	499311	+	150	1
LFC	LFC|contig:703	2	500018	500166	+	148	1
LFC	LFC|contig:704	2	500602	522676	+	22074	1964
LFC	LFC|contig:705	2	522688	523071	+	383	9
LFC	LFC|contig:706	2	523164	524157	+	993	19
LFC	LFC|contig:707	2	524235	524878	+	643	8
LFC	LFC|contig:708	2	525150	525413	+	263	5
LFC	LFC|contig:709	2	525497	525735	+	238	3
LFC	LFC|contig:710	2	525796	525947	+	151	1
LFC	LFC|contig:711	2	526018	526222	+	204	3
LFC	LFC|contig:712	2	526276	526653	+	377	5
LFC	LFC|contig:713	2	528483	528634	+	151	1
LFC	LFC|contig:714	2	529617	529768	+	151	1
LFC	LFC|contig:715	2	532019	532170	+	151	1
LFC	LFC|contig:716	2	532353	532503	+	150	1
LFC	LFC|contig:717	2	532676	532931	+	255	2
LFC	LFC|contig:718	2	533210	533359	+	149	1
LFC	LFC|contig:719	2	533761	533910	+	149	1
LFC	LFC|contig:720	2	533943	534094	+	151	1
LFC	LFC|contig:721	2	535261	535412	+	151	1
LFC	LFC|contig:722	2	535445	535575	+	130	1
LFC	LFC|contig:723	2	535620	535771	+	151	1
LFC	LFC|contig:724	2	535914	536065	+	151	1
LFC	LFC|contig:725	2	536095	536304	+	209	3
LFC	LFC|contig:726	2	536343	536491	+	148	1
LFC	LFC|contig:727	2	536677	536828	+	151	1
LFC	LFC|contig:728	2	536838	537002	+	164	3
LFC	LFC|contig:729	2	537090	537333	+	243	2
LFC	LFC|contig:730	2	537386	537652	+	266	2
LFC	LFC|contig:731	2	537737	537881	+	144	1
LFC	LFC|contig:732	2	537967	538109	+	142	1
LFC	LFC|contig:733	2	538146	538648	+	502	7
LFC	LFC|contig:734	2	538727	538878	+	151	1
LFC	LFC|contig:735	2	538922	539069	+	147	2
LFC	LFC|contig:736	2	539485	539882	+	397	6
LFC	LFC|contig:737	2	539947	540224	+	277	3
LFC	LFC|contig:738	2	540248	540397	+	149	1
LFC	LFC|contig:739	2	540686	540919	+	233	2
LFC	LFC|contig:740	2	541032	541279	+	247	3
LFC	LFC|contig:741	2	541560	541709	+	149	1
LFC	LFC|contig:742	2	542071	542582	+	511	7
LFC	LFC|contig:743	2	542600	542966	+	366	5
LFC	LFC|contig:744	2	542972	543120	+	148	1
LFC	LFC|contig:745	2	543282	543546	+	264	3
LFC	LFC|contig:746	2	543665	544105	+	440	7
LFC	LFC|contig:747	2	544201	544350	+	149	1
LFC	LFC|contig:748	2	544368	544519	+	151	1
LFC	LFC|contig:749	2	544580	544873	+	293	2
LFC	LFC|contig:750	2	545067	546059	+	992	13
LFC	LFC|contig:751	2	546763	547010	+	247	2
LFC	LFC|contig:752	2	547222	547368	+	146	1
LFC	LFC|contig:753	2	547550	547840	+	290	3
LFC	LFC|contig:754	2	547957	548108	+	151	1
LFC	LFC|contig:755	2	548182	548331	+	149	1
LFC	LFC|contig:756	2	548445	548633	+	188	3
LFC	LFC|contig:757	2	548714	548865	+	151	1
LFC	LFC|contig:758	2	548887	549038	+	151	1
LFC	LFC|contig:759	2	549428	549607	+	179	2
LFC	LFC|contig:760	2	549885	550083	+	198	2
LFC	LFC|contig:761	2	550198	550342	+	144	1
LFC	LFC|contig:762	2	550413	550564	+	151	1
LFC	LFC|contig:763	2	550577	550940	+	363	6
LFC	LFC|contig:764	2	552223	552603	+	380	3
LFC	LFC|contig:765	2	552852	552994	+	142	1
LFC	LFC|contig:766	2	553716	553878	+	162	2
LFC	LFC|contig:767	2	554282	554432	+	150	1
LFC	LFC|contig:768	2	554828	554959	+	131	1
LFC	LFC|contig:769	2	555204	555355	+	151	1
LFC	LFC|contig:770	2	555357	555507	+	150	1
LFC	LFC|contig:771	2	555820	555969	+	149	1
LFC	LFC|contig:772	2	559314	559578	+	264	2
LFC	LFC|contig:773	2	560830	561018	+	188	2
LFC	LFC|contig:774	2	561048	561199	+	151	1
LFC	LFC|contig:775	2	561370	561870	+	500	4
LFC	LFC|contig:776	2	562545	562655	+	110	1
LFC	LFC|contig:777	2	564002	564201	+	199	3
LFC	LFC|contig:778	2	564663	564814	+	151	1
LFC	LFC|contig:779	2	565911	566433	+	522	8
LFC	LFC|contig:780	2	566446	566597	+	151	1
LFC	LFC|contig:781	2	566621	566772	+	151	1
LFC	LFC|contig:782	2	567161	567311	+	150	1
LFC	LFC|contig:783	2	567566	567717	+	151	1
LFC	LFC|contig:784	2	567768	568045	+	277	2
LFC	LFC|contig:785	2	568745	568892	+	147	1
LFC	LFC|contig:786	2	570253	570403	+	150	1
LFC	LFC|contig:787	2	570524	570667	+	143	1
LFC	LFC|contig:788	2	570968	571118	+	150	1
LFC	LFC|contig:789	2	572441	572565	+	124	1
LFC	LFC|contig:790	2	573053	573200	+	147	1
LFC	LFC|contig:791	2	573596	573747	+	151	1
LFC	LFC|contig:792	2	574649	574800	+	151	1
LFC	LFC|contig:793	2	575600	575794	+	194	2
LFC	LFC|contig:794	2	575844	575995	+	151	1
LFC	LFC|contig:795	2	581353	581475	+	122	1
LFC	LFC|contig:796	2	581534	581658	+	124	1
LFC	LFC|contig:797	2	582241	582524	+	283	2
LFC	LFC|contig:798	2	584102	584249	+	147	1
LFC	LFC|contig:799	2	584560	584778	+	218	3
LFC	LFC|contig:800	2	584805	584952	+	147	1
LFC	LFC|contig:801	2	585063	585213	+	150	1
LFC	LFC|contig:802	2	585572	585721	+	149	1
LFC	LFC|contig:803	2	585964	586115	+	151	1
LFC	LFC|contig:804	2	587467	587618	+	151	1
LFC	LFC|contig:805	2	587647	587865	+	218	2
LFC	LFC|contig:806	2	588602	588742	+	140	1
LFC	LFC|contig:807	2	589293	589437	+	144	1
LFC	LFC|contig:808	2	590148	590299	+	151	1
LFC	LFC|contig:809	2	590305	590456	+	151	1
LFC	LFC|contig:810	2	590820	590954	+	134	1
LFC	LFC|contig:811	2	591047	591198	+	151	1
LFC	LFC|contig:812	2	591328	591520	+	192	4
LFC	LFC|contig:813	2	591545	591718	+	173	2
LFC	LFC|contig:814	2	592193	592344	+	151	1
LFC	LFC|contig:815	2	592831	592981	+	150	1
LFC	LFC|contig:816	2	593060	593266	+	206	3
LFC	LFC|contig:817	2	593299	593539	+	240	2
LFC	LFC|contig:818	2	593742	593892	+	150	1
LFC	LFC|contig:819	2	593923	594074	+	151	1
LFC	LFC|contig:820	2	594469	594619	+	150	1
LFC	LFC|contig:821	2	594622	594757	+	135	1
LFC	LFC|contig:822	2	594793	595160	+	367	3
LFC	LFC|contig:823	2	595291	595504	+	213	2
LFC	LFC|contig:824	2	595549	595699	+	150	2
LFC	LFC|contig:825	2	595844	596017	+	173	2
LFC	LFC|contig:826	2	596020	596171	+	151	1
LFC	LFC|contig:827	2	596246	596394	+	148	1
LFC	LFC|contig:828	2	596610	596826	+	216	2
LFC	LFC|contig:829	2	597416	597600	+	184	2
LFC	LFC|contig:830	2	598075	598273	+	198	2
LFC	LFC|contig:831	2	599167	599316	+	149	2
LFC	LFC|contig:832	2	600153	600304	+	151	1
LFC	LFC|contig:833	2	600559	600762	+	203	2
LFC	LFC|contig:834	2	600832	600983	+	151	1
LFC	LFC|contig:835	2	601111	601636	+	525	7
LFC	LFC|contig:836	2	602031	602652	+	621	8
LFC	LFC|contig:837	2	602660	602801	+	141	1
LFC	LFC|contig:838	2	603085	603329	+	244	4
LFC	LFC|contig:839	2	603634	603911	+	277	4
LFC	LFC|contig:840	2	603958	604209	+	251	4
LFC	LFC|contig:841	2	604222	605267	+	1045	17
LFC	LFC|contig:842	2	605274	605463	+	189	3
LFC	LFC|contig:843	2	605465	605682	+	217	2
LFC	LFC|contig:844	2	605882	606210	+	328	8
LFC	LFC|contig:845	2	606239	606903	+	664	16
LFC	LFC|contig:846	2	606950	610326	+	3376	99
LFC	LFC|contig:847	2	610343	610860	+	517	16
LFC	LFC|contig:848	2	610870	611199	+	329	9
LFC	LFC|contig:849	2	611236	611437	+	201	3
LFC	LFC|contig:850	2	611495	612485	+	990	21
LFC	LFC|contig:851	2	612493	614301	+	1808	65
LFC	LFC|contig:852	2	614308	616204	+	1896	46
LFC	LFC|contig:853	2	616251	616643	+	392	7
LFC	LFC|contig:854	2	616647	617355	+	708	15
LFC	LFC|contig:855	2	617438	617774	+	336	4
LFC	LFC|contig:856	2	617807	618120	+	313	4
LFC	LFC|contig:857	2	618291	619822	+	1531	21
LFC	LFC|contig:858	2	619871	620391	+	520	15
LFC	LFC|contig:859	2	620546	621111	+	565	7
LFC	LFC|contig:860	2	621130	621350	+	220	2
LFC	LFC|contig:861	2	622960	623111	+	151	1
LFC	LFC|contig:862	2	623377	623528	+	151	1
LFC	LFC|contig:863	2	624117	624266	+	149	1
LFC	LFC|contig:864	2	624352	624500	+	148	1
LFC	LFC|contig:865	2	625980	626237	+	257	2
LFC	LFC|contig:866	2	626600	626722	+	122	1
LFC	LFC|contig:867	2	626998	627187	+	189	2
LFC	LFC|contig:868	2	628140	628290	+	150	1
LFC	LFC|contig:869	2	629339	629604	+	265	3
LFC	LFC|contig:870	2	629608	629789	+	181	2
LFC	LFC|contig:871	2	630112	630244	+	132	1
LFC	LFC|contig:872	2	630296	630447	+	151	1
LFC	LFC|contig:873	2	630753	630901	+	148	1
LFC	LFC|contig:874	2	632163	632309	+	146	1
LFC	LFC|contig:875	2	634001	634152	+	151	1
LFC	LFC|contig:876	2	634235	634368	+	133	1
LFC	LFC|contig:877	2	635277	635467	+	190	2
LFC	LFC|contig:878	2	643532	643807	+	275	64
LFC	LFC|contig:879	2	644618	644761	+	143	1
LFC	LFC|contig:880	2	648729	648877	+	148	1
LFC	LFC|contig:881	2	649414	649558	+	144	1
LFC	LFC|contig:882	2	650115	650269	+	154	1
LFC	LFC|contig:883	2	650957	651100	+	143	1
LFC	LFC|contig:884	2	654500	654630	+	130	1
LFC	LFC|contig:885	2	655538	655687	+	149	1
LFC	LFC|contig:886	2	656334	656484	+	150	1
LFC	LFC|contig:887	2	656631	656858	+	227	2
LFC	LFC|contig:888	2	657097	657318	+	221	2
LFC	LFC|contig:889	2	657661	657838	+	177	2
LFC	LFC|contig:890	2	658310	658468	+	158	3
LFC	LFC|contig:891	2	658669	658909	+	240	3
LFC	LFC|contig:892	2	659936	660087	+	151	1
LFC	LFC|contig:893	2	660240	660402	+	162	2
LFC	LFC|contig:894	2	660430	660556	+	126	1
LFC	LFC|contig:895	2	660771	660892	+	121	1
LFC	LFC|contig:896	2	661013	661164	+	151	1
LFC	LFC|contig:897	2	661570	661719	+	149	1
LFC	LFC|contig:898	2	662818	662987	+	169	2
LFC	LFC|contig:899	2	663073	663222	+	149	1
LFC	LFC|contig:900	2	663874	664025	+	151	1
LFC	LFC|contig:901	2	670401	670552	+	151	1
LFC	LFC|contig:902	2	671091	671242	+	151	1
LFC	LFC|contig:903	2	672094	672245	+	151	1
LFC	LFC|contig:904	2	672959	673077	+	118	1
LFC	LFC|contig:905	2	675249	675370	+	121	1
LFC	LFC|contig:906	2	677653	677798	+	145	1
LFC	LFC|contig:907	2	680435	680586	+	151	1
LFC	LFC|contig:908	2	698220	698371	+	151	1
LFC	LFC|contig:909	2	698720	698871	+	151	1
LFC	LFC|contig:910	2	699617	699768	+	151	1
LFC	LFC|contig:911	2	702076	702227	+	151	1
LFC	LFC|contig:912	2	702788	702936	+	148	1
LFC	LFC|contig:913	2	703609	703760	+	151	1
LFC	LFC|contig:914	2	704537	704748	+	211	2
LFC	LFC|contig:915	2	704769	705427	+	658	12
LFC	LFC|contig:916	2	705471	705913	+	442	11
LFC	LFC|contig:917	2	705956	706105	+	149	1
LFC	LFC|contig:918	2	706110	709019	+	2909	82
LFC	LFC|contig:919	2	709032	716208	+	7176	295
LFC	LFC|contig:920	2	716237	716800	+	563	9
LFC	LFC|contig:921	2	716806	718767	+	1961	49
LFC	LFC|contig:922	2	718820	719292	+	472	8
LFC	LFC|contig:923	2	719343	721813	+	2470	75
LFC	LFC|contig:924	2	721885	722066	+	181	2
LFC	LFC|contig:925	2	722092	723631	+	1539	47
LFC	LFC|contig:926	2	723686	725405	+	1719	55
LFC	LFC|contig:927	2	725456	725606	+	150	1
LFC	LFC|contig:928	2	725656	729004	+	3348	108
LFC	LFC|contig:929	2	729258	729398	+	140	1
LFC	LFC|contig:930	2	745438	745576	+	138	1
LFC	LFC|contig:931	2	747981	748131	+	150	1
LFC	LFC|contig:932	2	748444	748595	+	151	1
LFC	LFC|contig:933	2	749287	749438	+	151	1
LFC	LFC|contig:934	2	749477	749623	+	146	1
LFC	LFC|contig:935	2	750197	750344	+	147	1
LFC	LFC|contig:936	2	752650	752758	+	108	1
LFC	LFC|contig:937	2	760489	760618	+	129	1
LFC	LFC|contig:938	2	764325	764475	+	150	1
LFC	LFC|contig:939	2	766986	767133	+	147	1
LFC	LFC|contig:940	2	767274	767404	+	130	1
LFC	LFC|contig:941	2	768025	768176	+	151	1
LFC	LFC|contig:942	2	769572	769719	+	147	1
LFC	LFC|contig:943	2	770254	770402	+	148	1
LFC	LFC|contig:944	2	770602	770753	+	151	1
LFC	LFC|contig:945	2	770786	770937	+	151	1
LFC	LFC|contig:946	2	771941	772197	+	256	3
LFC	LFC|contig:947	2	773146	773295	+	149	1
LFC	LFC|contig:948	2	774300	774451	+	151	1
LFC	LFC|contig:949	2	776356	776554	+	198	2
LFC	LFC|contig:950	2	776568	776711	+	143	1
LFC	LFC|contig:951	2	777916	778066	+	150	1
LFC	LFC|contig:952	2	778491	778640	+	149	1
LFC	LFC|contig:953	2	778957	779108	+	151	1
LFC	LFC|contig:954	2	779296	779447	+	151	1
LFC	LFC|contig:955	2	779544	779695	+	151	1
LFC	LFC|contig:956	2	779810	779961	+	151	1
LFC	LFC|contig:957	2	780589	780717	+	128	1
LFC	LFC|contig:958	2	781174	781385	+	211	2
LFC	LFC|contig:959	2	781513	781663	+	150	2
LFC	LFC|contig:960	2	782739	782890	+	151	1
LFC	LFC|contig:961	2	783110	783260	+	150	1
LFC	LFC|contig:962	2	783265	783415	+	150	1
LFC	LFC|contig:963	2	783772	784012	+	240	2
LFC	LFC|contig:964	2	784462	784644	+	182	2
LFC	LFC|contig:965	2	785420	785571	+	151	1
LFC	LFC|contig:966	2	785956	786107	+	151	1
LFC	LFC|contig:967	2	786344	786494	+	150	1
LFC	LFC|contig:968	2	786684	786907	+	223	2
LFC	LFC|contig:969	2	788134	788283	+	149	1
LFC	LFC|contig:970	2	788351	788501	+	150	1
LFC	LFC|contig:971	2	789230	789374	+	144	1
LFC	LFC|contig:972	2	790208	790349	+	141	1
LFC	LFC|contig:973	2	793113	793262	+	149	1
LFC	LFC|contig:974	2	793928	794069	+	141	1
LFC	LFC|contig:975	2	801464	801613	+	149	1
LFC	LFC|contig:976	2	801632	801806	+	174	2
LFC	LFC|contig:977	2	801841	802029	+	188	3
LFC	LFC|contig:978	2	802050	802632	+	582	9
LFC	LFC|contig:979	2	802655	802894	+	239	2
LFC	LFC|contig:980	2	803015	804065	+	1050	16
LFC	LFC|contig:981	2	804127	805274	+	1147	17
LFC	LFC|contig:982	2	805285	805435	+	150	1
LFC	LFC|contig:983	2	805453	807204	+	1751	28
LFC	LFC|contig:984	2	807227	808107	+	880	13
LFC	LFC|contig:985	2	808128	808338	+	210	4
LFC	LFC|contig:986	2	808433	808782	+	349	6
LFC	LFC|contig:987	2	808825	809432	+	607	9
LFC	LFC|contig:988	2	809502	809782	+	280	5
LFC	LFC|contig:989	2	809842	809992	+	150	1
LFC	LFC|contig:990	2	810126	810276	+	150	1
LFC	LFC|contig:991	2	810278	810616	+	338	5
LFC	LFC|contig:992	2	810634	810784	+	150	1
LFC	LFC|contig:993	2	810835	811004	+	169	2
LFC	LFC|contig:994	2	811111	811554	+	443	10
LFC	LFC|contig:995	2	811777	811928	+	151	1
LFC	LFC|contig:996	2	812076	812199	+	123	1
LFC	LFC|contig:997	3	798	937	+	139	1
LFC	LFC|contig:998	3	1364	1515	+	151	1
LFC	LFC|contig:999	3	1779	2014	+	235	2
LFC	LFC|contig:1000	3	2127	2515	+	388	3
LFC	LFC|contig:1001	3	2709	3039	+	330	3
LFC	LFC|contig:1002	3	3103	3383	+	280	4
LFC	LFC|contig:1003	3	4583	4732	+	149	1
LFC	LFC|contig:1004	3	4776	5250	+	474	7
LFC	LFC|contig:1005	3	5733	6009	+	276	5
LFC	LFC|contig:1006	3	6096	6478	+	382	4
LFC	LFC|contig:1007	3	7049	7237	+	188	6
LFC	LFC|contig:1008	3	7254	7644	+	390	6
LFC	LFC|contig:1009	3	7772	7908	+	136	1
LFC	LFC|contig:1010	3	8075	8283	+	208	2
LFC	LFC|contig:1011	3	9306	9457	+	151	1
LFC	LFC|contig:1012	3	9471	9720	+	249	12
LFC	LFC|contig:1013	3	9784	9954	+	170	2
LFC	LFC|contig:1014	3	9973	10190	+	217	8
LFC	LFC|contig:1015	3	10349	11243	+	894	37
LFC	LFC|contig:1016	3	11735	11886	+	151	1
LFC	LFC|contig:1017	3	12442	12905	+	463	7
LFC	LFC|contig:1018	3	13421	13538	+	117	1
LFC	LFC|contig:1019	3	14404	14536	+	132	1
LFC	LFC|contig:1020	3	14909	15060	+	151	1
LFC	LFC|contig:1021	3	16099	16244	+	145	1
LFC	LFC|contig:1022	3	17156	17305	+	149	1
LFC	LFC|contig:1023	3	17823	18032	+	209	2
LFC	LFC|contig:1024	3	18333	43428	+	25095	5271
LFC	LFC|contig:1025	3	43688	43839	+	151	1
LFC	LFC|contig:1026	3	45070	45225	+	155	2
LFC	LFC|contig:1027	3	45305	45445	+	140	1
LFC	LFC|contig:1028	3	47168	77916	+	30748	7122
LFC	LFC|contig:1029	3	78817	79352	+	535	8
LFC	LFC|contig:1030	3	79593	79744	+	151	1
LFC	LFC|contig:1031	3	80275	80716	+	441	5
LFC	LFC|contig:1032	3	80842	80989	+	147	1
LFC	LFC|contig:1033	3	81463	81740	+	277	4
LFC	LFC|contig:1034	3	81778	81929	+	151	1
LFC	LFC|contig:1035	3	82047	82309	+	262	2
LFC	LFC|contig:1036	3	82341	82936	+	595	10
LFC	LFC|contig:1037	3	83427	83578	+	151	1
LFC	LFC|contig:1038	3	83849	83994	+	145	1
LFC	LFC|contig:1039	3	84008	84193	+	185	2
LFC	LFC|contig:1040	3	84290	84414	+	124	1
LFC	LFC|contig:1041	3	84420	84672	+	252	3
LFC	LFC|contig:1042	3	84686	84933	+	247	3
LFC	LFC|contig:1043	3	85182	85333	+	151	1
LFC	LFC|contig:1044	3	85632	85783	+	151	1
LFC	LFC|contig:1045	3	86064	86210	+	146	1
LFC	LFC|contig:1046	3	86606	86892	+	286	4
LFC	LFC|contig:1047	3	86975	87205	+	230	2
LFC	LFC|contig:1048	3	87590	87741	+	151	1
LFC	LFC|contig:1049	3	87831	87982	+	151	1
LFC	LFC|contig:1050	3	88202	88353	+	151	1
LFC	LFC|contig:1051	3	88440	88590	+	150	1
LFC	LFC|contig:1052	3	89081	89430	+	349	3
LFC	LFC|contig:1053	3	89498	89649	+	151	2
LFC	LFC|contig:1054	3	89670	89888	+	218	2
LFC	LFC|contig:1055	3	90630	90751	+	121	1
LFC	LFC|contig:1056	3	90765	90884	+	119	1
LFC	LFC|contig:1057	3	90951	91077	+	126	1
LFC	LFC|contig:1058	3	91636	91769	+	133	1
LFC	LFC|contig:1059	3	91892	92351	+	459	7
LFC	LFC|contig:1060	3	92377	92527	+	150	1
LFC	LFC|contig:1061	3	92746	93046	+	300	2
LFC	LFC|contig:1062	3	93062	93202	+	140	1
LFC	LFC|contig:1063	3	93664	93815	+	151	1
LFC	LFC|contig:1064	3	93865	94016	+	151	1
LFC	LFC|contig:1065	3	94017	94316	+	299	3
LFC	LFC|contig:1066	3	94359	94726	+	367	4
LFC	LFC|contig:1067	3	94913	95199	+	286	3
LFC	LFC|contig:1068	3	95224	95482	+	258	3
LFC	LFC|contig:1069	3	95617	95767	+	150	1
LFC	LFC|contig:1070	3	96041	96505	+	464	4
LFC	LFC|contig:1071	3	96661	97097	+	436	6
LFC	LFC|contig:1072	3	97132	97283	+	151	1
LFC	LFC|contig:1073	3	97342	97493	+	151	1
LFC	LFC|contig:1074	3	97502	97814	+	312	3
LFC	LFC|contig:1075	3	98041	98190	+	149	1
LFC	LFC|contig:1076	3	98224	98377	+	153	2
LFC	LFC|contig:1077	3	98652	98803	+	151	1
LFC	LFC|contig:1078	3	99228	99379	+	151	1
LFC	LFC|contig:1079	3	99673	99955	+	282	3
LFC	LFC|contig:1080	3	100184	100314	+	130	1
LFC	LFC|contig:1081	3	100327	100994	+	667	11
LFC	LFC|contig:1082	3	101232	101894	+	662	9
LFC	LFC|contig:1083	3	101954	102481	+	527	8
LFC	LFC|contig:1084	3	102508	103685	+	1177	21
LFC	LFC|contig:1085	3	103817	103980	+	163	2
LFC	LFC|contig:1086	3	104013	104291	+	278	3
LFC	LFC|contig:1087	3	104741	104947	+	206	2
LFC	LFC|contig:1088	3	105082	105229	+	147	2
LFC	LFC|contig:1089	3	105242	105429	+	187	2
LFC	LFC|contig:1090	3	105471	105910	+	439	9
LFC	LFC|contig:1091	3	106002	106152	+	150	2
LFC	LFC|contig:1092	3	106461	106844	+	383	6
LFC	LFC|contig:1093	3	106890	107137	+	247	4
LFC	LFC|contig:1094	3	107160	107311	+	151	1
LFC	LFC|contig:1095	3	107317	107561	+	244	5
LFC	LFC|contig:1096	3	107597	107780	+	183	2
LFC	LFC|contig:1097	3	107887	108746	+	859	16
LFC	LFC|contig:1098	3	108785	109048	+	263	3
LFC	LFC|contig:1099	3	109374	109515	+	141	1
LFC	LFC|contig:1100	3	109571	109800	+	229	2
LFC	LFC|contig:1101	3	109945	110096	+	151	1
LFC	LFC|contig:1102	3	110159	111788	+	1629	29
LFC	LFC|contig:1103	3	111886	112056	+	170	3
LFC	LFC|contig:1104	3	112199	112588	+	389	6
LFC	LFC|contig:1105	3	112730	112881	+	151	1
LFC	LFC|contig:1106	3	112976	113309	+	333	6
LFC	LFC|contig:1107	3	113549	114404	+	855	13
LFC	LFC|contig:1108	3	114576	115348	+	772	11
LFC	LFC|contig:1109	3	115547	115785	+	238	6
LFC	LFC|contig:1110	3	115854	116005	+	151	2
LFC	LFC|contig:1111	3	116054	116204	+	150	1
LFC	LFC|contig:1112	3	116337	116733	+	396	3
LFC	LFC|contig:1113	3	118051	118202	+	151	1
LFC	LFC|contig:1114	3	118503	118652	+	149	1
LFC	LFC|contig:1115	3	118841	118978	+	137	2
LFC	LFC|contig:1116	3	119280	119423	+	143	1
LFC	LFC|contig:1117	3	120025	120193	+	168	2
LFC	LFC|contig:1118	3	122229	122380	+	151	1
LFC	LFC|contig:1119	3	123151	123302	+	151	1
LFC	LFC|contig:1120	3	123813	123957	+	144	1
LFC	LFC|contig:1121	3	124345	124524	+	179	2
LFC	LFC|contig:1122	3	124662	124813	+	151	1
LFC	LFC|contig:1123	3	125352	125575	+	223	3
LFC	LFC|contig:1124	3	125636	125787	+	151	1
LFC	LFC|contig:1125	3	126050	126349	+	299	4
LFC	LFC|contig:1126	3	126370	126706	+	336	3
LFC	LFC|contig:1127	3	126763	127033	+	270	2
LFC	LFC|contig:1128	3	127284	127482	+	198	3
LFC	LFC|contig:1129	3	127487	127637	+	150	1
LFC	LFC|contig:1130	3	127939	129107	+	1168	27
LFC	LFC|contig:1131	3	129127	129879	+	752	15
LFC	LFC|contig:1132	3	130000	130173	+	173	2
LFC	LFC|contig:1133	3	130179	131518	+	1339	29
LFC	LFC|contig:1134	3	131530	133970	+	2440	78
LFC	LFC|contig:1135	3	133983	135436	+	1453	48
LFC	LFC|contig:1136	3	135487	137744	+	2257	73
LFC	LFC|contig:1137	3	137794	138882	+	1088	32
LFC	LFC|contig:1138	3	138900	145063	+	6163	203
LFC	LFC|contig:1139	3	145086	148618	+	3532	170
LFC	LFC|contig:1140	3	151624	162133	+	10509	405
LFC	LFC|contig:1141	3	162135	163656	+	1521	44
LFC	LFC|contig:1142	3	163677	164100	+	423	6
LFC	LFC|contig:1143	3	164101	166372	+	2271	75
LFC	LFC|contig:1144	3	166378	167245	+	867	22
LFC	LFC|contig:1145	3	167271	167841	+	570	13
LFC	LFC|contig:1146	3	167859	168069	+	210	4
LFC	LFC|contig:1147	3	168070	168594	+	524	11
LFC	LFC|contig:1148	3	168661	168898	+	237	3
LFC	LFC|contig:1149	3	168949	169322	+	373	9
LFC	LFC|contig:1150	3	172588	172739	+	151	1
LFC	LFC|contig:1151	3	176152	176286	+	134	1
LFC	LFC|contig:1152	3	192211	192359	+	148	1
LFC	LFC|contig:1153	3	199468	200065	+	597	9
LFC	LFC|contig:1154	3	200581	200698	+	117	1
LFC	LFC|contig:1155	3	216068	216218	+	150	1
LFC	LFC|contig:1156	3	219561	219688	+	127	1
LFC	LFC|contig:1157	3	229627	229776	+	149	1
LFC	LFC|contig:1158	3	231439	231556	+	117	1
LFC	LFC|contig:1159	3	236560	236703	+	143	1
LFC	LFC|contig:1160	3	236992	237143	+	151	1
LFC	LFC|contig:1161	3	237715	237866	+	151	1
LFC	LFC|contig:1162	3	238034	238194	+	160	2
LFC	LFC|contig:1163	3	238361	238610	+	249	2
LFC	LFC|contig:1164	3	239499	239650	+	151	1
LFC	LFC|contig:1165	3	240266	240413	+	147	1
LFC	LFC|contig:1166	3	241076	241205	+	129	1
LFC	LFC|contig:1167	3	241254	241668	+	414	4
LFC	LFC|contig:1168	3	242118	242507	+	389	3
LFC	LFC|contig:1169	3	243067	243208	+	141	1
LFC	LFC|contig:1170	3	243436	243584	+	148	1
LFC	LFC|contig:1171	3	243628	243904	+	276	2
LFC	LFC|contig:1172	3	243964	244114	+	150	1
LFC	LFC|contig:1173	3	244371	244522	+	151	1
LFC	LFC|contig:1174	3	244583	244709	+	126	1
LFC	LFC|contig:1175	3	244714	244865	+	151	1
LFC	LFC|contig:1176	3	245698	245848	+	150	1
LFC	LFC|contig:1177	3	245948	246244	+	296	3
LFC	LFC|contig:1178	3	246431	246575	+	144	1
LFC	LFC|contig:1179	3	247766	247913	+	147	1
LFC	LFC|contig:1180	3	248014	248165	+	151	1
LFC	LFC|contig:1181	3	248219	248378	+	159	2
LFC	LFC|contig:1182	3	248653	248804	+	151	1
LFC	LFC|contig:1183	3	249231	249407	+	176	1
LFC	LFC|contig:1184	3	249418	249569	+	151	1
LFC	LFC|contig:1185	3	251316	251460	+	144	1
LFC	LFC|contig:1186	3	252638	252789	+	151	1
LFC	LFC|contig:1187	3	253012	253151	+	139	1
LFC	LFC|contig:1188	3	253389	253536	+	147	1
LFC	LFC|contig:1189	3	253871	254022	+	151	1
LFC	LFC|contig:1190	3	256649	256800	+	151	1
LFC	LFC|contig:1191	3	257142	257281	+	139	1
LFC	LFC|contig:1192	3	257527	257710	+	183	2
LFC	LFC|contig:1193	3	258315	258456	+	141	1
LFC	LFC|contig:1194	3	259079	259224	+	145	1
LFC	LFC|contig:1195	3	259384	259804	+	420	5
LFC	LFC|contig:1196	3	260237	260570	+	333	3
LFC	LFC|contig:1197	3	261019	261529	+	510	6
LFC	LFC|contig:1198	3	261644	261834	+	190	2
LFC	LFC|contig:1199	3	261942	262091	+	149	1
LFC	LFC|contig:1200	3	262172	262381	+	209	2
LFC	LFC|contig:1201	3	262703	262816	+	113	1
LFC	LFC|contig:1202	3	262925	265001	+	2076	66
LFC	LFC|contig:1203	3	265023	265653	+	630	21
LFC	LFC|contig:1204	3	265783	266056	+	273	4
LFC	LFC|contig:1205	3	266065	266619	+	554	7
LFC	LFC|contig:1206	3	266647	271518	+	4871	199
LFC	LFC|contig:1207	3	271612	272953	+	1341	27
LFC	LFC|contig:1208	3	273026	273706	+	680	8
LFC	LFC|contig:1209	3	273920	274065	+	145	1
LFC	LFC|contig:1210	3	274091	274323	+	232	3
LFC	LFC|contig:1211	3	274486	274611	+	125	1
LFC	LFC|contig:1212	3	274658	274807	+	149	1
LFC	LFC|contig:1213	3	274883	275132	+	249	3
LFC	LFC|contig:1214	3	277131	277246	+	115	1
LFC	LFC|contig:1215	3	278876	279004	+	128	1
LFC	LFC|contig:1216	3	282031	282189	+	158	2
LFC	LFC|contig:1217	3	282374	282571	+	197	2
LFC	LFC|contig:1218	3	282781	282992	+	211	2
LFC	LFC|contig:1219	3	283704	283843	+	139	1
LFC	LFC|contig:1220	3	284280	284431	+	151	1
LFC	LFC|contig:1221	3	284896	285047	+	151	1
LFC	LFC|contig:1222	3	285329	286140	+	811	12
LFC	LFC|contig:1223	3	286500	286710	+	210	3
LFC	LFC|contig:1224	3	286870	287099	+	229	2
LFC	LFC|contig:1225	3	287280	287563	+	283	3
LFC	LFC|contig:1226	3	287581	287732	+	151	1
LFC	LFC|contig:1227	3	287841	288068	+	227	2
LFC	LFC|contig:1228	3	288268	288680	+	412	4
LFC	LFC|contig:1229	3	288744	289137	+	393	6
LFC	LFC|contig:1230	3	289156	289329	+	173	2
LFC	LFC|contig:1231	3	289501	289652	+	151	1
LFC	LFC|contig:1232	3	289660	289810	+	150	1
LFC	LFC|contig:1233	3	289864	290587	+	723	10
LFC	LFC|contig:1234	3	290660	290956	+	296	4
LFC	LFC|contig:1235	3	291021	291898	+	877	15
LFC	LFC|contig:1236	3	291925	292086	+	161	2
LFC	LFC|contig:1237	3	292129	292469	+	340	4
LFC	LFC|contig:1238	3	292742	292891	+	149	1
LFC	LFC|contig:1239	3	293235	294123	+	888	14
LFC	LFC|contig:1240	3	294305	294613	+	308	4
LFC	LFC|contig:1241	3	294623	295416	+	793	15
LFC	LFC|contig:1242	3	295478	295648	+	170	2
LFC	LFC|contig:1243	3	295667	296076	+	409	8
LFC	LFC|contig:1244	3	296147	296627	+	480	8
LFC	LFC|contig:1245	3	296804	297195	+	391	4
LFC	LFC|contig:1246	3	297372	297601	+	229	2
LFC	LFC|contig:1247	3	297628	297915	+	287	5
LFC	LFC|contig:1248	3	297925	298312	+	387	13
LFC	LFC|contig:1249	3	298419	298740	+	321	5
LFC	LFC|contig:1250	3	298939	299563	+	624	9
LFC	LFC|contig:1251	3	299743	299894	+	151	1
LFC	LFC|contig:1252	3	299958	300325	+	367	4
LFC	LFC|contig:1253	3	300369	300631	+	262	3
LFC	LFC|contig:1254	3	300660	301054	+	394	7
LFC	LFC|contig:1255	3	301120	301270	+	150	2
LFC	LFC|contig:1256	3	301295	301447	+	152	3
LFC	LFC|contig:1257	3	301545	301696	+	151	1
LFC	LFC|contig:1258	3	301765	301912	+	147	1
LFC	LFC|contig:1259	3	301962	302134	+	172	2
LFC	LFC|contig:1260	3	302146	302592	+	446	6
LFC	LFC|contig:1261	3	302707	303154	+	447	4
LFC	LFC|contig:1262	3	303214	303496	+	282	3
LFC	LFC|contig:1263	3	303508	303897	+	389	5
LFC	LFC|contig:1264	3	303932	304297	+	365	3
LFC	LFC|contig:1265	3	304309	304505	+	196	4
LFC	LFC|contig:1266	3	304584	304735	+	151	1
LFC	LFC|contig:1267	3	304763	304914	+	151	1
LFC	LFC|contig:1268	3	305160	305464	+	304	3
LFC	LFC|contig:1269	3	305807	306047	+	240	3
LFC	LFC|contig:1270	3	306195	306812	+	617	8
LFC	LFC|contig:1271	3	306860	307113	+	253	2
LFC	LFC|contig:1272	3	307114	307304	+	190	2
LFC	LFC|contig:1273	3	307487	307784	+	297	2
LFC	LFC|contig:1274	4	592	1209	+	617	12
LFC	LFC|contig:1275	4	1369	1816	+	447	8
LFC	LFC|contig:1276	4	1832	3860	+	2028	76
LFC	LFC|contig:1277	4	3892	4458	+	566	11
LFC	LFC|contig:1278	4	4477	5640	+	1163	40
LFC	LFC|contig:1279	4	5656	17456	+	11800	461
LFC	LFC|contig:1280	4	17463	18307	+	844	20
LFC	LFC|contig:1281	4	18364	18514	+	150	2
LFC	LFC|contig:1282	4	18563	19277	+	714	15
LFC	LFC|contig:1283	4	19278	20120	+	842	12
LFC	LFC|contig:1284	4	20258	20529	+	271	4
LFC	LFC|contig:1285	4	20556	20934	+	378	4
LFC	LFC|contig:1286	4	20980	21468	+	488	11
LFC	LFC|contig:1287	4	21696	22132	+	436	8
LFC	LFC|contig:1288	4	22158	22411	+	253	2
LFC	LFC|contig:1289	4	22599	23016	+	417	5
LFC	LFC|contig:1290	4	23299	23450	+	151	1
LFC	LFC|contig:1291	4	23826	23977	+	151	1
LFC	LFC|contig:1292	4	24044	24423	+	379	5
LFC	LFC|contig:1293	4	25039	25188	+	149	1
LFC	LFC|contig:1294	4	25639	25981	+	342	5
LFC	LFC|contig:1295	4	26007	26293	+	286	2
LFC	LFC|contig:1296	4	26443	26594	+	151	1
LFC	LFC|contig:1297	4	26738	26889	+	151	1
LFC	LFC|contig:1298	4	27007	27158	+	151	1
LFC	LFC|contig:1299	4	27835	27986	+	151	1
LFC	LFC|contig:1300	4	35445	35594	+	149	1
LFC	LFC|contig:1301	4	36173	36324	+	151	1
LFC	LFC|contig:1302	4	43130	43254	+	124	1
LFC	LFC|contig:1303	4	43320	43557	+	237	2
LFC	LFC|contig:1304	4	43710	43861	+	151	1
LFC	LFC|contig:1305	4	44133	44284	+	151	1
LFC	LFC|contig:1306	4	44566	44717	+	151	1
LFC	LFC|contig:1307	4	44994	45145	+	151	1
LFC	LFC|contig:1308	4	45179	45329	+	150	1
LFC	LFC|contig:1309	4	45584	45735	+	151	1
LFC	LFC|contig:1310	4	45879	46106	+	227	2
LFC	LFC|contig:1311	4	46143	46450	+	307	5
LFC	LFC|contig:1312	4	46609	46842	+	233	2
LFC	LFC|contig:1313	4	46908	47288	+	380	4
LFC	LFC|contig:1314	4	47423	47572	+	149	1
LFC	LFC|contig:1315	4	47951	48084	+	133	1
LFC	LFC|contig:1316	4	48375	48543	+	168	2
LFC	LFC|contig:1317	4	48619	48768	+	149	1
LFC	LFC|contig:1318	4	48896	49047	+	151	1
LFC	LFC|contig:1319	4	49098	49249	+	151	2
LFC	LFC|contig:1320	4	49565	49791	+	226	2
LFC	LFC|contig:1321	4	49815	49966	+	151	1
LFC	LFC|contig:1322	4	50000	50390	+	390	4
LFC	LFC|contig:1323	4	50996	51275	+	279	3
LFC	LFC|contig:1324	4	51323	51501	+	178	2
LFC	LFC|contig:1325	4	51749	51916	+	167	2
LFC	LFC|contig:1326	4	52087	52363	+	276	2
LFC	LFC|contig:1327	4	52369	52750	+	381	3
LFC	LFC|contig:1328	4	53110	53424	+	314	3
LFC	LFC|contig:1329	4	53607	53904	+	297	3
LFC	LFC|contig:1330	4	54025	54391	+	366	3
LFC	LFC|contig:1331	4	55069	55219	+	150	1
LFC	LFC|contig:1332	4	55456	55605	+	149	1
LFC	LFC|contig:1333	4	56990	57117	+	127	1
LFC	LFC|contig:1334	4	58943	59094	+	151	1
LFC	LFC|contig:1335	4	65986	66135	+	149	2
LFC	LFC|contig:1336	4	66252	66509	+	257	2
LFC	LFC|contig:1337	4	67194	67329	+	135	1
LFC	LFC|contig:1338	4	67566	67715	+	149	1
LFC	LFC|contig:1339	4	72101	72252	+	151	1
LFC	LFC|contig:1340	4	73745	73893	+	148	1
LFC	LFC|contig:1341	4	74369	74520	+	151	1
LFC	LFC|contig:1342	4	75583	75763	+	180	2
LFC	LFC|contig:1343	4	76246	76429	+	183	3
LFC	LFC|contig:1344	4	76458	76606	+	148	1
LFC	LFC|contig:1345	4	77289	77434	+	145	1
LFC	LFC|contig:1346	4	77754	77893	+	139	1
LFC	LFC|contig:1347	4	78199	78350	+	151	1
LFC	LFC|contig:1348	4	78915	79066	+	151	1
LFC	LFC|contig:1349	4	79321	79472	+	151	1
LFC	LFC|contig:1350	4	79881	80032	+	151	1
LFC	LFC|contig:1351	4	80144	80294	+	150	1
LFC	LFC|contig:1352	4	80632	81770	+	1138	5
LFC	LFC|contig:1353	4	82137	82460	+	323	3
LFC	LFC|contig:1354	4	82606	82721	+	115	1
LFC	LFC|contig:1355	4	83665	83815	+	150	1
LFC	LFC|contig:1356	4	84957	85108	+	151	1
LFC	LFC|contig:1357	4	86245	86453	+	208	2
LFC	LFC|contig:1358	4	86459	86607	+	148	1
LFC	LFC|contig:1359	4	86887	87020	+	133	1
LFC	LFC|contig:1360	4	87036	87308	+	272	2
LFC	LFC|contig:1361	4	87524	87674	+	150	1
LFC	LFC|contig:1362	4	88191	88494	+	303	3
LFC	LFC|contig:1363	4	88577	88857	+	280	3
LFC	LFC|contig:1364	4	88894	89026	+	132	1
LFC	LFC|contig:1365	4	89167	89376	+	209	2
LFC	LFC|contig:1366	4	89473	89883	+	410	4
LFC	LFC|contig:1367	4	89917	90068	+	151	1
LFC	LFC|contig:1368	4	90070	91065	+	995	24
LFC	LFC|contig:1369	4	91124	92078	+	954	24
LFC	LFC|contig:1370	4	92079	92670	+	591	13
LFC	LFC|contig:1371	4	92890	93455	+	565	10
LFC	LFC|contig:1372	4	93583	94090	+	507	9
LFC	LFC|contig:1373	4	94132	94280	+	148	1
LFC	LFC|contig:1374	4	94556	95364	+	808	16
LFC	LFC|contig:1375	4	95368	95819	+	451	11
LFC	LFC|contig:1376	4	95951	96269	+	318	5
LFC	LFC|contig:1377	4	96323	96507	+	184	3
LFC	LFC|contig:1378	4	96545	98548	+	2003	72
LFC	LFC|contig:1379	4	98551	108300	+	9749	453
LFC	LFC|contig:1380	4	108434	108843	+	409	8
LFC	LFC|contig:1381	4	108890	110363	+	1473	39
LFC	LFC|contig:1382	4	110373	110522	+	149	1
LFC	LFC|contig:1383	4	110779	111015	+	236	3
LFC	LFC|contig:1384	4	111121	111270	+	149	1
LFC	LFC|contig:1385	4	111272	111666	+	394	4
LFC	LFC|contig:1386	4	111721	111899	+	178	4
LFC	LFC|contig:1387	4	111955	112247	+	292	4
LFC	LFC|contig:1388	4	112370	112774	+	404	5
LFC	LFC|contig:1389	4	112900	113101	+	201	2
LFC	LFC|contig:1390	4	113200	114094	+	894	16
LFC	LFC|contig:1391	4	114242	115070	+	828	13
LFC	LFC|contig:1392	4	115075	115413	+	338	3
LFC	LFC|contig:1393	4	115460	116521	+	1061	21
LFC	LFC|contig:1394	4	116662	118199	+	1537	36
LFC	LFC|contig:1395	4	118218	118795	+	577	13
LFC	LFC|contig:1396	4	118851	119424	+	573	11
LFC	LFC|contig:1397	4	119492	119741	+	249	4
LFC	LFC|contig:1398	4	119762	120005	+	243	4
LFC	LFC|contig:1399	4	120019	120428	+	409	13
LFC	LFC|contig:1400	4	120439	121880	+	1441	30
LFC	LFC|contig:1401	4	121881	122054	+	173	2
LFC	LFC|contig:1402	4	122077	123704	+	1627	48
LFC	LFC|contig:1403	4	123770	124435	+	665	15
LFC	LFC|contig:1404	4	124457	124978	+	521	18
LFC	LFC|contig:1405	4	125036	127098	+	2062	49
LFC	LFC|contig:1406	4	127183	127547	+	364	4
LFC	LFC|contig:1407	4	127768	129083	+	1315	37
LFC	LFC|contig:1408	4	129145	129591	+	446	4
LFC	LFC|contig:1409	4	129626	129842	+	216	4
LFC	LFC|contig:1410	4	129889	130485	+	596	13
LFC	LFC|contig:1411	4	130502	130689	+	187	3
LFC	LFC|contig:1412	4	130773	131106	+	333	3
LFC	LFC|contig:1413	4	131162	131312	+	150	1
LFC	LFC|contig:1414	4	131341	131873	+	532	8
LFC	LFC|contig:1415	4	132200	132895	+	695	9
LFC	LFC|contig:1416	4	133040	133189	+	149	1
LFC	LFC|contig:1417	4	133283	133452	+	169	2
LFC	LFC|contig:1418	4	133476	133970	+	494	6
LFC	LFC|contig:1419	4	134011	134531	+	520	10
LFC	LFC|contig:1420	4	134758	134961	+	203	3
LFC	LFC|contig:1421	4	135074	135223	+	149	1
LFC	LFC|contig:1422	4	135287	135608	+	321	3
LFC	LFC|contig:1423	4	135935	136326	+	391	3
LFC	LFC|contig:1424	4	136339	136489	+	150	2
LFC	LFC|contig:1425	4	136534	136710	+	176	2
LFC	LFC|contig:1426	4	136843	137259	+	416	6
LFC	LFC|contig:1427	4	137321	137684	+	363	4
LFC	LFC|contig:1428	4	137757	137889	+	132	1
LFC	LFC|contig:1429	4	138200	138351	+	151	1
LFC	LFC|contig:1430	4	138687	138838	+	151	1
LFC	LFC|contig:1431	4	138896	139302	+	406	4
LFC	LFC|contig:1432	4	140021	140172	+	151	1
LFC	LFC|contig:1433	4	140562	140892	+	330	3
LFC	LFC|contig:1434	4	140898	141169	+	271	3
LFC	LFC|contig:1435	4	141183	141305	+	122	1
LFC	LFC|contig:1436	4	141427	141550	+	123	1
LFC	LFC|contig:1437	4	141812	141980	+	168	3
LFC	LFC|contig:1438	4	142283	142567	+	284	2
LFC	LFC|contig:1439	4	143083	143234	+	151	1
LFC	LFC|contig:1440	4	143350	143508	+	158	2
LFC	LFC|contig:1441	4	143710	143861	+	151	1
LFC	LFC|contig:1442	4	143985	144135	+	150	1
LFC	LFC|contig:1443	4	144672	144823	+	151	1
LFC	LFC|contig:1444	4	144908	145112	+	204	2
LFC	LFC|contig:1445	4	145438	145584	+	146	1
LFC	LFC|contig:1446	4	149971	150122	+	151	1
LFC	LFC|contig:1447	4	150840	150988	+	148	1
LFC	LFC|contig:1448	4	151672	151823	+	151	1
LFC	LFC|contig:1449	4	151931	152082	+	151	1
LFC	LFC|contig:1450	4	152558	152709	+	151	1
LFC	LFC|contig:1451	4	154436	154655	+	219	2
LFC	LFC|contig:1452	4	154795	154944	+	149	1
LFC	LFC|contig:1453	4	159365	159750	+	385	3
LFC	LFC|contig:1454	4	160412	160562	+	150	1
LFC	LFC|contig:1455	4	161983	162134	+	151	1
LFC	LFC|contig:1456	4	162178	162329	+	151	1
LFC	LFC|contig:1457	4	162402	162553	+	151	1
LFC	LFC|contig:1458	4	162639	162789	+	150	1
LFC	LFC|contig:1459	4	163222	163343	+	121	1
LFC	LFC|contig:1460	4	163639	163790	+	151	1
LFC	LFC|contig:1461	4	165660	166989	+	1329	30
LFC	LFC|contig:1462	4	167020	169908	+	2888	123
LFC	LFC|contig:1463	4	169920	186583	+	16663	1328
LFC	LFC|contig:1464	4	186605	191915	+	5310	209
LFC	LFC|contig:1465	4	191919	196508	+	4589	200
LFC	LFC|contig:1466	4	196518	197711	+	1193	27
LFC	LFC|contig:1467	4	197770	198140	+	370	9
LFC	LFC|contig:1468	4	198182	198594	+	412	9
LFC	LFC|contig:1469	4	198732	202281	+	3549	82
LFC	LFC|contig:1470	4	202289	202635	+	346	7
LFC	LFC|contig:1471	4	202741	203009	+	268	4
LFC	LFC|contig:1472	4	208561	208712	+	151	1
LFC	LFC|contig:1473	4	215876	216027	+	151	1
LFC	LFC|contig:1474	4	218068	218293	+	225	5
LFC	LFC|contig:1475	4	220389	220554	+	165	3
LFC	LFC|contig:1476	4	225004	225155	+	151	1
LFC	LFC|contig:1477	4	227818	227968	+	150	1
LFC	LFC|contig:1478	4	228818	228969	+	151	1
LFC	LFC|contig:1479	4	229514	229705	+	191	2
LFC	LFC|contig:1480	4	229715	229865	+	150	1
LFC	LFC|contig:1481	4	231455	231606	+	151	1
LFC	LFC|contig:1482	4	231770	231921	+	151	1
LFC	LFC|contig:1483	4	245648	245799	+	151	1
LFC	LFC|contig:1484	4	246941	247091	+	150	1
LFC	LFC|contig:1485	4	247440	247591	+	151	1
LFC	LFC|contig:1486	4	249230	249375	+	145	1
LFC	LFC|contig:1487	4	249892	250018	+	126	1
LFC	LFC|contig:1488	4	252876	253021	+	145	1
LFC	LFC|contig:1489	4	254295	254442	+	147	1
LFC	LFC|contig:1490	4	254995	255144	+	149	1
LFC	LFC|contig:1491	4	255732	255881	+	149	1
LFC	LFC|contig:1492	4	256291	256599	+	308	3
LFC	LFC|contig:1493	4	256735	256886	+	151	1
LFC	LFC|contig:1494	4	256926	257077	+	151	1
LFC	LFC|contig:1495	4	257479	257664	+	185	2
LFC	LFC|contig:1496	4	258686	258802	+	116	2
LFC	LFC|contig:1497	4	258929	259060	+	131	1
LFC	LFC|contig:1498	4	259519	259670	+	151	1
LFC	LFC|contig:1499	4	261264	261415	+	151	1
LFC	LFC|contig:1500	4	261514	261942	+	428	4
LFC	LFC|contig:1501	4	262096	262373	+	277	2
LFC	LFC|contig:1502	4	262880	263031	+	151	1
LFC	LFC|contig:1503	4	263155	263306	+	151	1
LFC	LFC|contig:1504	4	264130	264281	+	151	1
LFC	LFC|contig:1505	4	264778	264929	+	151	1
LFC	LFC|contig:1506	4	265929	266227	+	298	2
LFC	LFC|contig:1507	4	266368	266517	+	149	1
LFC	LFC|contig:1508	4	266961	267110	+	149	1
LFC	LFC|contig:1509	4	267181	267304	+	123	2
LFC	LFC|contig:1510	4	267734	267867	+	133	1
LFC	LFC|contig:1511	4	267948	268099	+	151	1
LFC	LFC|contig:1512	4	268366	268516	+	150	1
LFC	LFC|contig:1513	4	269628	269779	+	151	1
LFC	LFC|contig:1514	4	271550	271693	+	143	1
LFC	LFC|contig:1515	4	272591	272742	+	151	1
LFC	LFC|contig:1516	4	279237	279385	+	148	1
LFC	LFC|contig:1517	4	280242	280388	+	146	1
LFC	LFC|contig:1518	4	281045	281194	+	149	1
LFC	LFC|contig:1519	4	282635	282785	+	150	1
LFC	LFC|contig:1520	4	283049	283200	+	151	1
LFC	LFC|contig:1521	4	283436	283585	+	149	1
LFC	LFC|contig:1522	4	283999	284185	+	186	2
LFC	LFC|contig:1523	4	284287	284432	+	145	1
LFC	LFC|contig:1524	4	284546	285012	+	466	5
LFC	LFC|contig:1525	4	285171	285384	+	213	4
LFC	LFC|contig:1526	4	285410	285560	+	150	1
LFC	LFC|contig:1527	4	285661	285811	+	150	1
LFC	LFC|contig:1528	4	285854	286848	+	994	19
LFC	LFC|contig:1529	4	287052	287334	+	282	6
LFC	LFC|contig:1530	4	287538	287689	+	151	1
LFC	LFC|contig:1531	4	287838	287976	+	138	1
LFC	LFC|contig:1532	4	288332	288482	+	150	1
LFC	LFC|contig:1533	4	288613	288780	+	167	2
LFC	LFC|contig:1534	4	288982	289249	+	267	2
LFC	LFC|contig:1535	4	289366	289493	+	127	1
LFC	LFC|contig:1536	4	289617	289768	+	151	1
LFC	LFC|contig:1537	4	289812	290053	+	241	3
LFC	LFC|contig:1538	4	290090	290429	+	339	4
LFC	LFC|contig:1539	4	290456	290638	+	182	3
LFC	LFC|contig:1540	4	290793	290944	+	151	2
LFC	LFC|contig:1541	4	291612	291808	+	196	2
LFC	LFC|contig:1542	4	291815	292101	+	286	3
LFC	LFC|contig:1543	4	292125	292271	+	146	1
LFC	LFC|contig:1544	4	293178	293329	+	151	1
LFC	LFC|contig:1545	4	293460	293610	+	150	1
LFC	LFC|contig:1546	4	293615	293766	+	151	1
LFC	LFC|contig:1547	4	293958	294109	+	151	1
LFC	LFC|contig:1548	4	294326	294473	+	147	1
LFC	LFC|contig:1549	4	295321	295472	+	151	1
LFC	LFC|contig:1550	4	295826	296018	+	192	2
LFC	LFC|contig:1551	4	296022	296172	+	150	1
LFC	LFC|contig:1552	4	296846	297109	+	263	2
LFC	LFC|contig:1553	4	297290	297436	+	146	1
LFC	LFC|contig:1554	4	297496	297644	+	148	1
LFC	LFC|contig:1555	4	297736	297868	+	132	1
LFC	LFC|contig:1556	4	298375	298518	+	143	1
LFC	LFC|contig:1557	4	299348	299497	+	149	1
LFC	LFC|contig:1558	4	299550	299701	+	151	1
LFC	LFC|contig:1559	4	299706	299857	+	151	1
LFC	LFC|contig:1560	4	299974	300307	+	333	5
LFC	LFC|contig:1561	4	300543	300689	+	146	1
LFC	LFC|contig:1562	4	300847	301140	+	293	6
LFC	LFC|contig:1563	4	301205	301438	+	233	2
LFC	LFC|contig:1564	4	301483	301634	+	151	1
LFC	LFC|contig:1565	4	301640	301807	+	167	2
LFC	LFC|contig:1566	4	302040	302171	+	131	1
LFC	LFC|contig:1567	4	302543	302694	+	151	1
LFC	LFC|contig:1568	4	302919	303070	+	151	1
LFC	LFC|contig:1569	4	303208	303425	+	217	2
LFC	LFC|contig:1570	4	303868	304016	+	148	1
LFC	LFC|contig:1571	4	304308	304514	+	206	2
LFC	LFC|contig:1572	4	304556	304706	+	150	1
LFC	LFC|contig:1573	4	305113	305262	+	149	2
LFC	LFC|contig:1574	4	306241	306412	+	171	2
LFC	LFC|contig:1575	4	306700	306956	+	256	2
LFC	LFC|contig:1576	4	308464	308615	+	151	1
LFC	LFC|contig:1577	4	309240	309390	+	150	1
LFC	LFC|contig:1578	4	311406	311539	+	133	1
LFC	LFC|contig:1579	4	314478	314611	+	133	1
LFC	LFC|contig:1580	4	317327	317477	+	150	1
LFC	LFC|contig:1581	4	317846	318226	+	380	4
LFC	LFC|contig:1582	4	318289	318440	+	151	1
LFC	LFC|contig:1583	4	318634	318787	+	153	2
LFC	LFC|contig:1584	4	318989	319140	+	151	1
LFC	LFC|contig:1585	4	319356	319539	+	183	3
LFC	LFC|contig:1586	4	319695	319883	+	188	2
LFC	LFC|contig:1587	4	320268	320478	+	210	2
LFC	LFC|contig:1588	4	320599	320750	+	151	1
LFC	LFC|contig:1589	4	321394	321591	+	197	3
LFC	LFC|contig:1590	4	321650	321801	+	151	1
LFC	LFC|contig:1591	4	321927	322076	+	149	1
LFC	LFC|contig:1592	4	322110	322407	+	297	5
LFC	LFC|contig:1593	4	322495	322851	+	356	3
LFC	LFC|contig:1594	4	322949	323599	+	650	10
LFC	LFC|contig:1595	4	323696	324247	+	551	10
LFC	LFC|contig:1596	4	324265	324449	+	184	3
LFC	LFC|contig:1597	4	324471	324841	+	370	7
LFC	LFC|contig:1598	4	324876	325026	+	150	1
LFC	LFC|contig:1599	4	325277	325574	+	297	6
LFC	LFC|contig:1600	4	325583	326625	+	1042	16
LFC	LFC|contig:1601	4	326638	326789	+	151	1
LFC	LFC|contig:1602	4	326896	327391	+	495	6
LFC	LFC|contig:1603	4	327565	327892	+	327	6
LFC	LFC|contig:1604	4	327937	328072	+	135	1
LFC	LFC|contig:1605	4	328115	328277	+	162	2
LFC	LFC|contig:1606	4	328359	328902	+	543	7
LFC	LFC|contig:1607	4	328975	329330	+	355	4
LFC	LFC|contig:1608	4	329355	330563	+	1208	31
LFC	LFC|contig:1609	4	330607	330798	+	191	2
LFC	LFC|contig:1610	4	330805	331573	+	768	18
LFC	LFC|contig:1611	4	331671	333087	+	1416	37
LFC	LFC|contig:1612	4	333368	333611	+	243	2
LFC	LFC|contig:1613	4	333628	335720	+	2092	50
LFC	LFC|contig:1614	4	335760	336196	+	436	8
LFC	LFC|contig:1615	4	336275	336573	+	298	3
LFC	LFC|contig:1616	4	336599	336817	+	218	4
LFC	LFC|contig:1617	4	336833	337174	+	341	4
LFC	LFC|contig:1618	4	337307	337458	+	151	1
LFC	LFC|contig:1619	4	337499	337650	+	151	1
LFC	LFC|contig:1620	4	337960	338131	+	171	2
LFC	LFC|contig:1621	4	338191	338679	+	488	4
LFC	LFC|contig:1622	4	338972	339148	+	176	2
LFC	LFC|contig:1623	4	339341	339490	+	149	1
LFC	LFC|contig:1624	4	339649	339796	+	147	1
LFC	LFC|contig:1625	4	339930	340081	+	151	1
LFC	LFC|contig:1626	4	340307	340456	+	149	1
LFC	LFC|contig:1627	4	343125	343285	+	160	2
LFC	LFC|contig:1628	4	344120	344666	+	546	2
LFC	LFC|contig:1629	4	345622	345773	+	151	1
LFC	LFC|contig:1630	4	345836	345987	+	151	1
LFC	LFC|contig:1631	4	346254	346405	+	151	1
LFC	LFC|contig:1632	4	346426	346577	+	151	1
LFC	LFC|contig:1633	4	346598	346745	+	147	1
LFC	LFC|contig:1634	4	347047	347198	+	151	1
LFC	LFC|contig:1635	4	347759	347910	+	151	1
LFC	LFC|contig:1636	4	347933	348084	+	151	1
LFC	LFC|contig:1637	4	348279	348497	+	218	2
LFC	LFC|contig:1638	4	348579	348765	+	186	2
LFC	LFC|contig:1639	4	348766	349034	+	268	2
LFC	LFC|contig:1640	4	349183	349334	+	151	1
LFC	LFC|contig:1641	4	349444	349595	+	151	1
LFC	LFC|contig:1642	4	350196	350347	+	151	1
LFC	LFC|contig:1643	4	352068	352219	+	151	1
LFC	LFC|contig:1644	4	352237	352386	+	149	1
LFC	LFC|contig:1645	4	353704	353994	+	290	2
LFC	LFC|contig:1646	4	354486	354621	+	135	2
LFC	LFC|contig:1647	4	357953	358104	+	151	1
LFC	LFC|contig:1648	4	359612	359761	+	149	1
LFC	LFC|contig:1649	4	360316	360467	+	151	1
LFC	LFC|contig:1650	4	361621	361758	+	137	1
LFC	LFC|contig:1651	4	361806	362990	+	1184	15
LFC	LFC|contig:1652	4	363171	363913	+	742	11
LFC	LFC|contig:1653	4	363924	364279	+	355	5
LFC	LFC|contig:1654	4	364342	364493	+	151	1
LFC	LFC|contig:1655	4	364494	364645	+	151	1
LFC	LFC|contig:1656	4	364704	365018	+	314	3
LFC	LFC|contig:1657	4	365047	365224	+	177	2
LFC	LFC|contig:1658	4	365246	365448	+	202	3
LFC	LFC|contig:1659	4	365462	365677	+	215	2
LFC	LFC|contig:1660	4	365714	366055	+	341	4
LFC	LFC|contig:1661	4	366345	366609	+	264	3
LFC	LFC|contig:1662	4	366694	367168	+	474	9
LFC	LFC|contig:1663	4	367173	367345	+	172	3
LFC	LFC|contig:1664	4	367346	367689	+	343	8
LFC	LFC|contig:1665	4	367695	368348	+	653	17
LFC	LFC|contig:1666	4	368360	368509	+	149	2
LFC	LFC|contig:1667	4	368534	368691	+	157	2
LFC	LFC|contig:1668	4	368774	369247	+	473	7
LFC	LFC|contig:1669	4	369280	370986	+	1706	51
LFC	LFC|contig:1670	4	371015	371320	+	305	6
LFC	LFC|contig:1671	4	371472	371865	+	393	6
LFC	LFC|contig:1672	4	371893	372029	+	136	1
LFC	LFC|contig:1673	4	372064	372193	+	129	1
LFC	LFC|contig:1674	4	372390	372539	+	149	1
LFC	LFC|contig:1675	4	372562	372897	+	335	5
LFC	LFC|contig:1676	4	372952	373102	+	150	1
LFC	LFC|contig:1677	4	373242	373448	+	206	2
LFC	LFC|contig:1678	4	373545	373864	+	319	6
LFC	LFC|contig:1679	4	375325	375468	+	143	1
LFC	LFC|contig:1680	4	388417	388567	+	150	1
LFC	LFC|contig:1681	4	394560	394707	+	147	1
LFC	LFC|contig:1682	4	401752	401904	+	152	3
LFC	LFC|contig:1683	4	401909	402565	+	656	17
LFC	LFC|contig:1684	4	402598	403088	+	490	13
LFC	LFC|contig:1685	4	403130	411787	+	8657	554
LFC	LFC|contig:1686	4	411806	416819	+	5013	230
LFC	LFC|contig:1687	4	416822	419019	+	2197	73
LFC	LFC|contig:1688	4	419124	420379	+	1255	21
LFC	LFC|contig:1689	4	420412	421187	+	775	15
LFC	LFC|contig:1690	4	421489	421767	+	278	3
LFC	LFC|contig:1691	4	421863	422319	+	456	7
LFC	LFC|contig:1692	4	422376	422998	+	622	11
LFC	LFC|contig:1693	4	423041	423192	+	151	1
LFC	LFC|contig:1694	4	423301	423452	+	151	1
LFC	LFC|contig:1695	4	423563	423710	+	147	1
LFC	LFC|contig:1696	4	424685	424835	+	150	1
LFC	LFC|contig:1697	4	425229	425378	+	149	1
LFC	LFC|contig:1698	4	425772	425923	+	151	1
LFC	LFC|contig:1699	4	425954	426089	+	135	1
LFC	LFC|contig:1700	4	426110	426246	+	136	1
LFC	LFC|contig:1701	4	426373	426523	+	150	1
LFC	LFC|contig:1702	4	426673	426827	+	154	2
LFC	LFC|contig:1703	4	426828	426999	+	171	2
LFC	LFC|contig:1704	4	427881	428087	+	206	2
LFC	LFC|contig:1705	4	428139	428289	+	150	1
LFC	LFC|contig:1706	4	428993	429144	+	151	1
LFC	LFC|contig:1707	4	429153	429302	+	149	1
LFC	LFC|contig:1708	4	429527	429767	+	240	2
LFC	LFC|contig:1709	4	429797	429948	+	151	1
LFC	LFC|contig:1710	4	430178	430323	+	145	1
LFC	LFC|contig:1711	4	433056	433207	+	151	1
LFC	LFC|contig:1712	4	433507	433658	+	151	1
LFC	LFC|contig:1713	4	433921	434204	+	283	3
LFC	LFC|contig:1714	4	435034	435184	+	150	1
LFC	LFC|contig:1715	4	435463	435614	+	151	1
LFC	LFC|contig:1716	4	437333	437476	+	143	4
LFC	LFC|contig:1717	4	440667	440818	+	151	1
LFC	LFC|contig:1718	4	452316	452467	+	151	1
LFC	LFC|contig:1719	4	455076	455227	+	151	1
LFC	LFC|contig:1720	4	456369	456520	+	151	1
LFC	LFC|contig:1721	4	459037	459170	+	133	1
LFC	LFC|contig:1722	4	460587	460735	+	148	1
LFC	LFC|contig:1723	4	461052	461193	+	141	1
LFC	LFC|contig:1724	4	461582	461730	+	148	1
LFC	LFC|contig:1725	4	461743	461888	+	145	2
LFC	LFC|contig:1726	4	464178	464329	+	151	1
LFC	LFC|contig:1727	4	464840	464985	+	145	1
LFC	LFC|contig:1728	4	469193	469341	+	148	1
LFC	LFC|contig:1729	4	469970	470121	+	151	1
LFC	LFC|contig:1730	4	470319	470469	+	150	1
LFC	LFC|contig:1731	4	473268	473419	+	151	1
LFC	LFC|contig:1732	4	474234	474385	+	151	1
LFC	LFC|contig:1733	4	474437	474679	+	242	2
LFC	LFC|contig:1734	4	474694	474845	+	151	1
LFC	LFC|contig:1735	4	475339	475489	+	150	1
LFC	LFC|contig:1736	4	475964	476085	+	121	1
LFC	LFC|contig:1737	4	477934	478172	+	238	2
LFC	LFC|contig:1738	4	484499	484623	+	124	1
LFC	LFC|contig:1739	4	490952	491102	+	150	1
LFC	LFC|contig:1740	4	493705	493829	+	124	1
LFC	LFC|contig:1741	4	495377	495528	+	151	1
LFC	LFC|contig:1742	4	495707	495853	+	146	1
LFC	LFC|contig:1743	4	497397	497548	+	151	1
LFC	LFC|contig:1744	4	498993	499144	+	151	1
LFC	LFC|contig:1745	4	499459	499610	+	151	1
LFC	LFC|contig:1746	4	499635	499786	+	151	1
LFC	LFC|contig:1747	4	500398	500549	+	151	2
LFC	LFC|contig:1748	4	501405	501538	+	133	1
LFC	LFC|contig:1749	4	502430	502580	+	150	1
LFC	LFC|contig:1750	4	513805	513953	+	148	2
LFC	LFC|contig:1751	4	514189	514470	+	281	7
LFC	LFC|contig:1752	4	514569	514718	+	149	1
LFC	LFC|contig:1753	4	514787	515009	+	222	4
LFC	LFC|contig:1754	4	515027	515395	+	368	4
LFC	LFC|contig:1755	4	515672	515822	+	150	1
LFC	LFC|contig:1756	4	515888	516039	+	151	1
LFC	LFC|contig:1757	4	516104	516255	+	151	1
LFC	LFC|contig:1758	4	516264	516394	+	130	1
LFC	LFC|contig:1759	4	516716	517018	+	302	5
LFC	LFC|contig:1760	4	517252	517482	+	230	2
LFC	LFC|contig:1761	4	518242	518392	+	150	2
LFC	LFC|contig:1762	4	518674	518825	+	151	1
LFC	LFC|contig:1763	4	519124	519275	+	151	1
LFC	LFC|contig:1764	4	519432	519580	+	148	2
LFC	LFC|contig:1765	4	521388	521534	+	146	1
LFC	LFC|contig:1766	4	522259	522410	+	151	1
LFC	LFC|contig:1767	4	525772	525906	+	134	1
LFC	LFC|contig:1768	4	528371	528515	+	144	1
LFC	LFC|contig:1769	4	532256	532400	+	144	1
LFC	LFC|contig:1770	4	557228	557379	+	151	1
LFC	LFC|contig:1771	4	557671	557783	+	112	1
LFC	LFC|contig:1772	4	558681	558832	+	151	1
LFC	LFC|contig:1773	4	560205	560485	+	280	3
LFC	LFC|contig:1774	4	560810	560997	+	187	2
LFC	LFC|contig:1775	4	561397	561538	+	141	1
LFC	LFC|contig:1776	4	561864	562090	+	226	2
LFC	LFC|contig:1777	4	562135	562327	+	192	2
LFC	LFC|contig:1778	4	563086	563238	+	152	1
LFC	LFC|contig:1779	4	563366	563515	+	149	2
LFC	LFC|contig:1780	4	563593	563762	+	169	2
LFC	LFC|contig:1781	4	564171	564320	+	149	1
LFC	LFC|contig:1782	4	564483	564634	+	151	1
LFC	LFC|contig:1783	4	565266	565417	+	151	1
LFC	LFC|contig:1784	4	566016	566339	+	323	3
LFC	LFC|contig:1785	4	566954	567102	+	148	1
LFC	LFC|contig:1786	4	568332	568583	+	251	3
LFC	LFC|contig:1787	4	569068	569219	+	151	1
LFC	LFC|contig:1788	4	569259	569410	+	151	1
LFC	LFC|contig:1789	4	569971	570121	+	150	1
LFC	LFC|contig:1790	4	570229	570364	+	135	1
LFC	LFC|contig:1791	4	570547	570693	+	146	1
LFC	LFC|contig:1792	4	570799	570930	+	131	1
LFC	LFC|contig:1793	4	571122	571262	+	140	1
LFC	LFC|contig:1794	4	571298	571449	+	151	1
LFC	LFC|contig:1795	4	571457	571608	+	151	1
LFC	LFC|contig:1796	4	572007	572144	+	137	1
LFC	LFC|contig:1797	4	587268	587408	+	140	1
LFC	LFC|contig:1798	4	603708	603859	+	151	1
LFC	LFC|contig:1799	4	604010	604297	+	287	4
LFC	LFC|contig:1800	4	604554	605207	+	653	19
LFC	LFC|contig:1801	4	605273	645218	+	39945	5578
LFC	LFC|contig:1802	4	645504	645783	+	279	5
LFC	LFC|contig:1803	4	645806	645954	+	148	1
LFC	LFC|contig:1804	4	646429	646579	+	150	1
LFC	LFC|contig:1805	4	646602	646824	+	222	4
LFC	LFC|contig:1806	4	647126	647518	+	392	4
LFC	LFC|contig:1807	4	648737	649203	+	466	7
LFC	LFC|contig:1808	4	649687	649900	+	213	3
LFC	LFC|contig:1809	4	651001	651367	+	366	6
LFC	LFC|contig:1810	4	651513	653275	+	1762	129
LFC	LFC|contig:1811	4	653346	653497	+	151	1
LFC	LFC|contig:1812	4	653506	653777	+	271	6
LFC	LFC|contig:1813	4	653778	654411	+	633	18
LFC	LFC|contig:1814	4	654418	655525	+	1107	27
LFC	LFC|contig:1815	4	655549	657736	+	2187	45
LFC	LFC|contig:1816	4	657786	659053	+	1267	25
LFC	LFC|contig:1817	4	659189	659462	+	273	4
LFC	LFC|contig:1818	4	659484	660234	+	750	10
LFC	LFC|contig:1819	4	660248	660570	+	322	5
LFC	LFC|contig:1820	4	660743	661311	+	568	6
LFC	LFC|contig:1821	4	661849	662266	+	417	7
LFC	LFC|contig:1822	4	662457	662711	+	254	4
LFC	LFC|contig:1823	4	663069	663191	+	122	1
LFC	LFC|contig:1824	4	663418	663548	+	130	1
LFC	LFC|contig:1825	4	663622	664712	+	1090	17
LFC	LFC|contig:1826	4	664721	665402	+	681	8
LFC	LFC|contig:1827	4	665436	666029	+	593	10
LFC	LFC|contig:1828	4	666102	666532	+	430	6
LFC	LFC|contig:1829	4	666733	666884	+	151	1
LFC	LFC|contig:1830	4	666947	667070	+	123	1
LFC	LFC|contig:1831	4	667094	667239	+	145	1
LFC	LFC|contig:1832	4	667268	667558	+	290	5
LFC	LFC|contig:1833	4	667565	667738	+	173	2
LFC	LFC|contig:1834	4	667754	668908	+	1154	20
LFC	LFC|contig:1835	4	668957	669588	+	631	10
LFC	LFC|contig:1836	4	669629	670311	+	682	11
LFC	LFC|contig:1837	4	670374	670723	+	349	5
LFC	LFC|contig:1838	4	670733	671596	+	863	17
LFC	LFC|contig:1839	4	671658	672336	+	678	15
LFC	LFC|contig:1840	4	672454	674593	+	2139	57
LFC	LFC|contig:1841	4	674594	675130	+	536	11
LFC	LFC|contig:1842	4	675274	675508	+	234	3
LFC	LFC|contig:1843	4	675568	675771	+	203	2
LFC	LFC|contig:1844	4	675794	676084	+	290	8
LFC	LFC|contig:1845	4	676258	677923	+	1665	40
LFC	LFC|contig:1846	4	678117	679373	+	1256	27
LFC	LFC|contig:1847	4	679478	679629	+	151	1
LFC	LFC|contig:1848	4	679720	680023	+	303	5
LFC	LFC|contig:1849	4	680037	680189	+	152	1
LFC	LFC|contig:1850	4	680217	680426	+	209	2
LFC	LFC|contig:1851	4	680457	680844	+	387	8
LFC	LFC|contig:1852	4	681031	681349	+	318	7
LFC	LFC|contig:1853	4	681520	681770	+	250	3
LFC	LFC|contig:1854	4	681814	681975	+	161	2
LFC	LFC|contig:1855	4	681999	683202	+	1203	13
LFC	LFC|contig:1856	4	683210	683381	+	171	2
LFC	LFC|contig:1857	4	683480	683716	+	236	3
LFC	LFC|contig:1858	4	683727	683873	+	146	1
LFC	LFC|contig:1859	4	684157	684391	+	234	3
LFC	LFC|contig:1860	4	684691	684840	+	149	1
LFC	LFC|contig:1861	4	684947	685098	+	151	1
LFC	LFC|contig:1862	4	685122	685273	+	151	1
LFC	LFC|contig:1863	4	685437	685634	+	197	3
LFC	LFC|contig:1864	4	685828	685973	+	145	1
LFC	LFC|contig:1865	4	686147	686297	+	150	1
LFC	LFC|contig:1866	4	686415	686564	+	149	1
LFC	LFC|contig:1867	4	686794	686918	+	124	1
LFC	LFC|contig:1868	4	687287	687448	+	161	2
LFC	LFC|contig:1869	4	687617	687794	+	177	2
LFC	LFC|contig:1870	4	688155	688361	+	206	3
LFC	LFC|contig:1871	4	688380	688501	+	121	1
LFC	LFC|contig:1872	4	689682	689891	+	209	3
LFC	LFC|contig:1873	4	690109	690259	+	150	1
LFC	LFC|contig:1874	4	690301	690452	+	151	1
LFC	LFC|contig:1875	4	690691	691294	+	603	12
LFC	LFC|contig:1876	4	691520	692249	+	729	10
LFC	LFC|contig:1877	4	692414	692711	+	297	5
LFC	LFC|contig:1878	4	692755	692935	+	180	2
LFC	LFC|contig:1879	4	693003	693225	+	222	2
LFC	LFC|contig:1880	4	693305	693662	+	357	5
LFC	LFC|contig:1881	4	693767	694355	+	588	6
LFC	LFC|contig:1882	4	694416	694612	+	196	2
LFC	LFC|contig:1883	4	694785	694931	+	146	3
LFC	LFC|contig:1884	4	694968	695101	+	133	1
LFC	LFC|contig:1885	4	695115	696286	+	1171	24
LFC	LFC|contig:1886	4	696377	696676	+	299	4
LFC	LFC|contig:1887	4	696769	697403	+	634	13
LFC	LFC|contig:1888	4	697577	698121	+	544	8
LFC	LFC|contig:1889	4	698139	698858	+	719	10
LFC	LFC|contig:1890	4	698994	699395	+	401	7
LFC	LFC|contig:1891	4	699408	699733	+	325	6
LFC	LFC|contig:1892	4	699960	700096	+	136	1
LFC	LFC|contig:1893	4	702756	702907	+	151	1
LFC	LFC|contig:1894	4	704170	704319	+	149	1
LFC	LFC|contig:1895	4	727702	727852	+	150	1
LFC	LFC|contig:1896	4	728069	728220	+	151	1
LFC	LFC|contig:1897	4	728616	728767	+	151	1
LFC	LFC|contig:1898	4	732662	732805	+	143	1
LFC	LFC|contig:1899	4	732806	733627	+	821	14
LFC	LFC|contig:1900	4	733852	734461	+	609	7
LFC	LFC|contig:1901	4	734466	734688	+	222	5
LFC	LFC|contig:1902	4	734825	735229	+	404	7
LFC	LFC|contig:1903	4	735230	735643	+	413	5
LFC	LFC|contig:1904	4	736025	736988	+	963	19
LFC	LFC|contig:1905	4	737003	737319	+	316	5
LFC	LFC|contig:1906	4	737355	737727	+	372	4
LFC	LFC|contig:1907	4	737805	738075	+	270	2
LFC	LFC|contig:1908	4	738274	738524	+	250	3
LFC	LFC|contig:1909	4	738590	738974	+	384	7
LFC	LFC|contig:1910	4	739134	739310	+	176	3
LFC	LFC|contig:1911	4	739423	739714	+	291	4
LFC	LFC|contig:1912	4	739746	740258	+	512	10
LFC	LFC|contig:1913	4	740757	741927	+	1170	21
LFC	LFC|contig:1914	4	742023	742629	+	606	8
LFC	LFC|contig:1915	4	742808	743877	+	1069	25
LFC	LFC|contig:1916	4	743915	745797	+	1882	41
LFC	LFC|contig:1917	4	745882	746185	+	303	3
LFC	LFC|contig:1918	4	746269	746404	+	135	2
LFC	LFC|contig:1919	4	746598	746775	+	177	2
LFC	LFC|contig:1920	4	746870	747113	+	243	2
LFC	LFC|contig:1921	4	747323	747473	+	150	1
LFC	LFC|contig:1922	4	747688	747938	+	250	2
LFC	LFC|contig:1923	4	748025	748254	+	229	2
LFC	LFC|contig:1924	4	748679	748819	+	140	1
LFC	LFC|contig:1925	4	749000	749222	+	222	2
LFC	LFC|contig:1926	4	749683	749861	+	178	2
LFC	LFC|contig:1927	4	749892	750032	+	140	1
LFC	LFC|contig:1928	4	750041	750163	+	122	1
LFC	LFC|contig:1929	4	750355	750506	+	151	1
LFC	LFC|contig:1930	4	750634	751370	+	736	9
LFC	LFC|contig:1931	4	751425	751576	+	151	1
LFC	LFC|contig:1932	4	751673	751777	+	104	1
LFC	LFC|contig:1933	4	752160	752298	+	138	1
LFC	LFC|contig:1934	4	752335	752586	+	251	2
LFC	LFC|contig:1935	4	752710	752844	+	134	1
LFC	LFC|contig:1936	4	753027	753178	+	151	1
LFC	LFC|contig:1937	4	753433	753584	+	151	2
LFC	LFC|contig:1938	4	753858	754028	+	170	2
LFC	LFC|contig:1939	4	754191	754484	+	293	2
LFC	LFC|contig:1940	4	755146	755280	+	134	1
LFC	LFC|contig:1941	4	756232	756383	+	151	1
LFC	LFC|contig:1942	4	756511	756671	+	160	2
LFC	LFC|contig:1943	4	757650	757801	+	151	1
LFC	LFC|contig:1944	4	757952	759300	+	1348	5
LFC	LFC|contig:1945	4	767338	767487	+	149	1
LFC	LFC|contig:1946	4	767515	767666	+	151	1
LFC	LFC|contig:1947	4	767829	768055	+	226	2
LFC	LFC|contig:1948	4	768412	768563	+	151	2
LFC	LFC|contig:1949	4	768597	769352	+	755	11
LFC	LFC|contig:1950	4	769443	769695	+	252	2
LFC	LFC|contig:1951	4	770717	770867	+	150	1
LFC	LFC|contig:1952	4	771196	771347	+	151	1
LFC	LFC|contig:1953	4	771691	771842	+	151	1
LFC	LFC|contig:1954	4	772029	772469	+	440	5
LFC	LFC|contig:1955	4	772474	772737	+	263	5
LFC	LFC|contig:1956	4	772838	773025	+	187	3
LFC	LFC|contig:1957	4	773093	773471	+	378	4
LFC	LFC|contig:1958	4	773637	773788	+	151	1
LFC	LFC|contig:1959	4	773969	774171	+	202	2
LFC	LFC|contig:1960	4	774367	774517	+	150	1
LFC	LFC|contig:1961	4	774717	774868	+	151	1
LFC	LFC|contig:1962	4	775161	775312	+	151	1
LFC	LFC|contig:1963	4	776046	776343	+	297	3
LFC	LFC|contig:1964	4	776488	776934	+	446	5
LFC	LFC|contig:1965	4	777336	777543	+	207	2
LFC	LFC|contig:1966	4	777794	777938	+	144	1
LFC	LFC|contig:1967	4	778056	778261	+	205	2
LFC	LFC|contig:1968	4	779179	779597	+	418	7
LFC	LFC|contig:1969	4	779647	779798	+	151	1
LFC	LFC|contig:1970	4	779945	780527	+	582	5
LFC	LFC|contig:1971	4	781416	781621	+	205	4
LFC	LFC|contig:1972	4	781708	781858	+	150	1
LFC	LFC|contig:1973	4	782496	782775	+	279	2
LFC	LFC|contig:1974	4	782903	783054	+	151	1
LFC	LFC|contig:1975	4	783933	784083	+	150	1
LFC	LFC|contig:1976	4	784603	784732	+	129	1
LFC	LFC|contig:1977	4	785312	785462	+	150	2
LFC	LFC|contig:1978	4	787177	787340	+	163	2
LFC	LFC|contig:1979	4	792445	792595	+	150	1
LFC	LFC|contig:1980	4	792672	792823	+	151	1
LFC	LFC|contig:1981	4	792960	793210	+	250	3
LFC	LFC|contig:1982	4	793503	794700	+	1197	32
LFC	LFC|contig:1983	4	794706	794853	+	147	1
LFC	LFC|contig:1984	4	794876	795237	+	361	7
LFC	LFC|contig:1985	4	795342	796758	+	1416	37
LFC	LFC|contig:1986	4	796775	798986	+	2211	54
LFC	LFC|contig:1987	4	799208	799340	+	132	1
LFC	LFC|contig:1988	4	799362	799878	+	516	15
LFC	LFC|contig:1989	4	799993	802868	+	2875	89
LFC	LFC|contig:1990	4	805536	810491	+	4955	290
LFC	LFC|contig:1991	4	810496	814061	+	3565	158
LFC	LFC|contig:1992	4	814084	815177	+	1093	27
LFC	LFC|contig:1993	4	815202	816265	+	1063	19
LFC	LFC|contig:1994	4	816266	816390	+	124	1
LFC	LFC|contig:1995	4	816653	816804	+	151	1
LFC	LFC|contig:1996	4	816879	817609	+	730	16
LFC	LFC|contig:1997	4	817936	818097	+	161	3
LFC	LFC|contig:1998	4	818169	818320	+	151	1
LFC	LFC|contig:1999	4	818491	818689	+	198	2
[truncated: 10,031 more rows]

## Sheet: EFC
TYPE	NAME	CHR	START	END	STRAND	LENGTH	#READS
EFC	EFC|contig:1	1	6546	6558	+	12	1
EFC	EFC|contig:2	1	23711	23748	+	37	19
EFC	EFC|contig:3	1	59734	59900	+	166	2
EFC	EFC|contig:4	1	59922	60066	+	144	1
EFC	EFC|contig:5	1	60107	60458	+	351	3
EFC	EFC|contig:6	1	60502	63748	+	3246	88
EFC	EFC|contig:7	1	63794	64157	+	363	5
EFC	EFC|contig:8	1	64304	64425	+	121	1
EFC	EFC|contig:9	1	64478	64601	+	123	2
EFC	EFC|contig:10	1	64658	64756	+	98	2
EFC	EFC|contig:11	1	65490	65504	+	14	1
EFC	EFC|contig:12	1	70907	70928	+	21	1
EFC	EFC|contig:13	1	72496	72744	+	248	11
EFC	EFC|contig:14	1	74865	74882	+	17	1
EFC	EFC|contig:15	1	94522	94536	+	14	1
EFC	EFC|contig:16	1	101283	101312	+	29	14
EFC	EFC|contig:17	1	106732	106749	+	17	2
EFC	EFC|contig:18	1	110694	110719	+	25	3
EFC	EFC|contig:19	1	121638	122010	+	372	5
EFC	EFC|contig:20	1	122021	122166	+	145	1
EFC	EFC|contig:21	1	122416	122541	+	125	1
EFC	EFC|contig:22	1	122549	122781	+	232	3
EFC	EFC|contig:23	1	122924	123156	+	232	3
EFC	EFC|contig:24	1	123175	123365	+	190	2
EFC	EFC|contig:25	1	123750	123862	+	112	1
EFC	EFC|contig:26	1	133315	133433	+	118	1
EFC	EFC|contig:27	1	133470	133614	+	144	1
EFC	EFC|contig:28	1	133946	134077	+	131	1
EFC	EFC|contig:29	1	142170	142184	+	14	1
EFC	EFC|contig:30	1	153080	153092	+	12	1
EFC	EFC|contig:31	1	155646	155908	+	262	2
EFC	EFC|contig:32	1	156018	156031	+	13	1
EFC	EFC|contig:33	1	198466	198582	+	116	2
EFC	EFC|contig:34	1	198722	198867	+	145	3
EFC	EFC|contig:35	1	199900	199933	+	33	28
EFC	EFC|contig:36	2	9023	9050	+	27	3
EFC	EFC|contig:37	2	21679	21803	+	124	1
EFC	EFC|contig:38	2	21854	24318	+	2464	63
EFC	EFC|contig:39	2	24330	26559	+	2229	72
EFC	EFC|contig:40	2	26714	26985	+	271	5
EFC	EFC|contig:41	2	26999	27141	+	142	1
EFC	EFC|contig:42	2	27231	27422	+	191	3
EFC	EFC|contig:43	2	39264	39282	+	18	1
EFC	EFC|contig:44	2	43095	43131	+	36	6
EFC	EFC|contig:45	2	65126	70051	+	4925	836
EFC	EFC|contig:46	2	70075	70218	+	143	2
EFC	EFC|contig:47	2	70334	70629	+	295	6
EFC	EFC|contig:48	2	70674	71062	+	388	4
EFC	EFC|contig:49	2	71101	71244	+	143	1
EFC	EFC|contig:50	2	71251	71409	+	158	3
EFC	EFC|contig:51	2	71479	71613	+	134	1
EFC	EFC|contig:52	2	71734	71870	+	136	1
EFC	EFC|contig:53	2	77346	77493	+	147	2
EFC	EFC|contig:54	2	77506	77648	+	142	1
EFC	EFC|contig:55	2	77783	77942	+	159	2
EFC	EFC|contig:56	2	78099	78480	+	381	5
EFC	EFC|contig:57	2	78487	78718	+	231	4
EFC	EFC|contig:58	2	78778	80519	+	1741	33
EFC	EFC|contig:59	2	80526	80649	+	123	1
EFC	EFC|contig:60	2	80673	80819	+	146	1
EFC	EFC|contig:61	2	80852	81155	+	303	3
EFC	EFC|contig:62	2	81245	81453	+	208	3
EFC	EFC|contig:63	2	81515	81692	+	177	3
EFC	EFC|contig:64	2	103615	103629	+	14	1
EFC	EFC|contig:65	2	131912	132064	+	152	2
EFC	EFC|contig:66	2	132277	132428	+	151	2
EFC	EFC|contig:67	2	137651	137689	+	38	12
EFC	EFC|contig:68	2	145900	145933	+	33	8
EFC	EFC|contig:69	2	162920	162933	+	13	1
EFC	EFC|contig:70	2	163171	163271	+	100	1
EFC	EFC|contig:71	2	165338	165355	+	17	1
EFC	EFC|contig:72	2	165904	165933	+	29	3
EFC	EFC|contig:73	2	205770	205803	+	33	1
EFC	EFC|contig:74	2	212445	212458	+	13	1
EFC	EFC|contig:75	2	231932	232078	+	146	1
EFC	EFC|contig:76	2	232266	232621	+	355	3
EFC	EFC|contig:77	2	232638	232943	+	305	4
EFC	EFC|contig:78	2	232949	233266	+	317	4
EFC	EFC|contig:79	2	233321	233531	+	210	5
EFC	EFC|contig:80	2	233895	234118	+	223	2
EFC	EFC|contig:81	2	234245	234390	+	145	2
EFC	EFC|contig:82	2	268833	268930	+	97	1
EFC	EFC|contig:83	2	269110	270360	+	1250	43
EFC	EFC|contig:84	2	270522	270660	+	138	1
EFC	EFC|contig:85	2	270769	271031	+	262	5
EFC	EFC|contig:86	2	271120	273274	+	2154	115
EFC	EFC|contig:87	2	273277	274137	+	860	39
EFC	EFC|contig:88	2	274184	274290	+	106	1
EFC	EFC|contig:89	2	274324	275546	+	1222	51
EFC	EFC|contig:90	2	278102	278248	+	146	1
EFC	EFC|contig:91	2	278395	278609	+	214	3
EFC	EFC|contig:92	2	296122	296143	+	21	1
EFC	EFC|contig:93	2	300026	300063	+	37	5
EFC	EFC|contig:94	2	309059	309233	+	174	3
EFC	EFC|contig:95	2	309428	309563	+	135	2
EFC	EFC|contig:96	2	309826	309969	+	143	1
EFC	EFC|contig:97	2	310135	310316	+	181	3
EFC	EFC|contig:98	2	317727	317739	+	12	1
EFC	EFC|contig:99	2	327383	328093	+	710	19
EFC	EFC|contig:100	2	328323	329374	+	1051	11
EFC	EFC|contig:101	2	329468	330179	+	711	11
EFC	EFC|contig:102	2	350762	350965	+	203	2
EFC	EFC|contig:103	2	351007	351144	+	137	1
EFC	EFC|contig:104	2	351180	351315	+	135	1
EFC	EFC|contig:105	2	351512	356380	+	4868	221
EFC	EFC|contig:106	2	369750	369766	+	16	1
EFC	EFC|contig:107	2	386203	386225	+	22	1
EFC	EFC|contig:108	2	389197	389213	+	16	1
EFC	EFC|contig:109	2	442104	442119	+	15	1
EFC	EFC|contig:110	2	448763	448927	+	164	2
EFC	EFC|contig:111	2	456754	456919	+	165	3
EFC	EFC|contig:112	2	457315	458578	+	1263	42
EFC	EFC|contig:113	2	464612	464626	+	14	1
EFC	EFC|contig:114	2	498869	498884	+	15	1
EFC	EFC|contig:115	2	499537	499560	+	23	1
EFC	EFC|contig:116	2	522700	522716	+	16	1
EFC	EFC|contig:117	2	532471	532904	+	433	5
EFC	EFC|contig:118	2	532922	533069	+	147	1
EFC	EFC|contig:119	2	533928	534252	+	324	7
EFC	EFC|contig:120	2	534270	534402	+	132	1
EFC	EFC|contig:121	2	534464	534629	+	165	2
EFC	EFC|contig:122	2	534819	534959	+	140	1
EFC	EFC|contig:123	2	535115	535257	+	142	1
EFC	EFC|contig:124	2	535453	536062	+	609	9
EFC	EFC|contig:125	2	536152	536304	+	152	2
EFC	EFC|contig:126	2	536330	536457	+	127	1
EFC	EFC|contig:127	2	536622	536855	+	233	2
EFC	EFC|contig:128	2	541417	541515	+	98	3
EFC	EFC|contig:129	2	561223	561247	+	24	1
EFC	EFC|contig:130	2	563024	563056	+	32	2
EFC	EFC|contig:131	2	568808	568824	+	16	1
EFC	EFC|contig:132	2	600309	600430	+	121	2
EFC	EFC|contig:133	2	605200	605390	+	190	7
EFC	EFC|contig:134	2	612424	612670	+	246	3
EFC	EFC|contig:135	2	612775	612887	+	112	1
EFC	EFC|contig:136	2	624788	624804	+	16	1
EFC	EFC|contig:137	2	639911	639922	+	11	1
EFC	EFC|contig:138	2	646080	646128	+	48	10
EFC	EFC|contig:139	2	646193	646209	+	16	1
EFC	EFC|contig:140	2	653031	653048	+	17	1
EFC	EFC|contig:141	2	669997	670226	+	229	2
EFC	EFC|contig:142	2	670600	670617	+	17	1
EFC	EFC|contig:143	2	670771	671273	+	502	7
EFC	EFC|contig:144	2	671423	671704	+	281	4
EFC	EFC|contig:145	2	671729	671939	+	210	3
EFC	EFC|contig:146	2	681992	682019	+	27	1
EFC	EFC|contig:147	2	741901	742005	+	104	2
EFC	EFC|contig:148	2	747449	747890	+	441	10
EFC	EFC|contig:149	2	748020	748841	+	821	16
EFC	EFC|contig:150	2	749359	749804	+	445	4
EFC	EFC|contig:151	2	750091	750465	+	374	4
EFC	EFC|contig:152	3	16	50	+	34	7
EFC	EFC|contig:153	3	171	192	+	21	1
EFC	EFC|contig:154	3	847	989	+	142	1
EFC	EFC|contig:155	3	4109	4235	+	126	1
EFC	EFC|contig:156	3	8577	8601	+	24	1
EFC	EFC|contig:157	3	46835	46848	+	13	1
EFC	EFC|contig:158	3	54690	54703	+	13	1
EFC	EFC|contig:159	3	57057	57082	+	25	1
EFC	EFC|contig:160	3	57214	57250	+	36	5
EFC	EFC|contig:161	3	70621	70662	+	41	1
EFC	EFC|contig:162	3	70787	70801	+	14	1
EFC	EFC|contig:163	3	77990	78262	+	272	2
EFC	EFC|contig:164	3	78682	78803	+	121	1
EFC	EFC|contig:165	3	78947	79086	+	139	1
EFC	EFC|contig:166	3	99077	99305	+	228	2
EFC	EFC|contig:167	3	99577	100044	+	467	6
EFC	EFC|contig:168	3	100143	100269	+	126	2
EFC	EFC|contig:169	3	100658	100789	+	131	1
EFC	EFC|contig:170	3	108042	108174	+	132	1
EFC	EFC|contig:171	3	108289	108426	+	137	1
EFC	EFC|contig:172	3	111919	112121	+	202	2
EFC	EFC|contig:173	3	133785	133798	+	13	1
EFC	EFC|contig:174	3	141910	142161	+	251	2
EFC	EFC|contig:175	3	142217	142431	+	214	2
EFC	EFC|contig:176	3	143005	143326	+	321	4
EFC	EFC|contig:177	3	143959	144105	+	146	1
EFC	EFC|contig:178	3	165731	165914	+	183	2
EFC	EFC|contig:179	3	169388	169536	+	148	5
EFC	EFC|contig:180	3	179799	179937	+	138	2
EFC	EFC|contig:181	3	180056	180198	+	142	2
EFC	EFC|contig:182	3	181842	181989	+	147	1
EFC	EFC|contig:183	3	182111	182257	+	146	1
EFC	EFC|contig:184	3	199404	199639	+	235	67
EFC	EFC|contig:185	3	210639	210653	+	14	1
EFC	EFC|contig:186	3	215895	216022	+	127	2
EFC	EFC|contig:187	3	216046	216302	+	256	4
EFC	EFC|contig:188	3	217169	217542	+	373	6
EFC	EFC|contig:189	3	217695	217900	+	205	2
EFC	EFC|contig:190	3	230997	231026	+	29	3
EFC	EFC|contig:191	3	234470	234485	+	15	1
EFC	EFC|contig:192	3	247926	247959	+	33	1
EFC	EFC|contig:193	3	254042	254183	+	141	1
EFC	EFC|contig:194	3	254203	254348	+	145	1
EFC	EFC|contig:195	3	254706	254823	+	117	1
EFC	EFC|contig:196	3	254903	255043	+	140	1
EFC	EFC|contig:197	3	259549	259785	+	236	2
EFC	EFC|contig:198	3	259840	259989	+	149	2
EFC	EFC|contig:199	3	260026	260665	+	639	11
EFC	EFC|contig:200	3	260716	260834	+	118	2
EFC	EFC|contig:201	3	260881	264630	+	3749	171
EFC	EFC|contig:202	3	264689	264925	+	236	3
EFC	EFC|contig:203	3	273943	273963	+	20	1
EFC	EFC|contig:204	3	276337	276449	+	112	2
EFC	EFC|contig:205	3	277003	277116	+	113	2
EFC	EFC|contig:206	3	277228	277373	+	145	2
EFC	EFC|contig:207	3	277776	277921	+	145	1
EFC	EFC|contig:208	3	277923	278067	+	144	1
EFC	EFC|contig:209	3	279185	279405	+	220	2
EFC	EFC|contig:210	3	283565	283739	+	174	2
EFC	EFC|contig:211	3	288247	293171	+	4924	3108
EFC	EFC|contig:212	3	293594	294194	+	600	146
EFC	EFC|contig:213	4	1422	1552	+	130	1
EFC	EFC|contig:214	4	2390	2537	+	147	2
EFC	EFC|contig:215	4	11696	11904	+	208	9
EFC	EFC|contig:216	4	12389	12679	+	290	23
EFC	EFC|contig:217	4	13881	14171	+	290	119
EFC	EFC|contig:218	4	14822	15169	+	347	85
EFC	EFC|contig:219	4	16382	17807	+	1425	300
EFC	EFC|contig:220	4	39365	39381	+	16	1
EFC	EFC|contig:221	4	49086	49099	+	13	1
EFC	EFC|contig:222	4	57945	57960	+	15	1
EFC	EFC|contig:223	4	67371	67714	+	343	5
EFC	EFC|contig:224	4	67728	71873	+	4145	234
EFC	EFC|contig:225	4	72158	72302	+	144	1
EFC	EFC|contig:226	4	72364	72944	+	580	9
EFC	EFC|contig:227	4	73112	73222	+	110	1
EFC	EFC|contig:228	4	73675	73817	+	142	1
EFC	EFC|contig:229	4	74438	74531	+	93	1
EFC	EFC|contig:230	4	74718	74911	+	193	2
EFC	EFC|contig:231	4	74931	75071	+	140	1
EFC	EFC|contig:232	4	75261	75358	+	97	1
EFC	EFC|contig:233	4	76332	76583	+	251	2
EFC	EFC|contig:234	4	77206	77354	+	148	2
EFC	EFC|contig:235	4	92674	92711	+	37	2
EFC	EFC|contig:236	4	123565	123580	+	15	1
EFC	EFC|contig:237	4	126528	126559	+	31	1
EFC	EFC|contig:238	4	140746	140892	+	146	1
EFC	EFC|contig:239	4	149095	149151	+	56	7
EFC	EFC|contig:240	4	155898	155912	+	14	1
EFC	EFC|contig:241	4	159310	159323	+	13	1
EFC	EFC|contig:242	4	164445	164661	+	216	2
EFC	EFC|contig:243	4	164959	165329	+	370	4
EFC	EFC|contig:244	4	165362	165462	+	100	1
EFC	EFC|contig:245	4	165673	165914	+	241	3
EFC	EFC|contig:246	4	165996	166130	+	134	1
EFC	EFC|contig:247	4	166166	166422	+	256	2
EFC	EFC|contig:248	4	166853	167001	+	148	1
EFC	EFC|contig:249	4	167029	167413	+	384	3
EFC	EFC|contig:250	4	172773	172787	+	14	1
EFC	EFC|contig:251	4	193794	193990	+	196	2
EFC	EFC|contig:252	4	200809	200825	+	16	1
EFC	EFC|contig:253	4	202531	202546	+	15	1
EFC	EFC|contig:254	4	206958	207136	+	178	2
EFC	EFC|contig:255	4	207145	207403	+	258	2
EFC	EFC|contig:256	4	207421	207550	+	129	1
EFC	EFC|contig:257	4	207619	207763	+	144	1
EFC	EFC|contig:258	4	207820	208173	+	353	4
EFC	EFC|contig:259	4	209709	209847	+	138	1
EFC	EFC|contig:260	4	209946	210146	+	200	2
EFC	EFC|contig:261	4	212311	212464	+	153	3
EFC	EFC|contig:262	4	214629	214912	+	283	2
EFC	EFC|contig:263	4	226813	226862	+	49	9
EFC	EFC|contig:264	4	246712	250633	+	3921	156
EFC	EFC|contig:265	4	250699	250976	+	277	2
EFC	EFC|contig:266	4	251593	251858	+	265	4
EFC	EFC|contig:267	4	251943	252401	+	458	5
EFC	EFC|contig:268	4	252403	253000	+	597	11
EFC	EFC|contig:269	4	273620	273648	+	28	2
EFC	EFC|contig:270	4	299362	299377	+	15	1
EFC	EFC|contig:271	4	311742	311862	+	120	1
EFC	EFC|contig:272	4	311893	312024	+	131	1
EFC	EFC|contig:273	4	312550	312697	+	147	1
EFC	EFC|contig:274	4	312730	312869	+	139	1
EFC	EFC|contig:275	4	324659	326393	+	1734	39
EFC	EFC|contig:276	4	326458	326474	+	16	1
EFC	EFC|contig:277	4	326512	326749	+	237	3
EFC	EFC|contig:278	4	332247	332261	+	14	1
EFC	EFC|contig:279	4	333975	333989	+	14	1
EFC	EFC|contig:280	4	345426	345573	+	147	1
EFC	EFC|contig:281	4	345582	345727	+	145	1
EFC	EFC|contig:282	4	345782	345797	+	15	2
EFC	EFC|contig:283	4	346945	347087	+	142	1
EFC	EFC|contig:284	4	347218	347365	+	147	1
EFC	EFC|contig:285	4	347488	347632	+	144	1
EFC	EFC|contig:286	4	347652	347924	+	272	3
EFC	EFC|contig:287	4	351657	351801	+	144	1
EFC	EFC|contig:288	4	352888	353470	+	582	8
EFC	EFC|contig:289	4	353474	353693	+	219	2
EFC	EFC|contig:290	4	354182	354330	+	148	1
EFC	EFC|contig:291	4	354334	354936	+	602	12
EFC	EFC|contig:292	4	363167	363181	+	14	1
EFC	EFC|contig:293	4	369257	369295	+	38	3
EFC	EFC|contig:294	4	371133	371145	+	12	1
EFC	EFC|contig:295	4	381244	381500	+	256	2
EFC	EFC|contig:296	4	387130	387531	+	401	4
EFC	EFC|contig:297	4	388307	388667	+	360	6
EFC	EFC|contig:298	4	388784	389162	+	378	5
EFC	EFC|contig:299	4	389214	389360	+	146	1
EFC	EFC|contig:300	4	392142	392165	+	23	4
EFC	EFC|contig:301	4	396009	396165	+	156	2
EFC	EFC|contig:302	4	396977	397477	+	500	7
EFC	EFC|contig:303	4	409216	409229	+	13	1
EFC	EFC|contig:304	4	436195	436215	+	20	1
EFC	EFC|contig:305	4	437086	437401	+	315	4
EFC	EFC|contig:306	4	437888	438034	+	146	1
EFC	EFC|contig:307	4	438054	438198	+	144	1
EFC	EFC|contig:308	4	438401	438680	+	279	6
EFC	EFC|contig:309	4	439108	439256	+	148	1
EFC	EFC|contig:310	4	439271	439416	+	145	1
EFC	EFC|contig:311	4	439691	439799	+	108	1
EFC	EFC|contig:312	4	441264	441475	+	211	2
EFC	EFC|contig:313	4	441492	441647	+	155	2
EFC	EFC|contig:314	4	441701	441849	+	148	1
EFC	EFC|contig:315	4	442231	442378	+	147	1
EFC	EFC|contig:316	4	456615	456629	+	14	1
EFC	EFC|contig:317	4	460740	460757	+	17	1
EFC	EFC|contig:318	4	480067	480321	+	254	4
EFC	EFC|contig:319	4	482168	482267	+	99	1
EFC	EFC|contig:320	4	482292	482493	+	201	2
EFC	EFC|contig:321	4	482515	482659	+	144	1
EFC	EFC|contig:322	4	495064	495076	+	12	1
EFC	EFC|contig:323	4	502772	502959	+	187	2
EFC	EFC|contig:324	4	502975	502990	+	15	1
EFC	EFC|contig:325	4	519895	519919	+	24	1
EFC	EFC|contig:326	4	526322	526479	+	157	2
EFC	EFC|contig:327	4	559839	560013	+	174	2
EFC	EFC|contig:328	4	560529	560758	+	229	2
EFC	EFC|contig:329	4	561918	562197	+	279	2
EFC	EFC|contig:330	4	562226	562345	+	119	1
EFC	EFC|contig:331	4	562401	562543	+	142	1
EFC	EFC|contig:332	4	580038	580050	+	12	1
EFC	EFC|contig:333	4	592968	592995	+	27	1
EFC	EFC|contig:334	4	595026	595038	+	12	1
EFC	EFC|contig:335	4	627003	627101	+	98	1
EFC	EFC|contig:336	4	642669	642800	+	131	1
EFC	EFC|contig:337	4	662250	662407	+	157	2
EFC	EFC|contig:338	4	678004	678045	+	41	15
EFC	EFC|contig:339	4	681969	681992	+	23	1
EFC	EFC|contig:340	4	699168	699180	+	12	1
EFC	EFC|contig:341	4	700881	700897	+	16	1
EFC	EFC|contig:342	4	719921	720161	+	240	4
EFC	EFC|contig:343	4	720214	720362	+	148	1
EFC	EFC|contig:344	4	720411	720694	+	283	4
EFC	EFC|contig:345	4	721259	721417	+	158	2
EFC	EFC|contig:346	4	721428	722227	+	799	41
EFC	EFC|contig:347	4	722239	725937	+	3698	366
EFC	EFC|contig:348	4	753343	753485	+	142	1
EFC	EFC|contig:349	4	753609	753756	+	147	1
EFC	EFC|contig:350	4	754479	754623	+	144	2
EFC	EFC|contig:351	4	757162	757176	+	14	1
EFC	EFC|contig:352	4	759985	768293	+	8308	12968
EFC	EFC|contig:353	4	771500	771519	+	19	1
EFC	EFC|contig:354	4	788561	788575	+	14	1
EFC	EFC|contig:355	4	807648	807858	+	210	2
EFC	EFC|contig:356	4	808871	809144	+	273	2
EFC	EFC|contig:357	4	809505	809671	+	166	2
EFC	EFC|contig:358	4	816880	816895	+	15	1
EFC	EFC|contig:359	4	821103	821343	+	240	2
EFC	EFC|contig:360	4	821517	823729	+	2212	210
EFC	EFC|contig:361	4	835277	835390	+	113	1
EFC	EFC|contig:362	4	835704	835961	+	257	2
EFC	EFC|contig:363	4	836335	836496	+	161	2
EFC	EFC|contig:364	4	836545	836723	+	178	2
EFC	EFC|contig:365	4	838055	838074	+	19	1
EFC	EFC|contig:366	4	884562	884599	+	37	6
EFC	EFC|contig:367	4	889594	893170	+	3576	746
EFC	EFC|contig:368	4	899293	899309	+	16	1
EFC	EFC|contig:369	4	903735	903747	+	12	1
EFC	EFC|contig:370	4	913855	913877	+	22	1
EFC	EFC|contig:371	4	914492	914618	+	126	1
EFC	EFC|contig:372	4	914843	914986	+	143	4
EFC	EFC|contig:373	4	915832	916213	+	381	3
EFC	EFC|contig:374	4	916373	916504	+	131	1
EFC	EFC|contig:375	4	917889	918022	+	133	1
EFC	EFC|contig:376	4	919394	919512	+	118	2
EFC	EFC|contig:377	4	937485	937499	+	14	1
EFC	EFC|contig:378	4	941575	941592	+	17	1
EFC	EFC|contig:379	4	943561	943686	+	125	1
EFC	EFC|contig:380	4	943692	943953	+	261	2
EFC	EFC|contig:381	4	944126	944231	+	105	2
EFC	EFC|contig:382	4	944986	945228	+	242	3
EFC	EFC|contig:383	4	945229	945409	+	180	2
EFC	EFC|contig:384	4	945420	945567	+	147	1
EFC	EFC|contig:385	4	945580	945726	+	146	1
EFC	EFC|contig:386	4	945789	945918	+	129	1
EFC	EFC|contig:387	4	945953	946115	+	162	2
EFC	EFC|contig:388	4	946703	947075	+	372	6
EFC	EFC|contig:389	4	947083	947607	+	524	10
EFC	EFC|contig:390	4	947640	947986	+	346	3
EFC	EFC|contig:391	4	948069	948268	+	199	3
EFC	EFC|contig:392	4	948337	948877	+	540	11
EFC	EFC|contig:393	4	948991	949130	+	139	1
EFC	EFC|contig:394	4	949186	949333	+	147	3
EFC	EFC|contig:395	4	949617	950120	+	503	4
EFC	EFC|contig:396	4	950274	950382	+	108	1
EFC	EFC|contig:397	4	950420	950550	+	130	1
EFC	EFC|contig:398	4	951459	951602	+	143	1
EFC	EFC|contig:399	4	951779	952016	+	237	2
EFC	EFC|contig:400	4	1004179	1004369	+	190	2
EFC	EFC|contig:401	4	1007910	1008023	+	113	1
EFC	EFC|contig:402	4	1009445	1009615	+	170	2
EFC	EFC|contig:403	4	1034605	1034742	+	137	1
EFC	EFC|contig:404	4	1034890	1035146	+	256	4
EFC	EFC|contig:405	4	1035543	1035646	+	103	1
EFC	EFC|contig:406	4	1035790	1035919	+	129	1
EFC	EFC|contig:407	4	1069397	1071616	+	2219	573
EFC	EFC|contig:408	4	1071633	1071977	+	344	5
EFC	EFC|contig:409	4	1079007	1079030	+	23	2
EFC	EFC|contig:410	4	1086064	1086084	+	20	1
EFC	EFC|contig:411	4	1109539	1109670	+	131	1
EFC	EFC|contig:412	4	1109692	1109814	+	122	1
EFC	EFC|contig:413	4	1118673	1118872	+	199	2
EFC	EFC|contig:414	4	1119717	1119859	+	142	1
EFC	EFC|contig:415	4	1120040	1120186	+	146	1
EFC	EFC|contig:416	4	1122642	1122657	+	15	1
EFC	EFC|contig:417	4	1130873	1130895	+	22	1
EFC	EFC|contig:418	4	1132105	1136377	+	4272	1070
EFC	EFC|contig:419	4	1148928	1149679	+	751	14
EFC	EFC|contig:420	4	1149698	1150861	+	1163	44
EFC	EFC|contig:421	4	1150917	1154433	+	3516	265
EFC	EFC|contig:422	4	1172628	1172641	+	13	1
EFC	EFC|contig:423	4	1189691	1192236	+	2545	187
EFC	EFC|contig:424	4	1240951	1240965	+	14	1
EFC	EFC|contig:425	4	1255536	1255550	+	14	1
EFC	EFC|contig:426	4	1277589	1277608	+	19	1
EFC	EFC|contig:427	4	1298650	1298664	+	14	1
EFC	EFC|contig:428	4	1304163	1304282	+	119	1
EFC	EFC|contig:429	4	1304408	1304531	+	123	1
EFC	EFC|contig:430	4	1311761	1311773	+	12	1
EFC	EFC|contig:431	4	1312434	1312446	+	12	1
EFC	EFC|contig:432	4	1343937	1343953	+	16	1
EFC	EFC|contig:433	4	1347473	1347612	+	139	1
EFC	EFC|contig:434	4	1347881	1347992	+	111	1
EFC	EFC|contig:435	4	1357463	1357510	+	47	47
EFC	EFC|contig:436	4	1378621	1378635	+	14	1
EFC	EFC|contig:437	4	1412424	1412456	+	32	4
EFC	EFC|contig:438	4	1436013	1436364	+	351	3
EFC	EFC|contig:439	4	1436587	1436802	+	215	2
EFC	EFC|contig:440	4	1436859	1436963	+	104	1
EFC	EFC|contig:441	4	1438833	1439110	+	277	4
EFC	EFC|contig:442	4	1439264	1439431	+	167	2
EFC	EFC|contig:443	4	1439506	1439697	+	191	2
EFC	EFC|contig:444	4	1454063	1454179	+	116	3
EFC	EFC|contig:445	4	1466416	1466434	+	18	1
EFC	EFC|contig:446	4	1467862	1467940	+	78	1
EFC	EFC|contig:447	4	1469744	1469757	+	13	1
EFC	EFC|contig:448	4	1471738	1471751	+	13	1
EFC	EFC|contig:449	4	1475378	1475555	+	177	2
EFC	EFC|contig:450	4	1481138	1481274	+	136	1
EFC	EFC|contig:451	4	1481651	1481790	+	139	1
EFC	EFC|contig:452	4	1492744	1492981	+	237	5
EFC	EFC|contig:453	4	1493123	1493308	+	185	2
EFC	EFC|contig:454	4	1493426	1493555	+	129	1
EFC	EFC|contig:455	4	1493653	1493798	+	145	1
EFC	EFC|contig:456	4	1502146	1502160	+	14	1
EFC	EFC|contig:457	4	1502175	1502374	+	199	2
EFC	EFC|contig:458	4	1513705	1513850	+	145	1
EFC	EFC|contig:459	4	1513987	1514131	+	144	1
EFC	EFC|contig:460	5	28105	28236	+	131	1
EFC	EFC|contig:461	5	28310	28435	+	125	1
EFC	EFC|contig:462	5	28632	28787	+	155	2
EFC	EFC|contig:463	5	34607	34749	+	142	1
EFC	EFC|contig:464	5	34825	34999	+	174	2
EFC	EFC|contig:465	5	35307	35637	+	330	4
EFC	EFC|contig:466	5	36345	36649	+	304	6
EFC	EFC|contig:467	5	36795	37245	+	450	11
EFC	EFC|contig:468	5	37259	38052	+	793	15
EFC	EFC|contig:469	5	38131	39063	+	932	14
EFC	EFC|contig:470	5	39609	39744	+	135	2
EFC	EFC|contig:471	5	40049	40190	+	141	1
EFC	EFC|contig:472	5	41237	41385	+	148	1
EFC	EFC|contig:473	5	80320	86085	+	5765	2124
EFC	EFC|contig:474	5	86475	86516	+	41	29
EFC	EFC|contig:475	5	91021	91145	+	124	1
EFC	EFC|contig:476	5	91150	91285	+	135	1
EFC	EFC|contig:477	5	100809	100942	+	133	11
EFC	EFC|contig:478	5	101055	101209	+	154	14
EFC	EFC|contig:479	5	101940	102135	+	195	16
EFC	EFC|contig:480	5	102138	102278	+	140	11
EFC	EFC|contig:481	5	110263	110399	+	136	1
EFC	EFC|contig:482	5	110655	110803	+	148	1
EFC	EFC|contig:483	5	116282	117100	+	818	33
EFC	EFC|contig:484	5	128194	128473	+	279	3
EFC	EFC|contig:485	5	128667	128807	+	140	1
EFC	EFC|contig:486	5	128950	129302	+	352	6
EFC	EFC|contig:487	5	129505	129733	+	228	2
EFC	EFC|contig:488	5	129888	130201	+	313	3
EFC	EFC|contig:489	5	130211	130345	+	134	1
EFC	EFC|contig:490	5	130635	130751	+	116	1
EFC	EFC|contig:491	5	131129	135727	+	4598	261
EFC	EFC|contig:492	5	135854	136005	+	151	2
EFC	EFC|contig:493	5	137468	137482	+	14	1
EFC	EFC|contig:494	5	143420	143557	+	137	1
EFC	EFC|contig:495	5	143624	143770	+	146	1
EFC	EFC|contig:496	5	144181	144436	+	255	2
EFC	EFC|contig:497	5	144776	144903	+	127	1
EFC	EFC|contig:498	5	144932	145066	+	134	1
EFC	EFC|contig:499	5	145226	145373	+	147	1
EFC	EFC|contig:500	5	145421	145873	+	452	6
EFC	EFC|contig:501	5	146149	146264	+	115	2
EFC	EFC|contig:502	5	146554	146690	+	136	1
EFC	EFC|contig:503	5	146843	146985	+	142	1
EFC	EFC|contig:504	5	147005	147150	+	145	1
EFC	EFC|contig:505	5	147155	147303	+	148	1
EFC	EFC|contig:506	5	165275	165517	+	242	2
EFC	EFC|contig:507	5	165602	165702	+	100	1
EFC	EFC|contig:508	5	165859	166318	+	459	8
EFC	EFC|contig:509	5	166325	166490	+	165	2
EFC	EFC|contig:510	5	166607	166754	+	147	1
EFC	EFC|contig:511	5	167107	167483	+	376	4
EFC	EFC|contig:512	5	180078	180093	+	15	1
EFC	EFC|contig:513	5	227001	227303	+	302	4
EFC	EFC|contig:514	5	227312	231585	+	4273	232
EFC	EFC|contig:515	5	243657	243684	+	27	2
EFC	EFC|contig:516	5	258178	258196	+	18	1
EFC	EFC|contig:517	5	261461	261481	+	20	1
EFC	EFC|contig:518	5	268714	268826	+	112	2
EFC	EFC|contig:519	5	282229	282242	+	13	1
EFC	EFC|contig:520	5	300716	300730	+	14	1
EFC	EFC|contig:521	5	322860	322953	+	93	1
EFC	EFC|contig:522	5	328136	328252	+	116	1
EFC	EFC|contig:523	5	337361	337605	+	244	2
EFC	EFC|contig:524	5	337698	338310	+	612	14
EFC	EFC|contig:525	5	338336	338886	+	550	11
EFC	EFC|contig:526	5	338926	339448	+	522	10
EFC	EFC|contig:527	5	339643	339949	+	306	3
EFC	EFC|contig:528	5	340578	341066	+	488	6
EFC	EFC|contig:529	5	341680	342081	+	401	5
EFC	EFC|contig:530	5	342110	342396	+	286	4
EFC	EFC|contig:531	5	342988	343133	+	145	2
EFC	EFC|contig:532	5	343272	343548	+	276	2
EFC	EFC|contig:533	5	344400	344618	+	218	4
EFC	EFC|contig:534	5	344943	345143	+	200	2
EFC	EFC|contig:535	5	345149	345284	+	135	1
EFC	EFC|contig:536	5	345407	345540	+	133	1
EFC	EFC|contig:537	5	345610	346000	+	390	11
EFC	EFC|contig:538	5	358154	358301	+	147	1
EFC	EFC|contig:539	5	372997	373199	+	202	2
EFC	EFC|contig:540	5	373833	374080	+	247	4
EFC	EFC|contig:541	5	374374	374502	+	128	1
EFC	EFC|contig:542	5	374852	374992	+	140	1
EFC	EFC|contig:543	5	375018	375607	+	589	12
EFC	EFC|contig:544	5	375639	375894	+	255	3
EFC	EFC|contig:545	5	382293	382314	+	21	1
EFC	EFC|contig:546	5	384375	384742	+	367	5
EFC	EFC|contig:547	5	384936	385818	+	882	24
EFC	EFC|contig:548	5	390199	390318	+	119	1
EFC	EFC|contig:549	5	390424	392554	+	2130	67
EFC	EFC|contig:550	5	392600	393959	+	1359	82
EFC	EFC|contig:551	5	393991	394135	+	144	2
EFC	EFC|contig:552	5	394189	394368	+	179	2
EFC	EFC|contig:553	5	394535	394648	+	113	1
EFC	EFC|contig:554	5	394687	395149	+	462	8
EFC	EFC|contig:555	5	395232	396059	+	827	13
EFC	EFC|contig:556	5	396141	396336	+	195	2
EFC	EFC|contig:557	5	396572	397309	+	737	14
EFC	EFC|contig:558	5	397360	398178	+	818	19
EFC	EFC|contig:559	5	398318	398464	+	146	1
EFC	EFC|contig:560	5	398472	398612	+	140	1
EFC	EFC|contig:561	5	398719	398903	+	184	2
EFC	EFC|contig:562	5	398967	399445	+	478	8
EFC	EFC|contig:563	5	415745	415765	+	20	1
EFC	EFC|contig:564	5	429017	431486	+	2469	273
EFC	EFC|contig:565	5	431823	431935	+	112	3
EFC	EFC|contig:566	5	431938	433437	+	1499	156
EFC	EFC|contig:567	5	469566	469585	+	19	3
EFC	EFC|contig:568	5	501929	501943	+	14	1
EFC	EFC|contig:569	5	508041	508053	+	12	1
EFC	EFC|contig:570	5	517038	517051	+	13	1
EFC	EFC|contig:571	5	524989	525005	+	16	1
EFC	EFC|contig:572	5	526454	526469	+	15	1
EFC	EFC|contig:573	5	531504	531517	+	13	1
EFC	EFC|contig:574	5	548369	548384	+	15	1
EFC	EFC|contig:575	6	18447	18589	+	142	1
EFC	EFC|contig:576	6	18658	18796	+	138	1
EFC	EFC|contig:577	6	19243	19513	+	270	2
EFC	EFC|contig:578	6	19752	19886	+	134	1
EFC	EFC|contig:579	6	23167	23181	+	14	1
EFC	EFC|contig:580	6	42140	42571	+	431	7
EFC	EFC|contig:581	6	42611	42750	+	139	1
EFC	EFC|contig:582	6	43090	43322	+	232	2
EFC	EFC|contig:583	6	43375	43727	+	352	6
EFC	EFC|contig:584	6	74380	74588	+	208	2
EFC	EFC|contig:585	6	74694	74894	+	200	2
EFC	EFC|contig:586	6	74989	76761	+	1772	47
EFC	EFC|contig:587	6	76959	77185	+	226	3
EFC	EFC|contig:588	6	77265	77485	+	220	3
EFC	EFC|contig:589	6	77581	78282	+	701	10
EFC	EFC|contig:590	6	99155	99173	+	18	1
EFC	EFC|contig:591	6	104558	104583	+	25	1
EFC	EFC|contig:592	6	107811	107828	+	17	1
EFC	EFC|contig:593	6	117148	117290	+	142	2
EFC	EFC|contig:594	6	117649	117780	+	131	1
EFC	EFC|contig:595	6	144154	144500	+	346	4
EFC	EFC|contig:596	6	144605	144745	+	140	1
EFC	EFC|contig:597	6	144751	144891	+	140	1
EFC	EFC|contig:598	6	145274	145557	+	283	2
EFC	EFC|contig:599	6	165227	165416	+	189	2
EFC	EFC|contig:600	6	210346	210400	+	54	1
EFC	EFC|contig:601	6	220500	220656	+	156	8
EFC	EFC|contig:602	6	220793	221015	+	222	8
EFC	EFC|contig:603	6	224793	224814	+	21	2
EFC	EFC|contig:604	6	228342	228354	+	12	1
EFC	EFC|contig:605	6	238329	240924	+	2595	107
EFC	EFC|contig:606	6	240978	241205	+	227	2
EFC	EFC|contig:607	6	242133	242148	+	15	1
EFC	EFC|contig:608	7	30813	30935	+	122	1
EFC	EFC|contig:609	7	31086	31227	+	141	1
EFC	EFC|contig:610	7	43927	43941	+	14	1
EFC	EFC|contig:611	7	62838	63089	+	251	2
EFC	EFC|contig:612	7	69350	69383	+	33	3
EFC	EFC|contig:613	7	75481	75497	+	16	1
EFC	EFC|contig:614	7	76699	76713	+	14	1
EFC	EFC|contig:615	7	80090	80292	+	202	2
EFC	EFC|contig:616	7	80599	80639	+	40	32
EFC	EFC|contig:617	7	93563	93872	+	309	4
EFC	EFC|contig:618	7	94234	94368	+	134	1
EFC	EFC|contig:619	7	94548	94801	+	253	2
EFC	EFC|contig:620	7	95458	95605	+	147	1
EFC	EFC|contig:621	7	95616	95762	+	146	1
EFC	EFC|contig:622	7	95987	96238	+	251	4
EFC	EFC|contig:623	7	101342	101358	+	16	1
EFC	EFC|contig:624	7	124403	124415	+	12	1
EFC	EFC|contig:625	7	140309	140335	+	26	1
EFC	EFC|contig:626	7	148452	148548	+	96	1
EFC	EFC|contig:627	7	149578	152129	+	2551	202
EFC	EFC|contig:628	7	154583	154599	+	16	1
EFC	EFC|contig:629	7	156100	156153	+	53	3
EFC	EFC|contig:630	7	162719	167678	+	4959	8524
EFC	EFC|contig:631	7	194791	195131	+	340	5
EFC	EFC|contig:632	7	195189	195337	+	148	1
EFC	EFC|contig:633	7	195731	195865	+	134	1
EFC	EFC|contig:634	7	195894	196015	+	121	1
EFC	EFC|contig:635	7	196621	196764	+	143	1
EFC	EFC|contig:636	7	196838	196950	+	112	1
EFC	EFC|contig:637	7	197005	197147	+	142	1
EFC	EFC|contig:638	7	197150	197273	+	123	1
EFC	EFC|contig:639	7	198718	198852	+	134	1
EFC	EFC|contig:640	7	198939	199063	+	124	1
EFC	EFC|contig:641	7	223706	223810	+	104	2
EFC	EFC|contig:642	7	228481	228496	+	15	1
EFC	EFC|contig:643	7	236904	237314	+	410	4
EFC	EFC|contig:644	7	237321	237507	+	186	2
EFC	EFC|contig:645	7	237808	238156	+	348	4
EFC	EFC|contig:646	7	238244	238392	+	148	1
EFC	EFC|contig:647	7	238452	238593	+	141	2
EFC	EFC|contig:648	7	238726	238886	+	160	2
EFC	EFC|contig:649	7	239043	243043	+	4000	390
EFC	EFC|contig:650	7	248051	248309	+	258	2
EFC	EFC|contig:651	7	270307	270331	+	24	1
EFC	EFC|contig:652	7	274171	274187	+	16	1
EFC	EFC|contig:653	7	278772	278805	+	33	5
EFC	EFC|contig:654	7	296714	296959	+	245	3
EFC	EFC|contig:655	7	297045	297275	+	230	3
EFC	EFC|contig:656	7	297343	297613	+	270	2
EFC	EFC|contig:657	7	297686	297840	+	154	2
EFC	EFC|contig:658	7	298526	298695	+	169	2
EFC	EFC|contig:659	7	299473	299906	+	433	5
EFC	EFC|contig:660	7	300123	300365	+	242	2
EFC	EFC|contig:661	7	300417	300563	+	146	1
EFC	EFC|contig:662	7	300791	301037	+	246	2
EFC	EFC|contig:663	7	301071	301274	+	203	2
EFC	EFC|contig:664	7	305120	305134	+	14	1
EFC	EFC|contig:665	7	323355	323387	+	32	3
EFC	EFC|contig:666	7	331957	332151	+	194	3
EFC	EFC|contig:667	7	332180	335490	+	3310	228
EFC	EFC|contig:668	7	341641	341655	+	14	1
EFC	EFC|contig:669	7	343763	343778	+	15	1
EFC	EFC|contig:670	7	349550	349564	+	14	1
EFC	EFC|contig:671	7	357765	357780	+	15	1
EFC	EFC|contig:672	7	372726	372741	+	15	1
EFC	EFC|contig:673	7	375856	376047	+	191	2
EFC	EFC|contig:674	7	387192	387207	+	15	1
EFC	EFC|contig:675	7	397618	397631	+	13	1
EFC	EFC|contig:676	7	407713	407729	+	16	1
EFC	EFC|contig:677	7	411304	411446	+	142	1
EFC	EFC|contig:678	7	411521	411660	+	139	1
EFC	EFC|contig:679	7	413420	413582	+	162	2
EFC	EFC|contig:680	7	437108	437390	+	282	3
EFC	EFC|contig:681	7	437425	437588	+	163	2
EFC	EFC|contig:682	7	437628	438476	+	848	18
EFC	EFC|contig:683	7	438773	438904	+	131	2
EFC	EFC|contig:684	7	440425	440454	+	29	4
EFC	EFC|contig:685	7	444082	444217	+	135	1
EFC	EFC|contig:686	7	444235	444364	+	129	1
EFC	EFC|contig:687	7	444793	445051	+	258	2
EFC	EFC|contig:688	7	467434	467453	+	19	1
EFC	EFC|contig:689	7	507096	507242	+	146	1
EFC	EFC|contig:690	7	507992	508138	+	146	1
EFC	EFC|contig:691	7	511488	511505	+	17	2
EFC	EFC|contig:692	7	512225	512369	+	144	1
EFC	EFC|contig:693	7	512384	512613	+	229	2
EFC	EFC|contig:694	7	512619	512787	+	168	2
EFC	EFC|contig:695	7	512794	512941	+	147	1
EFC	EFC|contig:696	7	513124	513507	+	383	6
EFC	EFC|contig:697	7	513722	513921	+	199	2
EFC	EFC|contig:698	7	526144	526351	+	207	2
EFC	EFC|contig:699	7	527213	527316	+	103	1
EFC	EFC|contig:700	7	527415	527632	+	217	3
EFC	EFC|contig:701	7	529989	530033	+	44	1
EFC	EFC|contig:702	7	548623	548767	+	144	1
EFC	EFC|contig:703	7	548768	548914	+	146	1
EFC	EFC|contig:704	7	549077	549845	+	768	18
EFC	EFC|contig:705	7	549865	550261	+	396	4
EFC	EFC|contig:706	7	550622	551184	+	562	10
EFC	EFC|contig:707	7	551411	551634	+	223	7
EFC	EFC|contig:708	7	552026	552126	+	100	2
EFC	EFC|contig:709	7	555980	556017	+	37	2
EFC	EFC|contig:710	7	577232	577400	+	168	3
EFC	EFC|contig:711	7	577431	578191	+	760	20
EFC	EFC|contig:712	7	578201	579248	+	1047	31
EFC	EFC|contig:713	7	582526	582545	+	19	1
EFC	EFC|contig:714	7	606107	606119	+	12	1
EFC	EFC|contig:715	7	627175	627211	+	36	2
EFC	EFC|contig:716	7	630715	630729	+	14	1
EFC	EFC|contig:717	7	631255	631357	+	102	1
EFC	EFC|contig:718	7	631610	631736	+	126	1
EFC	EFC|contig:719	7	631760	631906	+	146	1
EFC	EFC|contig:720	7	632418	632436	+	18	1
EFC	EFC|contig:721	7	632668	632874	+	206	2
EFC	EFC|contig:722	7	632931	633084	+	153	2
EFC	EFC|contig:723	7	647669	647682	+	13	1
EFC	EFC|contig:724	7	649852	649940	+	88	1
EFC	EFC|contig:725	7	653202	653238	+	36	2
EFC	EFC|contig:726	7	666765	667032	+	267	2
EFC	EFC|contig:727	7	688638	688652	+	14	1
EFC	EFC|contig:728	7	703407	703692	+	285	5
EFC	EFC|contig:729	7	703694	703880	+	186	2
EFC	EFC|contig:730	7	703953	704502	+	549	11
EFC	EFC|contig:731	7	704738	707014	+	2276	129
EFC	EFC|contig:732	7	707030	707068	+	38	1
EFC	EFC|contig:733	7	707084	707270	+	186	2
EFC	EFC|contig:734	7	707765	707883	+	118	1
EFC	EFC|contig:735	7	708334	708920	+	586	21
EFC	EFC|contig:736	7	709206	709627	+	421	8
EFC	EFC|contig:737	7	709634	710004	+	370	14
EFC	EFC|contig:738	7	710029	710343	+	314	10
EFC	EFC|contig:739	7	710500	710638	+	138	1
EFC	EFC|contig:740	7	710814	711184	+	370	9
EFC	EFC|contig:741	7	713793	713978	+	185	2
EFC	EFC|contig:742	7	714051	714338	+	287	2
EFC	EFC|contig:743	7	724944	725119	+	175	2
EFC	EFC|contig:744	7	725492	725805	+	313	3
EFC	EFC|contig:745	7	726042	726301	+	259	2
EFC	EFC|contig:746	7	727664	728015	+	351	4
EFC	EFC|contig:747	7	733563	733582	+	19	1
EFC	EFC|contig:748	7	736549	736569	+	20	1
EFC	EFC|contig:749	7	742153	742178	+	25	1
EFC	EFC|contig:750	7	746568	746600	+	32	17
EFC	EFC|contig:751	7	755525	755540	+	15	1
EFC	EFC|contig:752	7	758349	758473	+	124	2
EFC	EFC|contig:753	7	773131	777352	+	4221	347
EFC	EFC|contig:754	7	777369	779257	+	1888	113
EFC	EFC|contig:755	7	783159	791535	+	8376	26539
EFC	EFC|contig:756	7	824912	824926	+	14	1
EFC	EFC|contig:757	7	848541	848564	+	23	3
EFC	EFC|contig:758	7	856544	856815	+	271	2
EFC	EFC|contig:759	7	857210	857464	+	254	2
EFC	EFC|contig:760	7	857790	858223	+	433	6
EFC	EFC|contig:761	7	858953	859064	+	111	2
EFC	EFC|contig:762	7	868980	869254	+	274	2
EFC	EFC|contig:763	7	869264	869513	+	249	2
EFC	EFC|contig:764	7	878858	879204	+	346	4
EFC	EFC|contig:765	7	879344	879470	+	126	2
EFC	EFC|contig:766	7	881772	882050	+	278	3
EFC	EFC|contig:767	7	882097	882245	+	148	1
EFC	EFC|contig:768	7	882421	882853	+	432	4
EFC	EFC|contig:769	7	897162	897182	+	20	1
EFC	EFC|contig:770	7	901658	901670	+	12	1
EFC	EFC|contig:771	7	910104	910137	+	33	2
EFC	EFC|contig:772	7	921813	921827	+	14	1
EFC	EFC|contig:773	7	929440	929639	+	199	2
EFC	EFC|contig:774	7	944631	944784	+	153	2
EFC	EFC|contig:775	7	945076	945272	+	196	2
EFC	EFC|contig:776	7	945705	945946	+	241	2
EFC	EFC|contig:777	7	958179	958194	+	15	1
EFC	EFC|contig:778	7	963895	963995	+	100	1
EFC	EFC|contig:779	7	964065	964203	+	138	1
EFC	EFC|contig:780	7	984583	984598	+	15	1
EFC	EFC|contig:781	7	985720	985743	+	23	1
EFC	EFC|contig:782	7	989673	989694	+	21	1
EFC	EFC|contig:783	7	1001017	1001117	+	100	1
EFC	EFC|contig:784	7	1010868	1010961	+	93	1
EFC	EFC|contig:785	7	1011056	1011296	+	240	2
EFC	EFC|contig:786	7	1011462	1011579	+	117	1
EFC	EFC|contig:787	7	1011737	1011991	+	254	4
EFC	EFC|contig:788	7	1012457	1012597	+	140	1
EFC	EFC|contig:789	7	1019368	1019382	+	14	1
EFC	EFC|contig:790	7	1035502	1035679	+	177	22
EFC	EFC|contig:791	8	4	21	+	17	1
EFC	EFC|contig:792	8	16118	16333	+	215	2
EFC	EFC|contig:793	8	18655	18668	+	13	1
EFC	EFC|contig:794	8	21541	21553	+	12	1
EFC	EFC|contig:795	8	35789	35910	+	121	7
EFC	EFC|contig:796	8	39735	39883	+	148	2
EFC	EFC|contig:797	8	42034	42177	+	143	1
EFC	EFC|contig:798	8	42182	42326	+	144	1
EFC	EFC|contig:799	8	42469	42659	+	190	2
EFC	EFC|contig:800	8	42989	43114	+	125	1
EFC	EFC|contig:801	8	43154	43262	+	108	1
EFC	EFC|contig:802	8	48622	48764	+	142	2
EFC	EFC|contig:803	8	48817	48964	+	147	2
EFC	EFC|contig:804	8	50854	51063	+	209	2
EFC	EFC|contig:805	8	51274	51682	+	408	4
EFC	EFC|contig:806	8	52086	52302	+	216	2
EFC	EFC|contig:807	8	52548	52738	+	190	2
EFC	EFC|contig:808	8	53011	53567	+	556	6
EFC	EFC|contig:809	8	63915	63933	+	18	1
EFC	EFC|contig:810	8	69973	70698	+	725	8
EFC	EFC|contig:811	8	70740	71199	+	459	8
EFC	EFC|contig:812	8	71532	71748	+	216	2
EFC	EFC|contig:813	8	79605	79733	+	128	1
EFC	EFC|contig:814	8	79932	80069	+	137	1
EFC	EFC|contig:815	8	81859	81891	+	32	3
EFC	EFC|contig:816	8	140527	140813	+	286	5
EFC	EFC|contig:817	8	141094	141209	+	115	1
EFC	EFC|contig:818	8	141230	141349	+	119	1
EFC	EFC|contig:819	8	141421	141544	+	123	1
EFC	EFC|contig:820	8	151931	152044	+	113	1
EFC	EFC|contig:821	8	152078	152217	+	139	1
EFC	EFC|contig:822	8	152231	152371	+	140	1
EFC	EFC|contig:823	8	152629	152878	+	249	3
EFC	EFC|contig:824	8	159839	159990	+	151	2
EFC	EFC|contig:825	8	173107	173127	+	20	1
EFC	EFC|contig:826	8	176310	176322	+	12	1
EFC	EFC|contig:827	8	187033	187055	+	22	1
EFC	EFC|contig:828	8	205915	205926	+	11	1
EFC	EFC|contig:829	8	229203	229223	+	20	1
EFC	EFC|contig:830	8	236946	236997	+	51	12
EFC	EFC|contig:831	8	247879	248062	+	183	2
EFC	EFC|contig:832	8	248829	248924	+	95	1
EFC	EFC|contig:833	8	249166	249331	+	165	2
EFC	EFC|contig:834	8	249383	249629	+	246	3
EFC	EFC|contig:835	8	249701	249848	+	147	1
EFC	EFC|contig:836	8	250009	250306	+	297	5
EFC	EFC|contig:837	8	250325	250639	+	314	10
EFC	EFC|contig:838	8	250692	252844	+	2152	87
EFC	EFC|contig:839	8	252848	252959	+	111	2
EFC	EFC|contig:840	8	253000	253124	+	124	1
EFC	EFC|contig:841	8	253145	253452	+	307	4
EFC	EFC|contig:842	8	267502	267514	+	12	1
EFC	EFC|contig:843	8	293270	293304	+	34	2
EFC	EFC|contig:844	8	324321	324334	+	13	1
EFC	EFC|contig:845	8	360515	360534	+	19	1
EFC	EFC|contig:846	8	366901	366922	+	21	1
EFC	EFC|contig:847	8	378006	378019	+	13	1
EFC	EFC|contig:848	8	382009	382226	+	217	5
EFC	EFC|contig:849	8	391749	391771	+	22	1
EFC	EFC|contig:850	8	392582	392598	+	16	1
EFC	EFC|contig:851	8	406550	407824	+	1274	312
EFC	EFC|contig:852	8	428058	428204	+	146	1
EFC	EFC|contig:853	8	428589	428806	+	217	2
EFC	EFC|contig:854	8	429347	429587	+	240	2
EFC	EFC|contig:855	8	429830	429938	+	108	1
EFC	EFC|contig:856	8	430030	430136	+	106	1
EFC	EFC|contig:857	8	441952	441966	+	14	1
EFC	EFC|contig:858	8	447569	447586	+	17	1
EFC	EFC|contig:859	8	465804	465839	+	35	1
EFC	EFC|contig:860	8	471237	471342	+	105	2
EFC	EFC|contig:861	8	471401	471582	+	181	6
EFC	EFC|contig:862	8	471689	471785	+	96	1
EFC	EFC|contig:863	8	475674	475821	+	147	1
EFC	EFC|contig:864	8	500551	500563	+	12	1
EFC	EFC|contig:865	8	508800	508832	+	32	2
EFC	EFC|contig:866	8	529430	529559	+	129	1
EFC	EFC|contig:867	8	529661	529777	+	116	1
EFC	EFC|contig:868	8	530121	530572	+	451	6
EFC	EFC|contig:869	8	536500	536721	+	221	4
EFC	EFC|contig:870	8	549755	549792	+	37	4
EFC	EFC|contig:871	8	551714	551744	+	30	2
EFC	EFC|contig:872	9	7185	7199	+	14	1
EFC	EFC|contig:873	9	22561	22675	+	114	1
EFC	EFC|contig:874	9	72291	72505	+	214	2
EFC	EFC|contig:875	9	72531	72755	+	224	2
EFC	EFC|contig:876	9	72788	73316	+	528	7
EFC	EFC|contig:877	9	74695	74834	+	139	1
EFC	EFC|contig:878	9	74942	75083	+	141	1
EFC	EFC|contig:879	9	80814	80942	+	128	3
EFC	EFC|contig:880	9	81065	81161	+	96	1
EFC	EFC|contig:881	9	94560	94908	+	348	4
EFC	EFC|contig:882	9	94931	96011	+	1080	20
EFC	EFC|contig:883	9	96053	96405	+	352	6
EFC	EFC|contig:884	9	115087	115105	+	18	1
EFC	EFC|contig:885	9	120541	120644	+	103	1
EFC	EFC|contig:886	9	128706	128739	+	33	1
EFC	EFC|contig:887	9	163237	163261	+	24	2
EFC	EFC|contig:888	9	165797	165940	+	143	1
EFC	EFC|contig:889	9	166027	166144	+	117	2
EFC	EFC|contig:890	9	166205	166345	+	140	1
EFC	EFC|contig:891	9	166358	166714	+	356	8
EFC	EFC|contig:892	9	167004	167275	+	271	2
EFC	EFC|contig:893	9	187823	187854	+	31	7
EFC	EFC|contig:894	9	190797	191004	+	207	2
EFC	EFC|contig:895	9	191272	191529	+	257	2
EFC	EFC|contig:896	9	192127	192601	+	474	10
EFC	EFC|contig:897	9	192616	192762	+	146	1
EFC	EFC|contig:898	9	195688	195980	+	292	4
EFC	EFC|contig:899	9	197028	199108	+	2080	119
EFC	EFC|contig:900	9	199117	199265	+	148	3
EFC	EFC|contig:901	9	206491	206609	+	118	1
EFC	EFC|contig:902	9	218205	226184	+	7979	4527
EFC	EFC|contig:903	9	233728	233873	+	145	1
EFC	EFC|contig:904	9	234541	234793	+	252	3
EFC	EFC|contig:905	9	234797	234942	+	145	1
EFC	EFC|contig:906	9	235006	235212	+	206	4
EFC	EFC|contig:907	9	235233	235365	+	132	1
EFC	EFC|contig:908	9	235405	235652	+	247	5
EFC	EFC|contig:909	9	235672	235817	+	145	2
EFC	EFC|contig:910	9	235836	236391	+	555	10
EFC	EFC|contig:911	9	236402	237108	+	706	10
EFC	EFC|contig:912	9	244710	244726	+	16	1
EFC	EFC|contig:913	9	245952	245974	+	22	1
EFC	EFC|contig:914	9	283359	283374	+	15	1
EFC	EFC|contig:915	9	294035	294052	+	17	1
EFC	EFC|contig:916	9	294444	294460	+	16	1
EFC	EFC|contig:917	9	295315	295331	+	16	1
EFC	EFC|contig:918	9	317170	317510	+	340	9
EFC	EFC|contig:919	9	317699	317846	+	147	2
EFC	EFC|contig:920	9	336080	336198	+	118	1
EFC	EFC|contig:921	9	336264	336387	+	123	1
EFC	EFC|contig:922	9	336832	337084	+	252	2
EFC	EFC|contig:923	9	339207	339256	+	49	8
EFC	EFC|contig:924	9	351029	351410	+	381	6
EFC	EFC|contig:925	9	351893	352175	+	282	2
EFC	EFC|contig:926	9	356036	356188	+	152	2
EFC	EFC|contig:927	9	360381	360604	+	223	2
EFC	EFC|contig:928	9	428713	428729	+	16	1
EFC	EFC|contig:929	10	3485	3687	+	202	6
EFC	EFC|contig:930	10	8262	8537	+	275	24
EFC	EFC|contig:931	10	36659	36671	+	12	1
EFC	EFC|contig:932	10	38713	38725	+	12	1
EFC	EFC|contig:933	10	44250	44265	+	15	1
EFC	EFC|contig:934	10	49996	50012	+	16	1
EFC	EFC|contig:935	10	89449	89462	+	13	1
EFC	EFC|contig:936	10	97818	97831	+	13	1
EFC	EFC|contig:937	10	107063	107079	+	16	1
EFC	EFC|contig:938	10	138585	138598	+	13	1
EFC	EFC|contig:939	10	143511	143660	+	149	2
EFC	EFC|contig:940	10	146078	146092	+	14	1
EFC	EFC|contig:941	10	150918	150931	+	13	1
EFC	EFC|contig:942	10	153521	153629	+	108	1
EFC	EFC|contig:943	10	189021	189056	+	35	1
EFC	EFC|contig:944	10	204468	204483	+	15	1
EFC	EFC|contig:945	10	213498	213629	+	131	1
EFC	EFC|contig:946	10	213680	213824	+	144	1
EFC	EFC|contig:947	10	228254	228453	+	199	2
EFC	EFC|contig:948	10	228640	228822	+	182	3
EFC	EFC|contig:949	10	256270	256829	+	559	5
EFC	EFC|contig:950	10	256872	257123	+	251	3
EFC	EFC|contig:951	10	257552	258040	+	488	6
EFC	EFC|contig:952	10	258123	258268	+	145	1
EFC	EFC|contig:953	10	258534	258799	+	265	4
EFC	EFC|contig:954	10	286388	286403	+	15	1
EFC	EFC|contig:955	10	289065	289188	+	123	2
EFC	EFC|contig:956	10	316331	316543	+	212	2
EFC	EFC|contig:957	10	340919	341151	+	232	2
EFC	EFC|contig:958	10	358210	358230	+	20	1
EFC	EFC|contig:959	10	373144	373290	+	146	1
EFC	EFC|contig:960	10	373346	373487	+	141	1
EFC	EFC|contig:961	10	373644	373914	+	270	2
EFC	EFC|contig:962	10	373918	374388	+	470	6
EFC	EFC|contig:963	10	374778	374917	+	139	1
EFC	EFC|contig:964	10	374979	375082	+	103	2
EFC	EFC|contig:965	10	375168	375283	+	115	2
EFC	EFC|contig:966	10	375655	376002	+	347	5
EFC	EFC|contig:967	10	392830	392932	+	102	1
EFC	EFC|contig:968	10	393824	393852	+	28	1
EFC	EFC|contig:969	10	421379	421609	+	230	2
EFC	EFC|contig:970	10	421790	422026	+	236	2
EFC	EFC|contig:971	10	424894	424929	+	35	4
EFC	EFC|contig:972	10	427558	427748	+	190	2
EFC	EFC|contig:973	10	440022	440166	+	144	1
EFC	EFC|contig:974	10	440208	440355	+	147	1
EFC	EFC|contig:975	10	456067	456112	+	45	1
EFC	EFC|contig:976	10	477548	477796	+	248	10
EFC	EFC|contig:977	10	506989	507002	+	13	1
EFC	EFC|contig:978	10	518588	518601	+	13	1
EFC	EFC|contig:979	10	520077	520296	+	219	5
EFC	EFC|contig:980	10	525775	525805	+	30	7
EFC	EFC|contig:981	10	553443	553680	+	237	2
EFC	EFC|contig:982	10	580245	580264	+	19	1
EFC	EFC|contig:983	10	582642	582849	+	207	3
EFC	EFC|contig:984	10	583361	583541	+	180	3
EFC	EFC|contig:985	10	591932	591946	+	14	1
EFC	EFC|contig:986	10	592131	592344	+	213	2
EFC	EFC|contig:987	10	592387	592762	+	375	4
EFC	EFC|contig:988	10	595674	595967	+	293	2
EFC	EFC|contig:989	10	618022	618040	+	18	1
EFC	EFC|contig:990	10	639706	639730	+	24	24
EFC	EFC|contig:991	10	639991	640022	+	31	1
EFC	EFC|contig:992	10	640921	641118	+	197	3
EFC	EFC|contig:993	10	641193	641328	+	135	2
EFC	EFC|contig:994	10	641706	641943	+	237	2
EFC	EFC|contig:995	10	642547	642688	+	141	1
EFC	EFC|contig:996	10	642740	642880	+	140	1
EFC	EFC|contig:997	10	643333	643603	+	270	2
EFC	EFC|contig:998	10	643644	643791	+	147	1
EFC	EFC|contig:999	10	648081	648698	+	617	142
EFC	EFC|contig:1000	10	648791	648978	+	187	27
EFC	EFC|contig:1001	10	658658	658675	+	17	1
EFC	EFC|contig:1002	10	727532	729398	+	1866	367
EFC	EFC|contig:1003	10	730629	730968	+	339	71
EFC	EFC|contig:1004	11	783	1094	+	311	7
EFC	EFC|contig:1005	11	2607	3103	+	496	8
EFC	EFC|contig:1006	11	3315	3612	+	297	8
EFC	EFC|contig:1007	11	3629	17997	+	14368	5420
EFC	EFC|contig:1008	11	18001	18149	+	148	1
EFC	EFC|contig:1009	11	18201	18333	+	132	1
EFC	EFC|contig:1010	11	18492	18721	+	229	2
EFC	EFC|contig:1011	11	19389	19403	+	14	1
EFC	EFC|contig:1012	11	22033	22074	+	41	9
EFC	EFC|contig:1013	11	38630	38652	+	22	1
EFC	EFC|contig:1014	11	40543	40857	+	314	3
EFC	EFC|contig:1015	11	41565	41664	+	99	1
EFC	EFC|contig:1016	11	42184	42330	+	146	1
EFC	EFC|contig:1017	11	42604	42854	+	250	2
EFC	EFC|contig:1018	11	64231	64254	+	23	2
EFC	EFC|contig:1019	11	65981	66091	+	110	1
EFC	EFC|contig:1020	11	66124	66439	+	315	10
EFC	EFC|contig:1021	11	66440	66579	+	139	1
EFC	EFC|contig:1022	11	66684	67138	+	454	10
EFC	EFC|contig:1023	11	67150	67660	+	510	13
EFC	EFC|contig:1024	11	67701	67798	+	97	2
EFC	EFC|contig:1025	11	67901	68192	+	291	7
EFC	EFC|contig:1026	11	68469	68573	+	104	1
EFC	EFC|contig:1027	11	69154	69298	+	144	1
EFC	EFC|contig:1028	11	86091	86225	+	134	2
EFC	EFC|contig:1029	11	92337	92831	+	494	10
EFC	EFC|contig:1030	11	92889	97530	+	4641	302
EFC	EFC|contig:1031	11	100172	100186	+	14	1
EFC	EFC|contig:1032	11	117492	117506	+	14	1
EFC	EFC|contig:1033	11	155257	155390	+	133	1
EFC	EFC|contig:1034	11	158443	158458	+	15	1
EFC	EFC|contig:1035	11	171166	171194	+	28	6
EFC	EFC|contig:1036	11	175750	176068	+	318	6
EFC	EFC|contig:1037	11	176572	176821	+	249	2
EFC	EFC|contig:1038	11	176881	177101	+	220	4
EFC	EFC|contig:1039	11	177212	177615	+	403	8
EFC	EFC|contig:1040	11	178557	178767	+	210	2
EFC	EFC|contig:1041	11	178946	179091	+	145	1
EFC	EFC|contig:1042	11	181501	181648	+	147	1
EFC	EFC|contig:1043	11	184581	184598	+	17	1
EFC	EFC|contig:1044	11	188499	188809	+	310	6
EFC	EFC|contig:1045	11	188914	189270	+	356	4
EFC	EFC|contig:1046	11	189331	189583	+	252	2
EFC	EFC|contig:1047	11	189674	189815	+	141	1
EFC	EFC|contig:1048	11	189851	191501	+	1650	48
EFC	EFC|contig:1049	11	191514	191973	+	459	7
EFC	EFC|contig:1050	11	192055	192259	+	204	3
EFC	EFC|contig:1051	11	214064	214077	+	13	1
EFC	EFC|contig:1052	11	227377	227557	+	180	2
EFC	EFC|contig:1053	11	232204	232222	+	18	1
EFC	EFC|contig:1054	11	245894	245911	+	17	1
EFC	EFC|contig:1055	11	255701	255717	+	16	1
EFC	EFC|contig:1056	11	262044	262213	+	169	2
EFC	EFC|contig:1057	11	273783	276428	+	2645	172
EFC	EFC|contig:1058	11	277144	277300	+	156	2
EFC	EFC|contig:1059	11	278129	278142	+	13	1
EFC	EFC|contig:1060	11	280451	280468	+	17	1
EFC	EFC|contig:1061	11	280933	280979	+	46	1
EFC	EFC|contig:1062	11	284465	284480	+	15	1
EFC	EFC|contig:1063	11	305130	305278	+	148	1
EFC	EFC|contig:1064	11	305285	305428	+	143	1
EFC	EFC|contig:1065	11	307391	307607	+	216	2
EFC	EFC|contig:1066	11	313616	314018	+	402	5
EFC	EFC|contig:1067	11	314687	314854	+	167	2
EFC	EFC|contig:1068	11	328516	328650	+	134	1
EFC	EFC|contig:1069	11	335345	335572	+	227	2
EFC	EFC|contig:1070	11	335717	335976	+	259	2
EFC	EFC|contig:1071	11	336204	336449	+	245	2
EFC	EFC|contig:1072	11	336926	337129	+	203	2
EFC	EFC|contig:1073	11	337222	337434	+	212	2
EFC	EFC|contig:1074	11	337468	337533	+	65	1
EFC	EFC|contig:1075	11	337606	337740	+	134	1
EFC	EFC|contig:1076	11	337753	338043	+	290	4
EFC	EFC|contig:1077	11	338095	338294	+	199	4
EFC	EFC|contig:1078	11	338373	338489	+	116	1
EFC	EFC|contig:1079	11	345570	346120	+	550	8
EFC	EFC|contig:1080	11	347051	347200	+	149	2
EFC	EFC|contig:1081	11	347417	347555	+	138	1
EFC	EFC|contig:1082	11	348052	348338	+	286	2
EFC	EFC|contig:1083	11	348558	348811	+	253	4
EFC	EFC|contig:1084	11	355177	355196	+	19	1
EFC	EFC|contig:1085	11	381933	381955	+	22	3
EFC	EFC|contig:1086	11	386884	386922	+	38	2
EFC	EFC|contig:1087	11	427496	427509	+	13	1
EFC	EFC|contig:1088	11	435458	435658	+	200	2
EFC	EFC|contig:1089	11	437169	437362	+	193	2
EFC	EFC|contig:1090	11	437966	438106	+	140	1
EFC	EFC|contig:1091	11	438167	438291	+	124	1
EFC	EFC|contig:1092	11	438391	438566	+	175	2
EFC	EFC|contig:1093	11	438709	438805	+	96	1
EFC	EFC|contig:1094	11	447692	447885	+	193	2
EFC	EFC|contig:1095	11	447949	448232	+	283	5
EFC	EFC|contig:1096	11	448270	449036	+	766	13
EFC	EFC|contig:1097	11	449131	449253	+	122	1
EFC	EFC|contig:1098	11	449436	449790	+	354	4
EFC	EFC|contig:1099	11	449805	450294	+	489	9
EFC	EFC|contig:1100	11	450349	451559	+	1210	32
EFC	EFC|contig:1101	11	451602	454525	+	2923	220
EFC	EFC|contig:1102	11	454555	454862	+	307	4
EFC	EFC|contig:1103	11	454896	455023	+	127	1
EFC	EFC|contig:1104	11	455159	455288	+	129	1
EFC	EFC|contig:1105	11	458431	458783	+	352	4
EFC	EFC|contig:1106	11	458836	458975	+	139	1
EFC	EFC|contig:1107	11	460870	461044	+	174	2
EFC	EFC|contig:1108	11	463253	463276	+	23	1
EFC	EFC|contig:1109	11	465175	465208	+	33	1
EFC	EFC|contig:1110	11	466610	466864	+	254	4
EFC	EFC|contig:1111	11	466868	467500	+	632	10
EFC	EFC|contig:1112	11	467868	468014	+	146	1
EFC	EFC|contig:1113	11	468265	468409	+	144	1
EFC	EFC|contig:1114	11	468492	468629	+	137	1
EFC	EFC|contig:1115	11	471817	471831	+	14	1
EFC	EFC|contig:1116	11	488208	492647	+	4439	256
EFC	EFC|contig:1117	11	492681	492786	+	105	3
EFC	EFC|contig:1118	11	497621	497633	+	12	1
EFC	EFC|contig:1119	11	518095	518141	+	46	7
EFC	EFC|contig:1120	11	530526	530542	+	16	1
EFC	EFC|contig:1121	11	531606	531753	+	147	1
EFC	EFC|contig:1122	11	531800	531942	+	142	1
EFC	EFC|contig:1123	11	532473	532618	+	145	2
EFC	EFC|contig:1124	11	555854	555956	+	102	1
EFC	EFC|contig:1125	11	558598	558784	+	186	2
EFC	EFC|contig:1126	11	559600	563040	+	3440	451
EFC	EFC|contig:1127	11	563045	563300	+	255	6
EFC	EFC|contig:1128	11	563392	563599	+	207	4
EFC	EFC|contig:1129	11	585350	585364	+	14	1
EFC	EFC|contig:1130	11	605454	605470	+	16	1
EFC	EFC|contig:1131	11	612406	612424	+	18	1
EFC	EFC|contig:1132	11	613092	613327	+	235	2
EFC	EFC|contig:1133	11	613771	613807	+	36	2
EFC	EFC|contig:1134	11	614321	614557	+	236	2
EFC	EFC|contig:1135	11	614592	614739	+	147	1
EFC	EFC|contig:1136	11	614831	614945	+	114	1
EFC	EFC|contig:1137	11	617546	617572	+	26	2
EFC	EFC|contig:1138	11	622750	622883	+	133	1
EFC	EFC|contig:1139	11	622967	623108	+	141	1
EFC	EFC|contig:1140	11	623304	623812	+	508	4
EFC	EFC|contig:1141	11	624170	624407	+	237	4
EFC	EFC|contig:1142	11	624655	624795	+	140	1
EFC	EFC|contig:1143	11	624978	625315	+	337	3
EFC	EFC|contig:1144	11	626036	626180	+	144	1
EFC	EFC|contig:1145	11	626271	626418	+	147	1
EFC	EFC|contig:1146	11	635451	635480	+	29	2
EFC	EFC|contig:1147	11	663628	663649	+	21	1
EFC	EFC|contig:1148	11	665535	665658	+	123	2
EFC	EFC|contig:1149	11	666730	666791	+	61	8
EFC	EFC|contig:1150	12	5696	5716	+	20	1
EFC	EFC|contig:1151	12	11366	11380	+	14	1
EFC	EFC|contig:1152	12	16489	16611	+	122	1
EFC	EFC|contig:1153	12	16638	16745	+	107	1
EFC	EFC|contig:1154	12	16851	17631	+	780	15
EFC	EFC|contig:1155	12	17905	18052	+	147	1
EFC	EFC|contig:1156	12	18163	18301	+	138	1
EFC	EFC|contig:1157	12	18362	18542	+	180	2
EFC	EFC|contig:1158	12	18691	18813	+	122	2
EFC	EFC|contig:1159	12	29836	29960	+	124	1
EFC	EFC|contig:1160	12	41208	41252	+	44	1
EFC	EFC|contig:1161	12	48027	48459	+	432	13
EFC	EFC|contig:1162	12	48855	48886	+	31	1
EFC	EFC|contig:1163	12	52642	52660	+	18	1
EFC	EFC|contig:1164	12	62459	62723	+	264	2
EFC	EFC|contig:1165	12	63168	69494	+	6326	642
EFC	EFC|contig:1166	12	84328	84346	+	18	1
EFC	EFC|contig:1167	12	86715	86747	+	32	1
EFC	EFC|contig:1168	12	92117	92311	+	194	2
EFC	EFC|contig:1169	12	93084	94173	+	1089	13
EFC	EFC|contig:1170	12	94354	94720	+	366	6
EFC	EFC|contig:1171	12	95269	95419	+	150	3
EFC	EFC|contig:1172	12	95478	95613	+	135	1
EFC	EFC|contig:1173	12	95811	95941	+	130	2
EFC	EFC|contig:1174	12	96050	96247	+	197	4
EFC	EFC|contig:1175	12	96470	96728	+	258	3
EFC	EFC|contig:1176	12	122009	122041	+	32	15
EFC	EFC|contig:1177	12	130667	130912	+	245	16
EFC	EFC|contig:1178	12	131018	135546	+	4528	1600
EFC	EFC|contig:1179	12	135673	135770	+	97	1
EFC	EFC|contig:1180	12	144757	144771	+	14	1
EFC	EFC|contig:1181	12	179260	179397	+	137	1
EFC	EFC|contig:1182	12	179425	179566	+	141	1
EFC	EFC|contig:1183	12	194365	194489	+	124	1
EFC	EFC|contig:1184	12	194585	194730	+	145	1
EFC	EFC|contig:1185	12	194828	194965	+	137	1
EFC	EFC|contig:1186	12	195606	195827	+	221	2
EFC	EFC|contig:1187	12	195853	196073	+	220	2
EFC	EFC|contig:1188	12	213660	213865	+	205	2
EFC	EFC|contig:1189	12	240126	240282	+	156	2
EFC	EFC|contig:1190	12	253681	253696	+	15	1
EFC	EFC|contig:1191	12	258457	258572	+	115	1
EFC	EFC|contig:1192	12	259170	259268	+	98	1
EFC	EFC|contig:1193	12	259894	260038	+	144	1
EFC	EFC|contig:1194	12	260058	260196	+	138	1
EFC	EFC|contig:1195	12	260638	260782	+	144	1
EFC	EFC|contig:1196	12	262022	262036	+	14	1
EFC	EFC|contig:1197	12	264058	264101	+	43	2
EFC	EFC|contig:1198	12	265452	265652	+	200	2
EFC	EFC|contig:1199	12	275939	275954	+	15	1
EFC	EFC|contig:1200	12	282684	282707	+	23	1
EFC	EFC|contig:1201	12	282923	283091	+	168	2
EFC	EFC|contig:1202	12	283093	283192	+	99	1
EFC	EFC|contig:1203	12	283200	283306	+	106	1
EFC	EFC|contig:1204	12	293511	293639	+	128	2
EFC	EFC|contig:1205	12	293709	293854	+	145	1
EFC	EFC|contig:1206	12	293892	294037	+	145	1
EFC	EFC|contig:1207	12	294366	294515	+	149	2
EFC	EFC|contig:1208	12	294536	294908	+	372	8
EFC	EFC|contig:1209	12	294916	295218	+	302	4
EFC	EFC|contig:1210	12	295382	295591	+	209	2
EFC	EFC|contig:1211	12	297462	297772	+	310	6
EFC	EFC|contig:1212	12	301976	302108	+	132	1
EFC	EFC|contig:1213	12	302124	302258	+	134	1
EFC	EFC|contig:1214	12	302277	302419	+	142	1
EFC	EFC|contig:1215	12	302767	303220	+	453	7
EFC	EFC|contig:1216	12	303224	305629	+	2405	67
EFC	EFC|contig:1217	12	309847	309863	+	16	1
EFC	EFC|contig:1218	12	329432	329677	+	245	86
EFC	EFC|contig:1219	12	339670	339692	+	22	1
EFC	EFC|contig:1220	12	357716	357729	+	13	1
EFC	EFC|contig:1221	12	370488	370505	+	17	1
EFC	EFC|contig:1222	12	375371	375388	+	17	1
EFC	EFC|contig:1223	12	391749	391888	+	139	1
EFC	EFC|contig:1224	12	391946	392079	+	133	1
EFC	EFC|contig:1225	12	392825	393005	+	180	3
EFC	EFC|contig:1226	12	393010	393287	+	277	3
EFC	EFC|contig:1227	12	393314	394075	+	761	12
EFC	EFC|contig:1228	12	408628	408756	+	128	1
EFC	EFC|contig:1229	12	409788	409933	+	145	1
EFC	EFC|contig:1230	12	409961	410094	+	133	1
EFC	EFC|contig:1231	12	427803	427942	+	139	1
EFC	EFC|contig:1232	12	428006	428148	+	142	1
EFC	EFC|contig:1233	12	442819	442832	+	13	1
EFC	EFC|contig:1234	12	449392	449660	+	268	5
EFC	EFC|contig:1235	12	450406	450589	+	183	2
EFC	EFC|contig:1236	12	459644	460690	+	1046	1482
EFC	EFC|contig:1237	12	489334	489464	+	130	60
EFC	EFC|contig:1238	12	500386	500402	+	16	1
EFC	EFC|contig:1239	12	523040	523143	+	103	2
EFC	EFC|contig:1240	12	543275	545959	+	2684	953
EFC	EFC|contig:1241	12	549737	549915	+	178	2
EFC	EFC|contig:1242	12	553689	553708	+	19	1
EFC	EFC|contig:1243	12	561499	561595	+	96	1
EFC	EFC|contig:1244	12	561955	562103	+	148	1
EFC	EFC|contig:1245	12	562119	562262	+	143	1
EFC	EFC|contig:1246	12	562539	562952	+	413	8
EFC	EFC|contig:1247	12	563259	563766	+	507	12
EFC	EFC|contig:1248	12	563859	563970	+	111	1
EFC	EFC|contig:1249	12	580405	580531	+	126	1
EFC	EFC|contig:1250	12	580678	580807	+	129	1
EFC	EFC|contig:1251	12	624677	624691	+	14	1
EFC	EFC|contig:1252	12	636522	636551	+	29	1
EFC	EFC|contig:1253	12	646474	646486	+	12	1
EFC	EFC|contig:1254	12	652469	652680	+	211	6
EFC	EFC|contig:1255	12	676393	676586	+	193	2
EFC	EFC|contig:1256	12	678449	678620	+	171	2
EFC	EFC|contig:1257	12	699942	699965	+	23	1
EFC	EFC|contig:1258	12	710606	713185	+	2579	266
EFC	EFC|contig:1259	12	720877	720982	+	105	1
EFC	EFC|contig:1260	12	725849	725875	+	26	1
EFC	EFC|contig:1261	12	738530	738543	+	13	1
EFC	EFC|contig:1262	12	745295	745313	+	18	1
EFC	EFC|contig:1263	12	757466	757495	+	29	6
EFC	EFC|contig:1264	12	766505	766529	+	24	1
EFC	EFC|contig:1265	12	787854	788321	+	467	10
EFC	EFC|contig:1266	12	788370	794672	+	6302	1746
EFC	EFC|contig:1267	12	798081	798095	+	14	1
EFC	EFC|contig:1268	12	799437	799449	+	12	1
EFC	EFC|contig:1269	12	805540	805554	+	14	1
EFC	EFC|contig:1270	12	813240	813341	+	101	2
EFC	EFC|contig:1271	12	813459	813764	+	305	9
EFC	EFC|contig:1272	12	817178	817193	+	15	1
EFC	EFC|contig:1273	12	823434	823508	+	74	10
EFC	EFC|contig:1274	12	842502	842642	+	140	1
EFC	EFC|contig:1275	12	842668	842806	+	138	1
EFC	EFC|contig:1276	12	852072	852091	+	19	1
EFC	EFC|contig:1277	12	853333	853478	+	145	1
EFC	EFC|contig:1278	12	853554	854054	+	500	5
EFC	EFC|contig:1279	12	869587	869884	+	297	3
EFC	EFC|contig:1280	12	869932	870070	+	138	1
EFC	EFC|contig:1281	12	870593	870734	+	141	2
EFC	EFC|contig:1282	12	870927	871087	+	160	2
EFC	EFC|contig:1283	12	871315	871458	+	143	2
EFC	EFC|contig:1284	12	892283	899163	+	6880	2635
EFC	EFC|contig:1285	12	899165	903827	+	4662	2032
EFC	EFC|contig:1286	12	904289	904509	+	220	2
EFC	EFC|contig:1287	12	912707	912722	+	15	1
EFC	EFC|contig:1288	12	913042	913057	+	15	1
EFC	EFC|contig:1289	12	931693	931719	+	26	1
EFC	EFC|contig:1290	12	957830	957842	+	12	1
EFC	EFC|contig:1291	12	998688	998833	+	145	1
EFC	EFC|contig:1292	12	998887	999025	+	138	1
EFC	EFC|contig:1293	12	1004000	1004013	+	13	1
EFC	EFC|contig:1294	12	1015504	1015522	+	18	3
EFC	EFC|contig:1295	12	1019139	1019153	+	14	1
EFC	EFC|contig:1296	12	1021737	1021855	+	118	1
EFC	EFC|contig:1297	12	1021863	1021992	+	129	1
EFC	EFC|contig:1298	12	1024898	1024914	+	16	1
EFC	EFC|contig:1299	12	1037546	1037560	+	14	1
EFC	EFC|contig:1300	12	1037640	1037771	+	131	1
EFC	EFC|contig:1301	12	1037908	1038046	+	138	1
EFC	EFC|contig:1302	12	1045250	1045501	+	251	2
EFC	EFC|contig:1303	12	1048869	1048883	+	14	1
EFC	EFC|contig:1304	12	1051762	1052123	+	361	4
EFC	EFC|contig:1305	12	1052264	1052851	+	587	8
EFC	EFC|contig:1306	12	1053481	1053620	+	139	1
EFC	EFC|contig:1307	12	1053661	1053804	+	143	1
EFC	EFC|contig:1308	12	1065011	1065026	+	15	2
EFC	EFC|contig:1309	12	1065053	1065099	+	46	13
EFC	EFC|contig:1310	12	1065906	1066043	+	137	2
EFC	EFC|contig:1311	13	24815	25365	+	550	8
EFC	EFC|contig:1312	13	25423	26620	+	1197	38
EFC	EFC|contig:1313	13	35035	35178	+	143	1
EFC	EFC|contig:1314	13	35179	35324	+	145	1
EFC	EFC|contig:1315	13	35409	35582	+	173	2
EFC	EFC|contig:1316	13	36650	36778	+	128	2
EFC	EFC|contig:1317	13	37826	38041	+	215	2
EFC	EFC|contig:1318	13	38446	38635	+	189	4
EFC	EFC|contig:1319	13	38710	39017	+	307	3
EFC	EFC|contig:1320	13	39156	39386	+	230	6
EFC	EFC|contig:1321	13	39425	39568	+	143	1
EFC	EFC|contig:1322	13	39600	40029	+	429	5
EFC	EFC|contig:1323	13	40046	41280	+	1234	29
EFC	EFC|contig:1324	13	41291	41576	+	285	3
EFC	EFC|contig:1325	13	41589	41736	+	147	2
EFC	EFC|contig:1326	13	41774	41956	+	182	2
EFC	EFC|contig:1327	13	42000	42310	+	310	3
EFC	EFC|contig:1328	13	42354	42778	+	424	6
EFC	EFC|contig:1329	13	43154	43269	+	115	2
EFC	EFC|contig:1330	13	43326	43753	+	427	7
EFC	EFC|contig:1331	13	43968	44111	+	143	1
EFC	EFC|contig:1332	13	44250	44370	+	120	1
EFC	EFC|contig:1333	13	44499	44615	+	116	1
EFC	EFC|contig:1334	13	66423	66676	+	253	3
EFC	EFC|contig:1335	13	66683	67265	+	582	9
EFC	EFC|contig:1336	13	67458	70208	+	2750	112
EFC	EFC|contig:1337	13	70334	70508	+	174	3
EFC	EFC|contig:1338	13	70541	71083	+	542	15
EFC	EFC|contig:1339	13	71362	71500	+	138	1
EFC	EFC|contig:1340	13	107256	107272	+	16	1
EFC	EFC|contig:1341	13	115802	115948	+	146	1
EFC	EFC|contig:1342	13	116044	116190	+	146	1
EFC	EFC|contig:1343	13	116983	117240	+	257	2
EFC	EFC|contig:1344	13	129934	129951	+	17	1
EFC	EFC|contig:1345	13	138397	138414	+	17	1
EFC	EFC|contig:1346	13	148959	148975	+	16	1
EFC	EFC|contig:1347	13	153457	153567	+	110	2
EFC	EFC|contig:1348	13	158295	158311	+	16	1
EFC	EFC|contig:1349	13	158393	158423	+	30	4
EFC	EFC|contig:1350	13	158704	158719	+	15	1
EFC	EFC|contig:1351	13	164385	164413	+	28	1
EFC	EFC|contig:1352	13	165377	165398	+	21	1
EFC	EFC|contig:1353	13	165401	165431	+	30	3
EFC	EFC|contig:1354	13	174280	174424	+	144	1
EFC	EFC|contig:1355	13	174453	174614	+	161	2
EFC	EFC|contig:1356	13	174626	174773	+	147	1
EFC	EFC|contig:1357	13	174913	175102	+	189	2
EFC	EFC|contig:1358	13	175876	176171	+	295	3
EFC	EFC|contig:1359	13	176854	177194	+	340	4
EFC	EFC|contig:1360	13	177195	177443	+	248	2
EFC	EFC|contig:1361	13	177895	178026	+	131	1
EFC	EFC|contig:1362	13	178079	178373	+	294	6
EFC	EFC|contig:1363	13	178449	179344	+	895	19
EFC	EFC|contig:1364	13	179368	180189	+	821	28
EFC	EFC|contig:1365	13	180454	180581	+	127	1
EFC	EFC|contig:1366	13	180640	180933	+	293	3
EFC	EFC|contig:1367	13	181072	181416	+	344	4
EFC	EFC|contig:1368	13	181567	182047	+	480	6
EFC	EFC|contig:1369	13	182049	182322	+	273	4
EFC	EFC|contig:1370	13	182870	183080	+	210	2
EFC	EFC|contig:1371	13	183529	183760	+	231	2
EFC	EFC|contig:1372	13	190126	190264	+	138	1
EFC	EFC|contig:1373	13	190993	191219	+	226	2
EFC	EFC|contig:1374	13	191309	191429	+	120	1
EFC	EFC|contig:1375	13	191974	192010	+	36	3
EFC	EFC|contig:1376	13	203908	203923	+	15	1
EFC	EFC|contig:1377	13	224485	224652	+	167	2
EFC	EFC|contig:1378	13	229041	229313	+	272	2
EFC	EFC|contig:1379	13	229911	230169	+	258	4
EFC	EFC|contig:1380	13	230270	232864	+	2594	111
EFC	EFC|contig:1381	13	234534	242499	+	7965	21014
EFC	EFC|contig:1382	13	263101	263113	+	12	1
EFC	EFC|contig:1383	13	309497	309626	+	129	1
EFC	EFC|contig:1384	13	309692	309819	+	127	1
EFC	EFC|contig:1385	13	313509	313655	+	146	1
EFC	EFC|contig:1386	13	313662	313806	+	144	1
EFC	EFC|contig:1387	13	316188	316306	+	118	1
EFC	EFC|contig:1388	13	316364	316484	+	120	1
EFC	EFC|contig:1389	13	338260	338275	+	15	1
EFC	EFC|contig:1390	13	353166	353423	+	257	4
EFC	EFC|contig:1391	13	353475	353697	+	222	4
EFC	EFC|contig:1392	13	353704	355861	+	2157	102
EFC	EFC|contig:1393	13	370811	370948	+	137	1
EFC	EFC|contig:1394	13	371069	371278	+	209	3
EFC	EFC|contig:1395	13	371578	371774	+	196	2
EFC	EFC|contig:1396	13	371822	372433	+	611	15
EFC	EFC|contig:1397	13	372588	372670	+	82	1
EFC	EFC|contig:1398	13	378631	380446	+	1815	74
EFC	EFC|contig:1399	13	380448	380932	+	484	24
EFC	EFC|contig:1400	13	381006	381214	+	208	2
EFC	EFC|contig:1401	13	387079	387105	+	26	2
EFC	EFC|contig:1402	13	388787	388973	+	186	2
EFC	EFC|contig:1403	13	390227	390240	+	13	1
EFC	EFC|contig:1404	13	429586	432083	+	2497	59
EFC	EFC|contig:1405	13	432132	432274	+	142	1
EFC	EFC|contig:1406	13	442880	443146	+	266	6
EFC	EFC|contig:1407	13	443148	444943	+	1795	79
EFC	EFC|contig:1408	13	445127	445308	+	181	4
EFC	EFC|contig:1409	13	445396	445628	+	232	2
EFC	EFC|contig:1410	13	446540	446717	+	177	2
EFC	EFC|contig:1411	13	483738	483758	+	20	2
EFC	EFC|contig:1412	13	494155	494170	+	15	1
EFC	EFC|contig:1413	13	494818	494830	+	12	1
EFC	EFC|contig:1414	13	532481	532643	+	162	2
EFC	EFC|contig:1415	13	534770	534947	+	177	2
EFC	EFC|contig:1416	13	535002	535137	+	135	1
EFC	EFC|contig:1417	13	535770	535913	+	143	1
EFC	EFC|contig:1418	13	536003	536143	+	140	1
EFC	EFC|contig:1419	13	536357	536493	+	136	2
EFC	EFC|contig:1420	13	536504	536628	+	124	1
EFC	EFC|contig:1421	13	536734	536911	+	177	2
EFC	EFC|contig:1422	13	536927	537182	+	255	6
EFC	EFC|contig:1423	13	537588	537725	+	137	1
EFC	EFC|contig:1424	13	538618	538640	+	22	3
EFC	EFC|contig:1425	13	565362	565535	+	173	2
EFC	EFC|contig:1426	13	567676	567966	+	290	4
EFC	EFC|contig:1427	13	568066	568200	+	134	1
EFC	EFC|contig:1428	13	568380	568811	+	431	4
EFC	EFC|contig:1429	13	569124	569246	+	122	2
EFC	EFC|contig:1430	13	570611	570743	+	132	1
EFC	EFC|contig:1431	13	570785	570910	+	125	1
EFC	EFC|contig:1432	13	570982	571213	+	231	3
EFC	EFC|contig:1433	13	571293	571434	+	141	1
EFC	EFC|contig:1434	13	571920	572128	+	208	2
EFC	EFC|contig:1435	13	572157	572353	+	196	2
EFC	EFC|contig:1436	13	572453	572626	+	173	3
EFC	EFC|contig:1437	13	572676	572774	+	98	1
EFC	EFC|contig:1438	13	572930	573070	+	140	1
EFC	EFC|contig:1439	13	573569	573712	+	143	1
EFC	EFC|contig:1440	13	574150	574296	+	146	1
EFC	EFC|contig:1441	13	605852	605869	+	17	1
EFC	EFC|contig:1442	13	606736	606750	+	14	1
EFC	EFC|contig:1443	13	611969	612112	+	143	1
EFC	EFC|contig:1444	13	612179	612325	+	146	1
EFC	EFC|contig:1445	13	612567	612698	+	131	1
EFC	EFC|contig:1446	13	612936	613114	+	178	2
EFC	EFC|contig:1447	13	615197	615337	+	140	1
EFC	EFC|contig:1448	13	615379	615515	+	136	1
EFC	EFC|contig:1449	13	616685	616782	+	97	1
EFC	EFC|contig:1450	13	620511	620724	+	213	2
EFC	EFC|contig:1451	13	625704	625732	+	28	1
EFC	EFC|contig:1452	13	632525	632629	+	104	1
EFC	EFC|contig:1453	13	632820	632925	+	105	1
EFC	EFC|contig:1454	13	647384	647498	+	114	2
EFC	EFC|contig:1455	13	657062	657076	+	14	1
EFC	EFC|contig:1456	13	734974	734986	+	12	1
EFC	EFC|contig:1457	13	771768	771946	+	178	2
EFC	EFC|contig:1458	13	773670	773870	+	200	2
EFC	EFC|contig:1459	13	773936	774128	+	192	2
EFC	EFC|contig:1460	13	774652	774788	+	136	1
EFC	EFC|contig:1461	13	775134	775268	+	134	1
EFC	EFC|contig:1462	13	775446	775587	+	141	1
EFC	EFC|contig:1463	13	776109	776314	+	205	2
EFC	EFC|contig:1464	13	800073	800216	+	143	1
EFC	EFC|contig:1465	13	800279	800419	+	140	1
EFC	EFC|contig:1466	13	800488	800952	+	464	7
EFC	EFC|contig:1467	13	801255	801537	+	282	4
EFC	EFC|contig:1468	13	801660	801796	+	136	1
EFC	EFC|contig:1469	13	802056	802278	+	222	2
EFC	EFC|contig:1470	13	807943	808131	+	188	2
EFC	EFC|contig:1471	13	809016	809121	+	105	1
EFC	EFC|contig:1472	13	809481	809661	+	180	2
EFC	EFC|contig:1473	13	809954	810361	+	407	7
EFC	EFC|contig:1474	13	810422	810560	+	138	1
EFC	EFC|contig:1475	13	810591	810736	+	145	1
EFC	EFC|contig:1476	13	810876	811196	+	320	3
EFC	EFC|contig:1477	13	811664	811871	+	207	3
EFC	EFC|contig:1478	13	811943	812082	+	139	1
EFC	EFC|contig:1479	13	812223	812446	+	223	4
EFC	EFC|contig:1480	13	812780	812918	+	138	1
EFC	EFC|contig:1481	13	820431	820443	+	12	1
EFC	EFC|contig:1482	13	821124	821245	+	121	1
EFC	EFC|contig:1483	13	821304	821433	+	129	1
EFC	EFC|contig:1484	13	822041	822188	+	147	1
EFC	EFC|contig:1485	13	822585	822627	+	42	10
EFC	EFC|contig:1486	13	830675	830811	+	136	1
EFC	EFC|contig:1487	13	830843	830987	+	144	1
EFC	EFC|contig:1488	13	831338	831574	+	236	4
EFC	EFC|contig:1489	13	831595	831800	+	205	4
EFC	EFC|contig:1490	13	835954	835967	+	13	1
EFC	EFC|contig:1491	13	841041	841199	+	158	2
EFC	EFC|contig:1492	13	843333	843602	+	269	2
EFC	EFC|contig:1493	13	845022	845155	+	133	1
EFC	EFC|contig:1494	13	850405	850520	+	115	7
EFC	EFC|contig:1495	13	850981	851124	+	143	8
EFC	EFC|contig:1496	13	875954	875967	+	13	1
EFC	EFC|contig:1497	13	879882	880015	+	133	1
EFC	EFC|contig:1498	13	880151	880281	+	130	1
EFC	EFC|contig:1499	13	880817	880834	+	17	1
EFC	EFC|contig:1500	13	896678	896819	+	141	1
EFC	EFC|contig:1501	13	897075	897213	+	138	1
EFC	EFC|contig:1502	13	897520	897654	+	134	2
EFC	EFC|contig:1503	13	897712	897837	+	125	2
EFC	EFC|contig:1504	13	898213	898438	+	225	2
EFC	EFC|contig:1505	13	908248	908390	+	142	2
EFC	EFC|contig:1506	13	908477	914801	+	6324	438
EFC	EFC|contig:1507	13	914804	915205	+	401	7
EFC	EFC|contig:1508	13	915228	915490	+	262	3
EFC	EFC|contig:1509	13	915506	915650	+	144	1
EFC	EFC|contig:1510	14	6632	6663	+	31	1
EFC	EFC|contig:1511	14	18755	18901	+	146	2
EFC	EFC|contig:1512	14	22152	22166	+	14	1
EFC	EFC|contig:1513	14	60082	60101	+	19	1
EFC	EFC|contig:1514	14	61719	61732	+	13	1
EFC	EFC|contig:1515	14	87998	88012	+	14	1
EFC	EFC|contig:1516	14	118816	118829	+	13	1
EFC	EFC|contig:1517	14	135908	135924	+	16	1
EFC	EFC|contig:1518	14	143563	143705	+	142	1
EFC	EFC|contig:1519	14	143726	143870	+	144	1
EFC	EFC|contig:1520	14	144478	144753	+	275	2
EFC	EFC|contig:1521	14	170800	170812	+	12	1
EFC	EFC|contig:1522	14	177346	177360	+	14	1
EFC	EFC|contig:1523	14	206102	206252	+	150	2
EFC	EFC|contig:1524	14	207335	207598	+	263	4
EFC	EFC|contig:1525	14	216220	216347	+	127	1
EFC	EFC|contig:1526	14	216368	217857	+	1489	46
EFC	EFC|contig:1527	14	217875	218344	+	469	19
EFC	EFC|contig:1528	14	218944	219178	+	234	2
EFC	EFC|contig:1529	14	219356	219519	+	163	2
EFC	EFC|contig:1530	14	239506	239518	+	12	1
EFC	EFC|contig:1531	14	263557	263582	+	25	1
EFC	EFC|contig:1532	14	300931	300958	+	27	1
EFC	EFC|contig:1533	14	308513	308527	+	14	1
EFC	EFC|contig:1534	14	322718	322860	+	142	1
EFC	EFC|contig:1535	14	323026	323131	+	105	1
EFC	EFC|contig:1536	14	325904	325920	+	16	1
EFC	EFC|contig:1537	14	339360	339377	+	17	1
EFC	EFC|contig:1538	14	357003	357041	+	38	7
EFC	EFC|contig:1539	14	359330	359389	+	59	97
EFC	EFC|contig:1540	14	366437	366451	+	14	1
EFC	EFC|contig:1541	14	389763	390163	+	400	6
EFC	EFC|contig:1542	14	390449	390804	+	355	4
EFC	EFC|contig:1543	14	391249	391537	+	288	2
EFC	EFC|contig:1544	14	391547	391673	+	126	1
EFC	EFC|contig:1545	14	396094	396784	+	690	8
EFC	EFC|contig:1546	14	396824	397421	+	597	11
EFC	EFC|contig:1547	14	397477	397620	+	143	1
EFC	EFC|contig:1548	14	397711	398111	+	400	8
EFC	EFC|contig:1549	14	398159	398273	+	114	2
EFC	EFC|contig:1550	14	398705	398952	+	247	2
EFC	EFC|contig:1551	14	398996	399120	+	124	1
EFC	EFC|contig:1552	14	410588	410732	+	144	1
EFC	EFC|contig:1553	14	410749	410894	+	145	1
EFC	EFC|contig:1554	14	412418	412434	+	16	1
EFC	EFC|contig:1555	14	413430	413476	+	46	10
EFC	EFC|contig:1556	14	414062	414309	+	247	4
EFC	EFC|contig:1557	14	414416	414531	+	115	2
EFC	EFC|contig:1558	14	415046	415094	+	48	8
EFC	EFC|contig:1559	14	417831	418374	+	543	16
EFC	EFC|contig:1560	14	418408	418529	+	121	2
EFC	EFC|contig:1561	14	418553	418944	+	391	9
EFC	EFC|contig:1562	14	418951	419514	+	563	18
EFC	EFC|contig:1563	14	419830	420545	+	715	12
EFC	EFC|contig:1564	14	427026	427043	+	17	1
EFC	EFC|contig:1565	14	460252	460266	+	14	1
EFC	EFC|contig:1566	14	471432	471449	+	17	1
EFC	EFC|contig:1567	14	478080	478095	+	15	1
EFC	EFC|contig:1568	14	479452	479475	+	23	1
EFC	EFC|contig:1569	14	483121	483267	+	146	1
EFC	EFC|contig:1570	14	483287	483820	+	533	9
EFC	EFC|contig:1571	14	483947	484189	+	242	2
EFC	EFC|contig:1572	14	486549	486575	+	26	3
EFC	EFC|contig:1573	14	500959	501172	+	213	2
EFC	EFC|contig:1574	14	501920	502118	+	198	2
EFC	EFC|contig:1575	14	512455	512626	+	171	2
EFC	EFC|contig:1576	14	512891	512905	+	14	1
EFC	EFC|contig:1577	14	520543	520690	+	147	1
EFC	EFC|contig:1578	14	534841	535063	+	222	2
EFC	EFC|contig:1579	14	535133	535278	+	145	1
EFC	EFC|contig:1580	14	535418	535561	+	143	1
EFC	EFC|contig:1581	14	540537	540786	+	249	3
EFC	EFC|contig:1582	14	544410	544530	+	120	1
EFC	EFC|contig:1583	14	553595	553819	+	224	3
EFC	EFC|contig:1584	14	553927	554065	+	138	1
EFC	EFC|contig:1585	14	554219	554469	+	250	2
EFC	EFC|contig:1586	14	554649	554793	+	144	1
EFC	EFC|contig:1587	14	554978	555118	+	140	1
EFC	EFC|contig:1588	14	556162	556303	+	141	2
EFC	EFC|contig:1589	14	556616	556918	+	302	4
EFC	EFC|contig:1590	14	575725	575872	+	147	5
EFC	EFC|contig:1591	14	583404	586211	+	2807	61
EFC	EFC|contig:1592	14	595881	596166	+	285	2
EFC	EFC|contig:1593	14	606162	606181	+	19	1
EFC	EFC|contig:1594	14	620713	620840	+	127	1
EFC	EFC|contig:1595	14	620864	620992	+	128	1
EFC	EFC|contig:1596	14	621041	621287	+	246	2
EFC	EFC|contig:1597	14	621564	621668	+	104	1
EFC	EFC|contig:1598	14	621695	621841	+	146	1
EFC	EFC|contig:1599	14	622134	622594	+	460	4
EFC	EFC|contig:1600	14	622884	623863	+	979	13
EFC	EFC|contig:1601	14	624160	624263	+	103	2
EFC	EFC|contig:1602	14	628221	628236	+	15	1
EFC	EFC|contig:1603	14	653106	653119	+	13	1
EFC	EFC|contig:1604	14	663594	663628	+	34	8
EFC	EFC|contig:1605	14	667310	667343	+	33	1
EFC	EFC|contig:1606	14	672084	672224	+	140	1
EFC	EFC|contig:1607	14	672299	672423	+	124	1
EFC	EFC|contig:1608	14	672991	673571	+	580	6
EFC	EFC|contig:1609	14	673582	674060	+	478	6
EFC	EFC|contig:1610	14	675987	676133	+	146	1
EFC	EFC|contig:1611	14	677157	677427	+	270	2
EFC	EFC|contig:1612	14	682594	682606	+	12	1
EFC	EFC|contig:1613	14	719725	719982	+	257	3
EFC	EFC|contig:1614	14	720086	720228	+	142	1
EFC	EFC|contig:1615	14	720364	726116	+	5752	2016
EFC	EFC|contig:1616	14	743716	743848	+	132	2
EFC	EFC|contig:1617	14	744502	745270	+	768	11
EFC	EFC|contig:1618	14	745421	746120	+	699	23
EFC	EFC|contig:1619	14	746280	746383	+	103	1
EFC	EFC|contig:1620	14	746411	746737	+	326	8
EFC	EFC|contig:1621	14	747249	747575	+	326	4
EFC	EFC|contig:1622	14	755470	755485	+	15	1
EFC	EFC|contig:1623	14	759865	759879	+	14	1
EFC	EFC|contig:1624	14	772612	772648	+	36	28
EFC	EFC|contig:1625	14	779311	779337	+	26	1
EFC	EFC|contig:1626	14	783316	783470	+	154	2
EFC	EFC|contig:1627	14	784115	784142	+	27	1
EFC	EFC|contig:1628	14	784226	784262	+	36	3
EFC	EFC|contig:1629	15	43	63	+	20	1
EFC	EFC|contig:1630	15	15342	15358	+	16	1
EFC	EFC|contig:1631	15	18635	18822	+	187	2
EFC	EFC|contig:1632	15	18940	19091	+	151	2
EFC	EFC|contig:1633	15	19092	19233	+	141	1
EFC	EFC|contig:1634	15	19252	19404	+	152	2
EFC	EFC|contig:1635	15	19459	19872	+	413	7
EFC	EFC|contig:1636	15	19876	21074	+	1198	18
EFC	EFC|contig:1637	15	21135	21544	+	409	13
EFC	EFC|contig:1638	15	21554	21705	+	151	2
EFC	EFC|contig:1639	15	21753	22055	+	302	7
EFC	EFC|contig:1640	15	22056	22650	+	594	17
EFC	EFC|contig:1641	15	22656	22961	+	305	6
EFC	EFC|contig:1642	15	45688	45736	+	48	10
EFC	EFC|contig:1643	15	53595	53739	+	144	1
EFC	EFC|contig:1644	15	53848	53968	+	120	1
EFC	EFC|contig:1645	15	69014	69286	+	272	2
EFC	EFC|contig:1646	15	71226	71243	+	17	1
EFC	EFC|contig:1647	15	74818	74833	+	15	1
EFC	EFC|contig:1648	15	81630	81665	+	35	4
EFC	EFC|contig:1649	15	85176	85529	+	353	4
EFC	EFC|contig:1650	15	85628	85773	+	145	2
EFC	EFC|contig:1651	15	85804	85976	+	172	2
EFC	EFC|contig:1652	15	86121	86538	+	417	6
EFC	EFC|contig:1653	15	86872	87530	+	658	11
EFC	EFC|contig:1654	15	87684	87840	+	156	2
EFC	EFC|contig:1655	15	88189	88334	+	145	1
EFC	EFC|contig:1656	15	90312	90554	+	242	5
EFC	EFC|contig:1657	15	90597	90802	+	205	2
EFC	EFC|contig:1658	15	90836	91260	+	424	10
EFC	EFC|contig:1659	15	91275	91611	+	336	6
EFC	EFC|contig:1660	15	91612	91903	+	291	4
EFC	EFC|contig:1661	15	92174	92603	+	429	9
EFC	EFC|contig:1662	15	92809	93449	+	640	11
EFC	EFC|contig:1663	15	93455	93792	+	337	6
EFC	EFC|contig:1664	15	93899	94323	+	424	4
EFC	EFC|contig:1665	15	94554	94789	+	235	2
EFC	EFC|contig:1666	15	97395	97646	+	251	2
EFC	EFC|contig:1667	15	98104	98310	+	206	2
EFC	EFC|contig:1668	15	98335	98437	+	102	1
EFC	EFC|contig:1669	15	98617	98741	+	124	1
EFC	EFC|contig:1670	15	101626	105051	+	3425	146
EFC	EFC|contig:1671	15	105070	105273	+	203	3
EFC	EFC|contig:1672	15	114134	114148	+	14	1
EFC	EFC|contig:1673	15	114371	114387	+	16	1
EFC	EFC|contig:1674	15	116567	116715	+	148	1
EFC	EFC|contig:1675	15	117024	117582	+	558	6
EFC	EFC|contig:1676	15	123678	123856	+	178	2
EFC	EFC|contig:1677	15	123952	124470	+	518	8
EFC	EFC|contig:1678	15	125048	126231	+	1183	22
EFC	EFC|contig:1679	15	126410	126680	+	270	3
EFC	EFC|contig:1680	15	126777	127168	+	391	5
EFC	EFC|contig:1681	15	127291	127405	+	114	1
EFC	EFC|contig:1682	15	127442	127655	+	213	3
EFC	EFC|contig:1683	15	127939	128077	+	138	1
EFC	EFC|contig:1684	15	128128	128978	+	850	21
EFC	EFC|contig:1685	15	129056	129192	+	136	1
EFC	EFC|contig:1686	15	129231	129452	+	221	3
EFC	EFC|contig:1687	15	129520	130019	+	499	6
EFC	EFC|contig:1688	15	130023	130160	+	137	1
EFC	EFC|contig:1689	15	134278	134472	+	194	2
EFC	EFC|contig:1690	15	154651	154796	+	145	1
EFC	EFC|contig:1691	15	154800	154814	+	14	1
EFC	EFC|contig:1692	15	154854	154998	+	144	1
EFC	EFC|contig:1693	15	155015	155293	+	278	2
EFC	EFC|contig:1694	15	173267	173503	+	236	3
EFC	EFC|contig:1695	15	173619	173727	+	108	1
EFC	EFC|contig:1696	15	174016	174121	+	105	2
EFC	EFC|contig:1697	15	188268	188283	+	15	1
EFC	EFC|contig:1698	15	200331	200365	+	34	5
EFC	EFC|contig:1699	15	200846	200979	+	133	1
EFC	EFC|contig:1700	15	201026	201165	+	139	1
EFC	EFC|contig:1701	15	216889	216910	+	21	1
EFC	EFC|contig:1702	15	230009	230039	+	30	2
EFC	EFC|contig:1703	15	242677	242799	+	122	2
EFC	EFC|contig:1704	15	248394	248411	+	17	1
EFC	EFC|contig:1705	15	263223	263238	+	15	1
EFC	EFC|contig:1706	15	277637	281415	+	3778	818
EFC	EFC|contig:1707	15	290275	290436	+	161	3
EFC	EFC|contig:1708	15	301897	302785	+	888	34
EFC	EFC|contig:1709	15	315579	315595	+	16	1
EFC	EFC|contig:1710	15	315629	315648	+	19	1
EFC	EFC|contig:1711	15	316092	316418	+	326	18
EFC	EFC|contig:1712	15	316419	320238	+	3819	234
EFC	EFC|contig:1713	15	325022	325147	+	125	2
EFC	EFC|contig:1714	15	325280	325471	+	191	4
EFC	EFC|contig:1715	15	325659	325783	+	124	1
EFC	EFC|contig:1716	15	325785	325996	+	211	3
EFC	EFC|contig:1717	15	326214	326385	+	171	2
EFC	EFC|contig:1718	15	326678	326821	+	143	1
EFC	EFC|contig:1719	15	327026	328576	+	1550	51
EFC	EFC|contig:1720	15	328578	328769	+	191	4
EFC	EFC|contig:1721	15	328784	328927	+	143	3
EFC	EFC|contig:1722	15	328949	331219	+	2270	71
EFC	EFC|contig:1723	15	331316	331440	+	124	1
EFC	EFC|contig:1724	15	331549	331785	+	236	4
EFC	EFC|contig:1725	15	331824	332265	+	441	4
EFC	EFC|contig:1726	15	332273	332408	+	135	1
EFC	EFC|contig:1727	15	332414	332549	+	135	1
EFC	EFC|contig:1728	15	332730	332859	+	129	1
EFC	EFC|contig:1729	15	332968	333198	+	230	2
EFC	EFC|contig:1730	15	333276	333415	+	139	1
EFC	EFC|contig:1731	15	333583	333912	+	329	5
EFC	EFC|contig:1732	15	333945	334155	+	210	4
EFC	EFC|contig:1733	15	334268	334530	+	262	4
EFC	EFC|contig:1734	15	334606	334717	+	111	2
EFC	EFC|contig:1735	15	335172	335309	+	137	1
EFC	EFC|contig:1736	15	335357	335654	+	297	5
EFC	EFC|contig:1737	15	336077	336205	+	128	1
EFC	EFC|contig:1738	15	336237	336381	+	144	1
EFC	EFC|contig:1739	15	336519	336658	+	139	1
EFC	EFC|contig:1740	15	336686	336827	+	141	1
EFC	EFC|contig:1741	15	337338	337473	+	135	1
EFC	EFC|contig:1742	15	337520	337710	+	190	2
EFC	EFC|contig:1743	15	338690	338829	+	139	1
EFC	EFC|contig:1744	15	341253	343474	+	2221	67
EFC	EFC|contig:1745	15	343494	343633	+	139	1
EFC	EFC|contig:1746	15	343651	343793	+	142	1
EFC	EFC|contig:1747	15	343823	344606	+	783	12
EFC	EFC|contig:1748	15	346113	346135	+	22	1
EFC	EFC|contig:1749	15	357530	357546	+	16	1
EFC	EFC|contig:1750	15	376597	376612	+	15	1
EFC	EFC|contig:1751	15	391611	391856	+	245	5
EFC	EFC|contig:1752	15	391919	394297	+	2378	100
EFC	EFC|contig:1753	15	416145	416161	+	16	1
EFC	EFC|contig:1754	15	430160	430192	+	32	1
EFC	EFC|contig:1755	15	448672	448704	+	32	5
EFC	EFC|contig:1756	15	452905	452920	+	15	1
EFC	EFC|contig:1757	15	463701	463840	+	139	1
EFC	EFC|contig:1758	15	464405	464698	+	293	4
EFC	EFC|contig:1759	15	464726	464870	+	144	1
EFC	EFC|contig:1760	15	465020	465157	+	137	1
EFC	EFC|contig:1761	15	465331	465468	+	137	1
EFC	EFC|contig:1762	15	465599	465784	+	185	2
EFC	EFC|contig:1763	15	465927	466073	+	146	1
EFC	EFC|contig:1764	15	468108	468406	+	298	5
EFC	EFC|contig:1765	15	469013	469302	+	289	2
EFC	EFC|contig:1766	15	469382	469525	+	143	1
EFC	EFC|contig:1767	15	469534	469680	+	146	1
EFC	EFC|contig:1768	15	470136	470155	+	19	1
EFC	EFC|contig:1769	15	479242	479260	+	18	1
EFC	EFC|contig:1770	15	479268	479289	+	21	1
EFC	EFC|contig:1771	15	513014	513027	+	13	1
EFC	EFC|contig:1772	15	522805	522845	+	40	8
EFC	EFC|contig:1773	15	533439	533580	+	141	2
EFC	EFC|contig:1774	15	534184	534321	+	137	1
EFC	EFC|contig:1775	15	539222	539507	+	285	13
EFC	EFC|contig:1776	15	539519	540807	+	1288	48
EFC	EFC|contig:1777	15	540808	542462	+	1654	61
EFC	EFC|contig:1778	15	542518	543376	+	858	19
EFC	EFC|contig:1779	15	546095	546110	+	15	1
EFC	EFC|contig:1780	15	563116	563130	+	14	1
EFC	EFC|contig:1781	15	581733	581751	+	18	1
EFC	EFC|contig:1782	15	583711	583991	+	280	2
EFC	EFC|contig:1783	15	629718	629861	+	143	1
EFC	EFC|contig:1784	15	629946	630089	+	143	1
EFC	EFC|contig:1785	15	631036	631240	+	204	2
EFC	EFC|contig:1786	15	642135	642416	+	281	2
EFC	EFC|contig:1787	15	670762	670782	+	20	1
EFC	EFC|contig:1788	15	674455	674597	+	142	1
EFC	EFC|contig:1789	15	674652	674787	+	135	1
EFC	EFC|contig:1790	15	675323	675344	+	21	1
EFC	EFC|contig:1791	15	685811	686094	+	283	2
EFC	EFC|contig:1792	15	687026	687289	+	263	4
EFC	EFC|contig:1793	15	687795	688007	+	212	2
EFC	EFC|contig:1794	15	688591	688736	+	145	1
EFC	EFC|contig:1795	15	689175	689312	+	137	1
EFC	EFC|contig:1796	15	689489	689598	+	109	1
EFC	EFC|contig:1797	15	698361	698376	+	15	1
EFC	EFC|contig:1798	15	711459	711604	+	145	1
EFC	EFC|contig:1799	15	711665	711808	+	143	1
EFC	EFC|contig:1800	15	712291	712527	+	236	2
EFC	EFC|contig:1801	15	712581	712822	+	241	2
EFC	EFC|contig:1802	15	712911	713056	+	145	1
EFC	EFC|contig:1803	15	713077	713225	+	148	1
EFC	EFC|contig:1804	15	733835	733941	+	106	1
EFC	EFC|contig:1805	15	733945	734142	+	197	3
EFC	EFC|contig:1806	15	734194	734332	+	138	1
EFC	EFC|contig:1807	15	734532	734549	+	17	1
EFC	EFC|contig:1808	15	734636	735151	+	515	9
EFC	EFC|contig:1809	15	735213	735847	+	634	14
EFC	EFC|contig:1810	15	735891	736263	+	372	6
EFC	EFC|contig:1811	15	736323	736489	+	166	2
EFC	EFC|contig:1812	15	736747	737024	+	277	4
EFC	EFC|contig:1813	15	737153	737272	+	119	1
EFC	EFC|contig:1814	15	738274	738416	+	142	2
EFC	EFC|contig:1815	15	739426	739542	+	116	2
EFC	EFC|contig:1816	15	739650	739926	+	276	2
EFC	EFC|contig:1817	15	745301	745323	+	22	1
EFC	EFC|contig:1818	15	768259	768280	+	21	1
EFC	EFC|contig:1819	15	782780	782920	+	140	1
EFC	EFC|contig:1820	15	782963	783105	+	142	1
EFC	EFC|contig:1821	15	804918	804936	+	18	1
EFC	EFC|contig:1822	15	839586	839811	+	225	4
EFC	EFC|contig:1823	15	839896	840120	+	224	3
EFC	EFC|contig:1824	15	840182	840467	+	285	4
EFC	EFC|contig:1825	15	840770	842172	+	1402	42
EFC	EFC|contig:1826	15	842270	843187	+	917	26
EFC	EFC|contig:1827	15	843365	843463	+	98	1
EFC	EFC|contig:1828	15	854672	854685	+	13	1
EFC	EFC|contig:1829	15	869292	869306	+	14	1
EFC	EFC|contig:1830	15	882613	882637	+	24	2
EFC	EFC|contig:1831	15	884731	884970	+	239	2
EFC	EFC|contig:1832	15	893624	893812	+	188	3
EFC	EFC|contig:1833	15	893820	894127	+	307	3
EFC	EFC|contig:1834	15	894223	894810	+	587	8
EFC	EFC|contig:1835	15	894912	895332	+	420	6
EFC	EFC|contig:1836	15	895377	895561	+	184	2
EFC	EFC|contig:1837	15	896109	896233	+	124	2
EFC	EFC|contig:1838	15	897228	897445	+	217	15
EFC	EFC|contig:1839	15	897777	897900	+	123	8
EFC	EFC|contig:1840	15	903796	904016	+	220	2
EFC	EFC|contig:1841	15	904713	904968	+	255	2
EFC	EFC|contig:1842	15	905618	905838	+	220	2
EFC	EFC|contig:1843	15	934155	934371	+	216	2
EFC	EFC|contig:1844	15	935906	936155	+	249	2
EFC	EFC|contig:1845	15	937021	937333	+	312	3
EFC	EFC|contig:1846	15	938178	938370	+	192	2
EFC	EFC|contig:1847	15	938599	938759	+	160	2
EFC	EFC|contig:1848	15	939386	939580	+	194	2
EFC	EFC|contig:1849	15	944474	944499	+	25	1
EFC	EFC|contig:1850	15	954123	954170	+	47	6
EFC	EFC|contig:1851	15	960040	960162	+	122	1
EFC	EFC|contig:1852	15	985147	985311	+	164	2
EFC	EFC|contig:1853	15	985537	985675	+	138	1
EFC	EFC|contig:1854	15	985680	985825	+	145	1
EFC	EFC|contig:1855	15	985833	986003	+	170	2
EFC	EFC|contig:1856	15	986304	986649	+	345	6
EFC	EFC|contig:1857	15	986857	987037	+	180	2
EFC	EFC|contig:1858	15	1012875	1012889	+	14	1
EFC	EFC|contig:1859	15	1036589	1036615	+	26	1
EFC	EFC|contig:1860	15	1051441	1051569	+	128	1
EFC	EFC|contig:1861	15	1051764	1051888	+	124	1
EFC	EFC|contig:1862	15	1052586	1052747	+	161	2
EFC	EFC|contig:1863	15	1052838	1052984	+	146	1
EFC	EFC|contig:1864	15	1052989	1053132	+	143	1
EFC	EFC|contig:1865	15	1053359	1053534	+	175	2
EFC	EFC|contig:1866	15	1055003	1055281	+	278	2
EFC	EFC|contig:1867	15	1055389	1055536	+	147	1
EFC	EFC|contig:1868	15	1055572	1055826	+	254	3
EFC	EFC|contig:1869	15	1055844	1056093	+	249	2
EFC	EFC|contig:1870	15	1071902	1072048	+	146	1
EFC	EFC|contig:1871	15	1077938	1077968	+	30	2
EFC	EFC|contig:1872	16	9511	9541	+	30	1
EFC	EFC|contig:1873	16	13176	13191	+	15	1
EFC	EFC|contig:1874	16	16999	17020	+	21	1
EFC	EFC|contig:1875	16	74184	74201	+	17	1
EFC	EFC|contig:1876	16	79284	79472	+	188	2
EFC	EFC|contig:1877	16	80246	80517	+	271	2
EFC	EFC|contig:1878	16	98230	98368	+	138	3
EFC	EFC|contig:1879	16	98797	99040	+	243	2
EFC	EFC|contig:1880	16	100256	100455	+	199	2
EFC	EFC|contig:1881	16	104962	104975	+	13	1
EFC	EFC|contig:1882	16	124097	124224	+	127	1
EFC	EFC|contig:1883	16	124655	124761	+	106	1
EFC	EFC|contig:1884	16	134630	134648	+	18	1
EFC	EFC|contig:1885	16	141039	141206	+	167	2
EFC	EFC|contig:1886	16	192968	192993	+	25	3
EFC	EFC|contig:1887	16	197641	197890	+	249	2
EFC	EFC|contig:1888	16	197950	198143	+	193	2
EFC	EFC|contig:1889	16	201075	201164	+	89	1
EFC	EFC|contig:1890	16	201446	201590	+	144	1
EFC	EFC|contig:1891	16	232994	233009	+	15	1
EFC	EFC|contig:1892	16	242565	242674	+	109	1
EFC	EFC|contig:1893	16	242837	242851	+	14	1
EFC	EFC|contig:1894	16	243054	243200	+	146	1
EFC	EFC|contig:1895	16	243205	243509	+	304	5
EFC	EFC|contig:1896	16	243538	243827	+	289	3
EFC	EFC|contig:1897	16	244722	244911	+	189	2
EFC	EFC|contig:1898	16	245692	245802	+	110	2
EFC	EFC|contig:1899	16	245928	246168	+	240	3
EFC	EFC|contig:1900	16	252238	252272	+	34	1
EFC	EFC|contig:1901	16	277846	277859	+	13	1
EFC	EFC|contig:1902	16	277959	278247	+	288	4
EFC	EFC|contig:1903	16	278346	278574	+	228	3
EFC	EFC|contig:1904	16	279134	279282	+	148	1
EFC	EFC|contig:1905	16	279668	279792	+	124	1
EFC	EFC|contig:1906	16	290619	290634	+	15	1
EFC	EFC|contig:1907	16	295837	295850	+	13	1
EFC	EFC|contig:1908	16	304335	305862	+	1527	64
EFC	EFC|contig:1909	16	306066	306573	+	507	10
EFC	EFC|contig:1910	16	327937	328085	+	148	1
EFC	EFC|contig:1911	16	328158	328286	+	128	1
EFC	EFC|contig:1912	16	328691	328942	+	251	4
EFC	EFC|contig:1913	16	329179	329310	+	131	1
EFC	EFC|contig:1914	16	329444	329576	+	132	1
EFC	EFC|contig:1915	16	330229	330242	+	13	1
EFC	EFC|contig:1916	16	352497	352522	+	25	1
EFC	EFC|contig:1917	16	365506	365523	+	17	1
EFC	EFC|contig:1918	16	373116	373130	+	14	1
EFC	EFC|contig:1919	16	404756	404777	+	21	1
EFC	EFC|contig:1920	16	405660	405759	+	99	2
EFC	EFC|contig:1921	16	434213	434227	+	14	1
EFC	EFC|contig:1922	16	435983	436119	+	136	1
EFC	EFC|contig:1923	16	449440	449708	+	268	2
EFC	EFC|contig:1924	16	462245	462268	+	23	1
EFC	EFC|contig:1925	16	463836	463850	+	14	1
EFC	EFC|contig:1926	16	466373	466508	+	135	1
EFC	EFC|contig:1927	16	466803	467032	+	229	4
EFC	EFC|contig:1928	16	467197	467342	+	145	1
EFC	EFC|contig:1929	16	467344	467577	+	233	2
EFC	EFC|contig:1930	16	467748	469216	+	1468	38
EFC	EFC|contig:1931	16	469232	469737	+	505	17
EFC	EFC|contig:1932	16	469817	470032	+	215	4
EFC	EFC|contig:1933	16	470161	470642	+	481	8
EFC	EFC|contig:1934	16	470692	471005	+	313	3
EFC	EFC|contig:1935	16	471139	471287	+	148	1
EFC	EFC|contig:1936	16	471491	471722	+	231	2
EFC	EFC|contig:1937	16	476953	477396	+	443	8
EFC	EFC|contig:1938	16	477633	478986	+	1353	29
EFC	EFC|contig:1939	16	478995	479010	+	15	1
EFC	EFC|contig:1940	16	479206	480274	+	1068	19
EFC	EFC|contig:1941	16	480521	480665	+	144	1
EFC	EFC|contig:1942	16	480672	480857	+	185	3
EFC	EFC|contig:1943	16	486342	486678	+	336	4
EFC	EFC|contig:1944	16	486704	488443	+	1739	91
EFC	EFC|contig:1945	16	488464	488872	+	408	8
EFC	EFC|contig:1946	16	492135	492150	+	15	1
EFC	EFC|contig:1947	16	503380	503417	+	37	3
EFC	EFC|contig:1948	16	521688	521701	+	13	1
EFC	EFC|contig:1949	16	536687	536770	+	83	4
EFC	EFC|contig:1950	16	572999	573016	+	17	1
EFC	EFC|contig:1951	16	574285	574427	+	142	1
EFC	EFC|contig:1952	16	574430	574543	+	113	1
EFC	EFC|contig:1953	16	575253	575898	+	645	12
EFC	EFC|contig:1954	16	575948	576390	+	442	7
EFC	EFC|contig:1955	16	576441	576881	+	440	4
EFC	EFC|contig:1956	16	576921	577349	+	428	11
EFC	EFC|contig:1957	16	577358	577732	+	374	3
EFC	EFC|contig:1958	16	577746	577864	+	118	2
EFC	EFC|contig:1959	16	577927	578180	+	253	2
EFC	EFC|contig:1960	16	578204	578483	+	279	15
EFC	EFC|contig:1961	16	578764	578920	+	156	174
EFC	EFC|contig:1962	16	578998	579113	+	115	95
EFC	EFC|contig:1963	16	579656	579814	+	158	59
EFC	EFC|contig:1964	16	579926	580048	+	122	37
EFC	EFC|contig:1965	16	581341	581367	+	26	3
EFC	EFC|contig:1966	16	586776	586929	+	153	2
EFC	EFC|contig:1967	16	586932	592095	+	5163	3045
EFC	EFC|contig:1968	16	592132	592152	+	20	1
EFC	EFC|contig:1969	16	631685	631698	+	13	1
EFC	EFC|contig:1970	16	642453	642465	+	12	1
EFC	EFC|contig:1971	16	645909	645923	+	14	1
EFC	EFC|contig:1972	16	647345	647360	+	15	1
EFC	EFC|contig:1973	16	654878	654894	+	16	1
EFC	EFC|contig:1974	16	655081	655102	+	21	4
EFC	EFC|contig:1975	16	660554	660568	+	14	1
EFC	EFC|contig:1976	16	668686	668821	+	135	1
EFC	EFC|contig:1977	16	668964	669100	+	136	1
EFC	EFC|contig:1978	16	670810	670934	+	124	1
EFC	EFC|contig:1979	16	687444	687645	+	201	4
EFC	EFC|contig:1980	16	687672	690367	+	2695	140
EFC	EFC|contig:1981	16	690389	690870	+	481	13
EFC	EFC|contig:1982	16	701211	701543	+	332	6
EFC	EFC|contig:1983	16	706935	707603	+	668	14
EFC	EFC|contig:1984	16	707821	710339	+	2518	105
EFC	EFC|contig:1985	16	736331	736479	+	148	1
EFC	EFC|contig:1986	16	736491	737893	+	1402	18
EFC	EFC|contig:1987	16	738273	738418	+	145	1
EFC	EFC|contig:1988	16	738438	738945	+	507	9
EFC	EFC|contig:1989	16	747821	747952	+	131	2
EFC	EFC|contig:1990	16	748563	748577	+	14	1
EFC	EFC|contig:1991	16	763098	763325	+	227	2
EFC	EFC|contig:1992	16	773645	773667	+	22	1
EFC	EFC|contig:1993	16	779121	785678	+	6557	1891
EFC	EFC|contig:1994	16	786274	786465	+	191	2
EFC	EFC|contig:1995	16	811596	811730	+	134	1
EFC	EFC|contig:1996	16	839107	839347	+	240	2
EFC	EFC|contig:1997	16	839649	839803	+	154	2
EFC	EFC|contig:1998	16	839862	839996	+	134	1
EFC	EFC|contig:1999	16	840054	840163	+	109	1
[truncated: 134 more rows]

## Sheet: EFC6h
TYPE	NAME	CHR	START	END	STRAND	LENGTH	#READS
EFC_6h	EFC_6h|contig:1	1	13	30	+	17	1
EFC_6h	EFC_6h|contig:2	1	1219	1374	+	155	4
EFC_6h	EFC_6h|contig:3	1	11875	11999	+	124	1
EFC_6h	EFC_6h|contig:4	1	12923	13059	+	136	2
EFC_6h	EFC_6h|contig:5	1	15495	15510	+	15	1
EFC_6h	EFC_6h|contig:6	1	23711	23745	+	34	4
EFC_6h	EFC_6h|contig:7	1	27011	27123	+	112	1
EFC_6h	EFC_6h|contig:8	1	27130	27407	+	277	10
EFC_6h	EFC_6h|contig:9	1	27669	27806	+	137	1
EFC_6h	EFC_6h|contig:10	1	30343	30456	+	113	2
EFC_6h	EFC_6h|contig:11	1	31615	31739	+	124	1
EFC_6h	EFC_6h|contig:12	1	32476	32661	+	185	2
EFC_6h	EFC_6h|contig:13	1	32684	32805	+	121	1
EFC_6h	EFC_6h|contig:14	1	32838	33467	+	629	10
EFC_6h	EFC_6h|contig:15	1	33907	34083	+	176	2
EFC_6h	EFC_6h|contig:16	1	34195	34339	+	144	4
EFC_6h	EFC_6h|contig:17	1	34538	34812	+	274	4
EFC_6h	EFC_6h|contig:18	1	34946	35058	+	112	2
EFC_6h	EFC_6h|contig:19	1	35511	35626	+	115	1
EFC_6h	EFC_6h|contig:20	1	35673	35950	+	277	4
EFC_6h	EFC_6h|contig:21	1	49600	49817	+	217	2
EFC_6h	EFC_6h|contig:22	1	50923	51177	+	254	2
EFC_6h	EFC_6h|contig:23	1	55491	55766	+	275	2
EFC_6h	EFC_6h|contig:24	1	55803	55912	+	109	1
EFC_6h	EFC_6h|contig:25	1	56111	56359	+	248	3
EFC_6h	EFC_6h|contig:26	1	70663	70806	+	143	1
EFC_6h	EFC_6h|contig:27	1	85807	86087	+	280	2
EFC_6h	EFC_6h|contig:28	1	87118	87262	+	144	2
EFC_6h	EFC_6h|contig:29	1	87407	87826	+	419	10
EFC_6h	EFC_6h|contig:30	1	88280	88418	+	138	1
EFC_6h	EFC_6h|contig:31	1	88517	88633	+	116	1
EFC_6h	EFC_6h|contig:32	1	88927	89068	+	141	1
EFC_6h	EFC_6h|contig:33	1	100693	100708	+	15	1
EFC_6h	EFC_6h|contig:34	1	101276	101309	+	33	4
EFC_6h	EFC_6h|contig:35	1	112833	112848	+	15	1
EFC_6h	EFC_6h|contig:36	1	128982	128995	+	13	1
EFC_6h	EFC_6h|contig:37	1	134617	134833	+	216	2
EFC_6h	EFC_6h|contig:38	1	135109	135272	+	163	2
EFC_6h	EFC_6h|contig:39	1	140356	140498	+	142	1
EFC_6h	EFC_6h|contig:40	1	140541	140683	+	142	1
EFC_6h	EFC_6h|contig:41	1	141936	142115	+	179	2
EFC_6h	EFC_6h|contig:42	1	144655	144899	+	244	3
EFC_6h	EFC_6h|contig:43	1	145322	145666	+	344	5
EFC_6h	EFC_6h|contig:44	1	145718	146230	+	512	11
EFC_6h	EFC_6h|contig:45	1	146329	146654	+	325	9
EFC_6h	EFC_6h|contig:46	1	146666	146849	+	183	2
EFC_6h	EFC_6h|contig:47	1	147081	147360	+	279	4
EFC_6h	EFC_6h|contig:48	1	147631	148402	+	771	19
EFC_6h	EFC_6h|contig:49	1	152104	152128	+	24	1
EFC_6h	EFC_6h|contig:50	1	152211	152224	+	13	1
EFC_6h	EFC_6h|contig:51	1	167038	167054	+	16	2
EFC_6h	EFC_6h|contig:52	1	185211	185461	+	250	2
EFC_6h	EFC_6h|contig:53	1	185851	185869	+	18	9
EFC_6h	EFC_6h|contig:54	1	186616	186752	+	136	1
EFC_6h	EFC_6h|contig:55	1	187305	187452	+	147	1
EFC_6h	EFC_6h|contig:56	1	187707	187854	+	147	1
EFC_6h	EFC_6h|contig:57	1	188396	188533	+	137	1
EFC_6h	EFC_6h|contig:58	1	192533	192553	+	20	1
EFC_6h	EFC_6h|contig:59	1	194535	194746	+	211	2
EFC_6h	EFC_6h|contig:60	1	199902	199934	+	32	32
EFC_6h	EFC_6h|contig:61	1	202669	202847	+	178	2
EFC_6h	EFC_6h|contig:62	1	203118	203769	+	651	27
EFC_6h	EFC_6h|contig:63	1	206844	207134	+	290	4
EFC_6h	EFC_6h|contig:64	1	207373	207500	+	127	1
EFC_6h	EFC_6h|contig:65	1	207541	207862	+	321	4
EFC_6h	EFC_6h|contig:66	1	207900	208033	+	133	1
EFC_6h	EFC_6h|contig:67	1	223118	223143	+	25	3
EFC_6h	EFC_6h|contig:68	2	1875	1974	+	99	1
EFC_6h	EFC_6h|contig:69	2	4939	5120	+	181	3
EFC_6h	EFC_6h|contig:70	2	5719	5866	+	147	1
EFC_6h	EFC_6h|contig:71	2	5937	5963	+	26	1
EFC_6h	EFC_6h|contig:72	2	5996	6125	+	129	2
EFC_6h	EFC_6h|contig:73	2	6170	7788	+	1618	54
EFC_6h	EFC_6h|contig:74	2	8120	9220	+	1100	48
EFC_6h	EFC_6h|contig:75	2	9277	10260	+	983	23
EFC_6h	EFC_6h|contig:76	2	10268	10592	+	324	6
EFC_6h	EFC_6h|contig:77	2	10931	11180	+	249	2
EFC_6h	EFC_6h|contig:78	2	11423	11557	+	134	2
EFC_6h	EFC_6h|contig:79	2	11704	12215	+	511	7
EFC_6h	EFC_6h|contig:80	2	12259	12397	+	138	1
EFC_6h	EFC_6h|contig:81	2	12493	12614	+	121	1
EFC_6h	EFC_6h|contig:82	2	12675	12811	+	136	1
EFC_6h	EFC_6h|contig:83	2	13009	13359	+	350	3
EFC_6h	EFC_6h|contig:84	2	13441	13547	+	106	1
EFC_6h	EFC_6h|contig:85	2	37293	37428	+	135	1
EFC_6h	EFC_6h|contig:86	2	37594	54451	+	16857	6093
EFC_6h	EFC_6h|contig:87	2	54455	54805	+	350	4
EFC_6h	EFC_6h|contig:88	2	54848	55338	+	490	8
EFC_6h	EFC_6h|contig:89	2	55597	56016	+	419	5
EFC_6h	EFC_6h|contig:90	2	56453	56648	+	195	3
EFC_6h	EFC_6h|contig:91	2	68845	69195	+	350	7
EFC_6h	EFC_6h|contig:92	2	69198	69493	+	295	4
EFC_6h	EFC_6h|contig:93	2	69531	69728	+	197	2
EFC_6h	EFC_6h|contig:94	2	69832	70607	+	775	21
EFC_6h	EFC_6h|contig:95	2	70624	70997	+	373	6
EFC_6h	EFC_6h|contig:96	2	71025	71171	+	146	2
EFC_6h	EFC_6h|contig:97	2	71540	71661	+	121	1
EFC_6h	EFC_6h|contig:98	2	72196	72210	+	14	1
EFC_6h	EFC_6h|contig:99	2	74765	75363	+	598	47
EFC_6h	EFC_6h|contig:100	2	75406	79381	+	3975	270
EFC_6h	EFC_6h|contig:101	2	90503	90521	+	18	1
EFC_6h	EFC_6h|contig:102	2	90871	90974	+	103	1
EFC_6h	EFC_6h|contig:103	2	91124	91433	+	309	4
EFC_6h	EFC_6h|contig:104	2	91469	91620	+	151	2
EFC_6h	EFC_6h|contig:105	2	91698	91883	+	185	2
EFC_6h	EFC_6h|contig:106	2	112291	112754	+	463	7
EFC_6h	EFC_6h|contig:107	2	113388	113514	+	126	1
EFC_6h	EFC_6h|contig:108	2	113578	113911	+	333	4
EFC_6h	EFC_6h|contig:109	2	113949	114239	+	290	3
EFC_6h	EFC_6h|contig:110	2	115712	115938	+	226	3
EFC_6h	EFC_6h|contig:111	2	116023	116126	+	103	1
EFC_6h	EFC_6h|contig:112	2	129314	129451	+	137	1
EFC_6h	EFC_6h|contig:113	2	129511	133824	+	4313	342
EFC_6h	EFC_6h|contig:114	2	133888	134322	+	434	20
EFC_6h	EFC_6h|contig:115	2	137646	137689	+	43	3
EFC_6h	EFC_6h|contig:116	2	145900	145936	+	36	7
EFC_6h	EFC_6h|contig:117	2	154911	154925	+	14	1
EFC_6h	EFC_6h|contig:118	2	174703	174725	+	22	1
EFC_6h	EFC_6h|contig:119	2	176146	176425	+	279	4
EFC_6h	EFC_6h|contig:120	2	176708	176849	+	141	2
EFC_6h	EFC_6h|contig:121	2	188249	188420	+	171	2
EFC_6h	EFC_6h|contig:122	2	205743	205790	+	47	5
EFC_6h	EFC_6h|contig:123	2	252450	252591	+	141	1
EFC_6h	EFC_6h|contig:124	2	252704	255851	+	3147	418
EFC_6h	EFC_6h|contig:125	2	255857	259572	+	3715	955
EFC_6h	EFC_6h|contig:126	2	265494	267531	+	2037	302
EFC_6h	EFC_6h|contig:127	2	267543	267677	+	134	1
EFC_6h	EFC_6h|contig:128	2	268641	268782	+	141	1
EFC_6h	EFC_6h|contig:129	2	268797	268926	+	129	1
EFC_6h	EFC_6h|contig:130	2	274226	274244	+	18	1
EFC_6h	EFC_6h|contig:131	2	276713	276895	+	182	2
EFC_6h	EFC_6h|contig:132	2	279940	285236	+	5296	615
EFC_6h	EFC_6h|contig:133	2	287481	287754	+	273	2
EFC_6h	EFC_6h|contig:134	2	291859	291980	+	121	1
EFC_6h	EFC_6h|contig:135	2	292271	292383	+	112	1
EFC_6h	EFC_6h|contig:136	2	296123	296148	+	25	1
EFC_6h	EFC_6h|contig:137	2	300025	300064	+	39	5
EFC_6h	EFC_6h|contig:138	2	320398	320545	+	147	1
EFC_6h	EFC_6h|contig:139	2	320650	320894	+	244	3
EFC_6h	EFC_6h|contig:140	2	329139	329253	+	114	1
EFC_6h	EFC_6h|contig:141	2	329270	329406	+	136	1
EFC_6h	EFC_6h|contig:142	2	330061	330331	+	270	2
EFC_6h	EFC_6h|contig:143	2	330463	330656	+	193	2
EFC_6h	EFC_6h|contig:144	2	331498	331761	+	263	2
EFC_6h	EFC_6h|contig:145	2	353596	353646	+	50	1
EFC_6h	EFC_6h|contig:146	2	367867	368123	+	256	2
EFC_6h	EFC_6h|contig:147	2	368629	368761	+	132	1
EFC_6h	EFC_6h|contig:148	2	370051	370065	+	14	1
EFC_6h	EFC_6h|contig:149	2	382485	382703	+	218	2
EFC_6h	EFC_6h|contig:150	2	383328	384173	+	845	32
EFC_6h	EFC_6h|contig:151	2	384194	384479	+	285	3
EFC_6h	EFC_6h|contig:152	2	385035	385281	+	246	2
EFC_6h	EFC_6h|contig:153	2	386204	386224	+	20	1
EFC_6h	EFC_6h|contig:154	2	386463	386608	+	145	1
EFC_6h	EFC_6h|contig:155	2	386633	386774	+	141	1
EFC_6h	EFC_6h|contig:156	2	386799	387265	+	466	4
EFC_6h	EFC_6h|contig:157	2	388082	388199	+	117	1
EFC_6h	EFC_6h|contig:158	2	388445	388741	+	296	4
EFC_6h	EFC_6h|contig:159	2	389134	389417	+	283	6
EFC_6h	EFC_6h|contig:160	2	389460	391070	+	1610	30
EFC_6h	EFC_6h|contig:161	2	391075	391434	+	359	7
EFC_6h	EFC_6h|contig:162	2	393335	393353	+	18	1
EFC_6h	EFC_6h|contig:163	2	394455	394652	+	197	8
EFC_6h	EFC_6h|contig:164	2	411480	411495	+	15	1
EFC_6h	EFC_6h|contig:165	2	418159	418174	+	15	1
EFC_6h	EFC_6h|contig:166	2	421262	421387	+	125	2
EFC_6h	EFC_6h|contig:167	2	425859	425873	+	14	2
EFC_6h	EFC_6h|contig:168	2	428417	428430	+	13	1
EFC_6h	EFC_6h|contig:169	2	431503	431516	+	13	1
EFC_6h	EFC_6h|contig:170	2	436556	436700	+	144	2
EFC_6h	EFC_6h|contig:171	2	437363	437510	+	147	2
EFC_6h	EFC_6h|contig:172	2	438978	438990	+	12	1
EFC_6h	EFC_6h|contig:173	2	449580	449806	+	226	2
EFC_6h	EFC_6h|contig:174	2	452430	452450	+	20	2
EFC_6h	EFC_6h|contig:175	2	453357	453495	+	138	1
EFC_6h	EFC_6h|contig:176	2	453555	453786	+	231	2
EFC_6h	EFC_6h|contig:177	2	453992	454561	+	569	6
EFC_6h	EFC_6h|contig:178	2	454594	454770	+	176	2
EFC_6h	EFC_6h|contig:179	2	483860	484005	+	145	1
EFC_6h	EFC_6h|contig:180	2	484043	484188	+	145	1
EFC_6h	EFC_6h|contig:181	2	484454	484660	+	206	2
EFC_6h	EFC_6h|contig:182	2	492956	492977	+	21	1
EFC_6h	EFC_6h|contig:183	2	496389	496501	+	112	1
EFC_6h	EFC_6h|contig:184	2	498219	498347	+	128	1
EFC_6h	EFC_6h|contig:185	2	498441	498566	+	125	1
EFC_6h	EFC_6h|contig:186	2	507726	507854	+	128	1
EFC_6h	EFC_6h|contig:187	2	508001	508139	+	138	1
EFC_6h	EFC_6h|contig:188	2	525101	525274	+	173	2
EFC_6h	EFC_6h|contig:189	2	525654	525801	+	147	2
EFC_6h	EFC_6h|contig:190	2	525868	526008	+	140	2
EFC_6h	EFC_6h|contig:191	2	561223	561252	+	29	4
EFC_6h	EFC_6h|contig:192	2	563023	563046	+	23	1
EFC_6h	EFC_6h|contig:193	2	568907	569119	+	212	2
EFC_6h	EFC_6h|contig:194	2	569730	569874	+	144	2
EFC_6h	EFC_6h|contig:195	2	570060	570192	+	132	1
EFC_6h	EFC_6h|contig:196	2	570207	570348	+	141	1
EFC_6h	EFC_6h|contig:197	2	570372	571219	+	847	15
EFC_6h	EFC_6h|contig:198	2	571267	571376	+	109	4
EFC_6h	EFC_6h|contig:199	2	571655	571846	+	191	2
EFC_6h	EFC_6h|contig:200	2	572209	572434	+	225	2
EFC_6h	EFC_6h|contig:201	2	575357	575562	+	205	2
EFC_6h	EFC_6h|contig:202	2	583407	583638	+	231	3
EFC_6h	EFC_6h|contig:203	2	584712	584730	+	18	1
EFC_6h	EFC_6h|contig:204	2	592561	592708	+	147	1
EFC_6h	EFC_6h|contig:205	2	592887	593018	+	131	1
EFC_6h	EFC_6h|contig:206	2	593122	593524	+	402	6
EFC_6h	EFC_6h|contig:207	2	594221	594342	+	121	1
EFC_6h	EFC_6h|contig:208	2	594579	594763	+	184	4
EFC_6h	EFC_6h|contig:209	2	595045	595152	+	107	1
EFC_6h	EFC_6h|contig:210	2	595171	595293	+	122	1
EFC_6h	EFC_6h|contig:211	2	597094	597358	+	264	2
EFC_6h	EFC_6h|contig:212	2	617483	617769	+	286	2
EFC_6h	EFC_6h|contig:213	2	624491	624602	+	111	1
EFC_6h	EFC_6h|contig:214	2	624789	624807	+	18	1
EFC_6h	EFC_6h|contig:215	2	626377	626390	+	13	1
EFC_6h	EFC_6h|contig:216	2	627715	628211	+	496	7
EFC_6h	EFC_6h|contig:217	2	628980	629391	+	411	8
EFC_6h	EFC_6h|contig:218	2	629725	629966	+	241	2
EFC_6h	EFC_6h|contig:219	2	630545	630806	+	261	2
EFC_6h	EFC_6h|contig:220	2	630846	630973	+	127	2
EFC_6h	EFC_6h|contig:221	2	644485	644618	+	133	1
EFC_6h	EFC_6h|contig:222	2	652888	653021	+	133	1
EFC_6h	EFC_6h|contig:223	2	653059	653201	+	142	1
EFC_6h	EFC_6h|contig:224	2	653263	653449	+	186	2
EFC_6h	EFC_6h|contig:225	2	653827	654098	+	271	2
EFC_6h	EFC_6h|contig:226	2	654102	654261	+	159	2
EFC_6h	EFC_6h|contig:227	2	670349	670925	+	576	18
EFC_6h	EFC_6h|contig:228	2	670937	672768	+	1831	83
EFC_6h	EFC_6h|contig:229	2	673759	673888	+	129	35
EFC_6h	EFC_6h|contig:230	2	678183	678199	+	16	3
EFC_6h	EFC_6h|contig:231	2	681992	682019	+	27	1
EFC_6h	EFC_6h|contig:232	2	683802	683815	+	13	1
EFC_6h	EFC_6h|contig:233	2	684835	684853	+	18	1
EFC_6h	EFC_6h|contig:234	2	692718	692731	+	13	1
EFC_6h	EFC_6h|contig:235	2	694808	694828	+	20	1
EFC_6h	EFC_6h|contig:236	2	699169	699184	+	15	1
EFC_6h	EFC_6h|contig:237	2	700907	701156	+	249	3
EFC_6h	EFC_6h|contig:238	2	701361	701479	+	118	1
EFC_6h	EFC_6h|contig:239	2	701509	702040	+	531	18
EFC_6h	EFC_6h|contig:240	2	702056	703528	+	1472	46
EFC_6h	EFC_6h|contig:241	2	703592	703740	+	148	1
EFC_6h	EFC_6h|contig:242	2	703747	703944	+	197	2
EFC_6h	EFC_6h|contig:243	2	703963	704270	+	307	3
EFC_6h	EFC_6h|contig:244	2	704276	704421	+	145	1
EFC_6h	EFC_6h|contig:245	2	704444	704585	+	141	1
EFC_6h	EFC_6h|contig:246	2	706931	712477	+	5546	686
EFC_6h	EFC_6h|contig:247	2	712719	713342	+	623	10
EFC_6h	EFC_6h|contig:248	2	713373	713490	+	117	1
EFC_6h	EFC_6h|contig:249	2	713752	713879	+	127	1
EFC_6h	EFC_6h|contig:250	2	716725	717895	+	1170	75
EFC_6h	EFC_6h|contig:251	2	717900	719856	+	1956	207
EFC_6h	EFC_6h|contig:252	2	721939	722405	+	466	5
EFC_6h	EFC_6h|contig:253	2	722441	722577	+	136	1
EFC_6h	EFC_6h|contig:254	2	722869	722980	+	111	1
EFC_6h	EFC_6h|contig:255	2	723855	724132	+	277	2
EFC_6h	EFC_6h|contig:256	2	749510	749526	+	16	1
EFC_6h	EFC_6h|contig:257	2	754958	754970	+	12	1
EFC_6h	EFC_6h|contig:258	2	768608	768743	+	135	1
EFC_6h	EFC_6h|contig:259	2	768894	769040	+	146	1
EFC_6h	EFC_6h|contig:260	2	773524	773668	+	144	1
EFC_6h	EFC_6h|contig:261	2	773719	773852	+	133	1
EFC_6h	EFC_6h|contig:262	2	776231	776341	+	110	1
EFC_6h	EFC_6h|contig:263	2	776406	780499	+	4093	554
EFC_6h	EFC_6h|contig:264	2	784275	784500	+	225	3
EFC_6h	EFC_6h|contig:265	2	784593	784716	+	123	1
EFC_6h	EFC_6h|contig:266	2	785785	785889	+	104	1
EFC_6h	EFC_6h|contig:267	2	787022	787199	+	177	2
EFC_6h	EFC_6h|contig:268	2	787992	788259	+	267	2
EFC_6h	EFC_6h|contig:269	2	792441	792681	+	240	2
EFC_6h	EFC_6h|contig:270	2	801961	802104	+	143	1
EFC_6h	EFC_6h|contig:271	2	802117	803264	+	1147	39
EFC_6h	EFC_6h|contig:272	2	803382	805712	+	2330	89
EFC_6h	EFC_6h|contig:273	2	806141	806359	+	218	6
EFC_6h	EFC_6h|contig:274	2	806706	806874	+	168	3
EFC_6h	EFC_6h|contig:275	2	806908	808018	+	1110	30
EFC_6h	EFC_6h|contig:276	2	808137	808252	+	115	1
EFC_6h	EFC_6h|contig:277	2	808550	808766	+	216	2
EFC_6h	EFC_6h|contig:278	3	10	49	+	39	9
EFC_6h	EFC_6h|contig:279	3	209	238	+	29	1
EFC_6h	EFC_6h|contig:280	3	8570	8597	+	27	2
EFC_6h	EFC_6h|contig:281	3	8647	8775	+	128	1
EFC_6h	EFC_6h|contig:282	3	8784	8917	+	133	1
EFC_6h	EFC_6h|contig:283	3	11757	11904	+	147	1
EFC_6h	EFC_6h|contig:284	3	12218	12346	+	128	1
EFC_6h	EFC_6h|contig:285	3	21023	21146	+	123	2
EFC_6h	EFC_6h|contig:286	3	23647	23784	+	137	1
EFC_6h	EFC_6h|contig:287	3	23834	23959	+	125	1
EFC_6h	EFC_6h|contig:288	3	23968	24143	+	175	2
EFC_6h	EFC_6h|contig:289	3	27657	27690	+	33	4
EFC_6h	EFC_6h|contig:290	3	28563	28743	+	180	3
EFC_6h	EFC_6h|contig:291	3	28921	29067	+	146	1
EFC_6h	EFC_6h|contig:292	3	29138	29368	+	230	2
EFC_6h	EFC_6h|contig:293	3	29632	29825	+	193	2
EFC_6h	EFC_6h|contig:294	3	30214	30480	+	266	2
EFC_6h	EFC_6h|contig:295	3	30758	30911	+	153	2
EFC_6h	EFC_6h|contig:296	3	31249	31528	+	279	2
EFC_6h	EFC_6h|contig:297	3	31769	32070	+	301	4
EFC_6h	EFC_6h|contig:298	3	32127	32272	+	145	1
EFC_6h	EFC_6h|contig:299	3	32337	32474	+	137	1
EFC_6h	EFC_6h|contig:300	3	32628	32806	+	178	2
EFC_6h	EFC_6h|contig:301	3	32815	34762	+	1947	31
EFC_6h	EFC_6h|contig:302	3	34782	35170	+	388	8
EFC_6h	EFC_6h|contig:303	3	35176	39188	+	4012	976
EFC_6h	EFC_6h|contig:304	3	39247	40177	+	930	21
EFC_6h	EFC_6h|contig:305	3	40215	40386	+	171	2
EFC_6h	EFC_6h|contig:306	3	40420	40739	+	319	6
EFC_6h	EFC_6h|contig:307	3	40916	41064	+	148	1
EFC_6h	EFC_6h|contig:308	3	41106	41252	+	146	1
EFC_6h	EFC_6h|contig:309	3	42004	42029	+	25	1
EFC_6h	EFC_6h|contig:310	3	44542	44568	+	26	1
EFC_6h	EFC_6h|contig:311	3	48575	48590	+	15	1
EFC_6h	EFC_6h|contig:312	3	57056	57083	+	27	2
EFC_6h	EFC_6h|contig:313	3	57202	57250	+	48	6
EFC_6h	EFC_6h|contig:314	3	64031	64279	+	248	2
EFC_6h	EFC_6h|contig:315	3	64638	64786	+	148	1
EFC_6h	EFC_6h|contig:316	3	64925	65061	+	136	1
EFC_6h	EFC_6h|contig:317	3	71234	71253	+	19	3
EFC_6h	EFC_6h|contig:318	3	81229	81357	+	128	2
EFC_6h	EFC_6h|contig:319	3	81513	81629	+	116	1
EFC_6h	EFC_6h|contig:320	3	81641	81830	+	189	2
EFC_6h	EFC_6h|contig:321	3	86607	86753	+	146	1
EFC_6h	EFC_6h|contig:322	3	90654	90796	+	142	1
EFC_6h	EFC_6h|contig:323	3	91401	91535	+	134	1
EFC_6h	EFC_6h|contig:324	3	94819	95067	+	248	2
EFC_6h	EFC_6h|contig:325	3	95294	95705	+	411	6
EFC_6h	EFC_6h|contig:326	3	96763	97015	+	252	2
EFC_6h	EFC_6h|contig:327	3	97256	97886	+	630	11
EFC_6h	EFC_6h|contig:328	3	97969	98157	+	188	3
EFC_6h	EFC_6h|contig:329	3	98171	98793	+	622	16
EFC_6h	EFC_6h|contig:330	3	98984	99255	+	271	2
EFC_6h	EFC_6h|contig:331	3	99300	99523	+	223	3
EFC_6h	EFC_6h|contig:332	3	99553	99654	+	101	2
EFC_6h	EFC_6h|contig:333	3	100192	100955	+	763	27
EFC_6h	EFC_6h|contig:334	3	101129	101332	+	203	3
EFC_6h	EFC_6h|contig:335	3	101340	101606	+	266	4
EFC_6h	EFC_6h|contig:336	3	101610	101868	+	258	4
EFC_6h	EFC_6h|contig:337	3	102253	102394	+	141	1
EFC_6h	EFC_6h|contig:338	3	109985	110256	+	271	2
EFC_6h	EFC_6h|contig:339	3	111414	111628	+	214	2
EFC_6h	EFC_6h|contig:340	3	111745	112086	+	341	13
EFC_6h	EFC_6h|contig:341	3	112111	112400	+	289	5
EFC_6h	EFC_6h|contig:342	3	112481	112605	+	124	2
EFC_6h	EFC_6h|contig:343	3	112641	117192	+	4551	154
EFC_6h	EFC_6h|contig:344	3	117400	117507	+	107	1
EFC_6h	EFC_6h|contig:345	3	120714	120859	+	145	1
EFC_6h	EFC_6h|contig:346	3	130484	130499	+	15	1
EFC_6h	EFC_6h|contig:347	3	131636	131650	+	14	1
EFC_6h	EFC_6h|contig:348	3	145534	145632	+	98	1
EFC_6h	EFC_6h|contig:349	3	145816	146016	+	200	2
EFC_6h	EFC_6h|contig:350	3	168589	168694	+	105	1
EFC_6h	EFC_6h|contig:351	3	169440	171086	+	1646	56
EFC_6h	EFC_6h|contig:352	3	171113	171457	+	344	9
EFC_6h	EFC_6h|contig:353	3	171564	171805	+	241	3
EFC_6h	EFC_6h|contig:354	3	171823	171983	+	160	2
EFC_6h	EFC_6h|contig:355	3	172290	172393	+	103	2
EFC_6h	EFC_6h|contig:356	3	197656	197796	+	140	1
EFC_6h	EFC_6h|contig:357	3	197868	198011	+	143	1
EFC_6h	EFC_6h|contig:358	3	198360	198485	+	125	1
EFC_6h	EFC_6h|contig:359	3	198648	198783	+	135	1
EFC_6h	EFC_6h|contig:360	3	199272	199609	+	337	4
EFC_6h	EFC_6h|contig:361	3	201157	201301	+	144	1
EFC_6h	EFC_6h|contig:362	3	203437	204187	+	750	31
EFC_6h	EFC_6h|contig:363	3	210028	210153	+	125	2
EFC_6h	EFC_6h|contig:364	3	235050	235218	+	168	2
EFC_6h	EFC_6h|contig:365	3	239008	239022	+	14	1
EFC_6h	EFC_6h|contig:366	3	242233	242364	+	131	1
EFC_6h	EFC_6h|contig:367	3	245990	249269	+	3279	827
EFC_6h	EFC_6h|contig:368	3	249336	251445	+	2109	315
EFC_6h	EFC_6h|contig:369	3	251460	251602	+	142	1
EFC_6h	EFC_6h|contig:370	3	258126	258139	+	13	1
EFC_6h	EFC_6h|contig:371	3	261765	261963	+	198	2
EFC_6h	EFC_6h|contig:372	3	264228	264261	+	33	1
EFC_6h	EFC_6h|contig:373	3	271580	272046	+	466	5
EFC_6h	EFC_6h|contig:374	3	272113	272832	+	719	15
EFC_6h	EFC_6h|contig:375	3	272999	273339	+	340	16
EFC_6h	EFC_6h|contig:376	3	273438	274267	+	829	21
EFC_6h	EFC_6h|contig:377	3	274271	275212	+	941	23
EFC_6h	EFC_6h|contig:378	3	275315	276132	+	817	11
EFC_6h	EFC_6h|contig:379	3	276239	276904	+	665	20
EFC_6h	EFC_6h|contig:380	3	277010	277157	+	147	1
EFC_6h	EFC_6h|contig:381	3	277464	277604	+	140	1
EFC_6h	EFC_6h|contig:382	3	278110	278551	+	441	6
EFC_6h	EFC_6h|contig:383	3	279712	279725	+	13	2
EFC_6h	EFC_6h|contig:384	3	280102	280269	+	167	2
EFC_6h	EFC_6h|contig:385	3	281547	281563	+	16	1
EFC_6h	EFC_6h|contig:386	3	291024	291038	+	14	1
EFC_6h	EFC_6h|contig:387	3	293678	293881	+	203	3
EFC_6h	EFC_6h|contig:388	3	293885	294220	+	335	12
EFC_6h	EFC_6h|contig:389	3	294306	294445	+	139	1
EFC_6h	EFC_6h|contig:390	3	294486	294627	+	141	1
EFC_6h	EFC_6h|contig:391	3	294825	294966	+	141	1
EFC_6h	EFC_6h|contig:392	3	295551	295990	+	439	2156
EFC_6h	EFC_6h|contig:393	3	296744	296758	+	14	1
EFC_6h	EFC_6h|contig:394	3	297522	297924	+	402	9
EFC_6h	EFC_6h|contig:395	3	297934	298067	+	133	2
EFC_6h	EFC_6h|contig:396	3	298094	299340	+	1246	41
EFC_6h	EFC_6h|contig:397	3	299342	299948	+	606	21
EFC_6h	EFC_6h|contig:398	3	300162	300381	+	219	4
EFC_6h	EFC_6h|contig:399	4	66	93	+	27	2
EFC_6h	EFC_6h|contig:400	4	1494	1712	+	218	4
EFC_6h	EFC_6h|contig:401	4	2054	2188	+	134	1
EFC_6h	EFC_6h|contig:402	4	2212	2346	+	134	1
EFC_6h	EFC_6h|contig:403	4	4088	4232	+	144	1
EFC_6h	EFC_6h|contig:404	4	4627	4857	+	230	6
EFC_6h	EFC_6h|contig:405	4	5184	5414	+	230	2
EFC_6h	EFC_6h|contig:406	4	10887	11034	+	147	1
EFC_6h	EFC_6h|contig:407	4	13900	14034	+	134	1
EFC_6h	EFC_6h|contig:408	4	24636	24852	+	216	3
EFC_6h	EFC_6h|contig:409	4	24881	25024	+	143	1
EFC_6h	EFC_6h|contig:410	4	25132	25391	+	259	3
EFC_6h	EFC_6h|contig:411	4	25511	25832	+	321	3
EFC_6h	EFC_6h|contig:412	4	25885	26028	+	143	2
EFC_6h	EFC_6h|contig:413	4	43847	43869	+	22	1
EFC_6h	EFC_6h|contig:414	4	61908	62137	+	229	2
EFC_6h	EFC_6h|contig:415	4	63628	63849	+	221	2
EFC_6h	EFC_6h|contig:416	4	77044	77304	+	260	2
EFC_6h	EFC_6h|contig:417	4	79326	79538	+	212	2
EFC_6h	EFC_6h|contig:418	4	80051	80362	+	311	4
EFC_6h	EFC_6h|contig:419	4	80434	80580	+	146	1
EFC_6h	EFC_6h|contig:420	4	80588	80723	+	135	1
EFC_6h	EFC_6h|contig:421	4	99406	104090	+	4684	540
EFC_6h	EFC_6h|contig:422	4	114269	114525	+	256	2
EFC_6h	EFC_6h|contig:423	4	115581	116478	+	897	15
EFC_6h	EFC_6h|contig:424	4	116716	117294	+	578	18
EFC_6h	EFC_6h|contig:425	4	117377	117570	+	193	4
EFC_6h	EFC_6h|contig:426	4	117850	118056	+	206	2
EFC_6h	EFC_6h|contig:427	4	119470	119876	+	406	6
EFC_6h	EFC_6h|contig:428	4	119983	120126	+	143	1
EFC_6h	EFC_6h|contig:429	4	120164	120303	+	139	1
EFC_6h	EFC_6h|contig:430	4	120370	120700	+	330	4
EFC_6h	EFC_6h|contig:431	4	120791	121300	+	509	8
EFC_6h	EFC_6h|contig:432	4	121317	122206	+	889	18
EFC_6h	EFC_6h|contig:433	4	122218	123042	+	824	22
EFC_6h	EFC_6h|contig:434	4	123096	123265	+	169	2
EFC_6h	EFC_6h|contig:435	4	123378	125180	+	1802	331
EFC_6h	EFC_6h|contig:436	4	126112	126381	+	269	2
EFC_6h	EFC_6h|contig:437	4	126516	126556	+	40	7
EFC_6h	EFC_6h|contig:438	4	148666	148803	+	137	1
EFC_6h	EFC_6h|contig:439	4	148862	149237	+	375	5
EFC_6h	EFC_6h|contig:440	4	149670	149842	+	172	2
EFC_6h	EFC_6h|contig:441	4	150587	150868	+	281	2
EFC_6h	EFC_6h|contig:442	4	152499	152719	+	220	2
EFC_6h	EFC_6h|contig:443	4	152738	153245	+	507	6
EFC_6h	EFC_6h|contig:444	4	153261	153629	+	368	5
EFC_6h	EFC_6h|contig:445	4	153642	153763	+	121	1
EFC_6h	EFC_6h|contig:446	4	153818	154128	+	310	4
EFC_6h	EFC_6h|contig:447	4	154164	154296	+	132	1
EFC_6h	EFC_6h|contig:448	4	154481	154934	+	453	10
EFC_6h	EFC_6h|contig:449	4	155085	155411	+	326	4
EFC_6h	EFC_6h|contig:450	4	155794	155993	+	199	2
EFC_6h	EFC_6h|contig:451	4	156363	156593	+	230	2
EFC_6h	EFC_6h|contig:452	4	156598	156738	+	140	1
EFC_6h	EFC_6h|contig:453	4	156855	157015	+	160	2
EFC_6h	EFC_6h|contig:454	4	169883	169903	+	20	1
EFC_6h	EFC_6h|contig:455	4	169910	169929	+	19	1
EFC_6h	EFC_6h|contig:456	4	173101	173112	+	11	1
EFC_6h	EFC_6h|contig:457	4	177384	177611	+	227	2
EFC_6h	EFC_6h|contig:458	4	185643	185770	+	127	2
EFC_6h	EFC_6h|contig:459	4	185943	186204	+	261	4
EFC_6h	EFC_6h|contig:460	4	186608	187278	+	670	14
EFC_6h	EFC_6h|contig:461	4	187595	188006	+	411	4
EFC_6h	EFC_6h|contig:462	4	189100	189241	+	141	1
EFC_6h	EFC_6h|contig:463	4	189297	189439	+	142	1
EFC_6h	EFC_6h|contig:464	4	190050	190178	+	128	1
EFC_6h	EFC_6h|contig:465	4	190182	190328	+	146	1
EFC_6h	EFC_6h|contig:466	4	199101	199473	+	372	4
EFC_6h	EFC_6h|contig:467	4	210985	211127	+	142	1
EFC_6h	EFC_6h|contig:468	4	211664	212062	+	398	6
EFC_6h	EFC_6h|contig:469	4	212421	212724	+	303	3
EFC_6h	EFC_6h|contig:470	4	213154	213446	+	292	2
EFC_6h	EFC_6h|contig:471	4	214821	215022	+	201	2
EFC_6h	EFC_6h|contig:472	4	221034	221162	+	128	1
EFC_6h	EFC_6h|contig:473	4	226816	226861	+	45	3
EFC_6h	EFC_6h|contig:474	4	241899	251309	+	9410	1296
EFC_6h	EFC_6h|contig:475	4	252225	252367	+	142	1
EFC_6h	EFC_6h|contig:476	4	252497	252643	+	146	1
EFC_6h	EFC_6h|contig:477	4	252851	253093	+	242	2
EFC_6h	EFC_6h|contig:478	4	257764	257779	+	15	1
EFC_6h	EFC_6h|contig:479	4	268612	268811	+	199	2
EFC_6h	EFC_6h|contig:480	4	269511	269644	+	133	1
EFC_6h	EFC_6h|contig:481	4	269693	269910	+	217	3
EFC_6h	EFC_6h|contig:482	4	270229	270373	+	144	1
EFC_6h	EFC_6h|contig:483	4	270384	270525	+	141	1
EFC_6h	EFC_6h|contig:484	4	270714	270983	+	269	3
EFC_6h	EFC_6h|contig:485	4	271040	271298	+	258	2
EFC_6h	EFC_6h|contig:486	4	271907	272189	+	282	2
EFC_6h	EFC_6h|contig:487	4	272351	272459	+	108	1
EFC_6h	EFC_6h|contig:488	4	272546	272689	+	143	1
EFC_6h	EFC_6h|contig:489	4	273622	273645	+	23	2
EFC_6h	EFC_6h|contig:490	4	274945	274959	+	14	1
EFC_6h	EFC_6h|contig:491	4	276055	276435	+	380	4
EFC_6h	EFC_6h|contig:492	4	276924	277070	+	146	1
EFC_6h	EFC_6h|contig:493	4	277079	277476	+	397	5
EFC_6h	EFC_6h|contig:494	4	277485	277631	+	146	1
EFC_6h	EFC_6h|contig:495	4	277656	277800	+	144	1
EFC_6h	EFC_6h|contig:496	4	277817	277961	+	144	1
EFC_6h	EFC_6h|contig:497	4	284018	284163	+	145	1
EFC_6h	EFC_6h|contig:498	4	284190	284337	+	147	1
EFC_6h	EFC_6h|contig:499	4	285069	285344	+	275	2
EFC_6h	EFC_6h|contig:500	4	286658	286802	+	144	1
EFC_6h	EFC_6h|contig:501	4	287222	287394	+	172	2
EFC_6h	EFC_6h|contig:502	4	288090	288103	+	13	1
EFC_6h	EFC_6h|contig:503	4	288743	289022	+	279	2
EFC_6h	EFC_6h|contig:504	4	296850	297135	+	285	4
EFC_6h	EFC_6h|contig:505	4	298394	298406	+	12	1
EFC_6h	EFC_6h|contig:506	4	302146	315019	+	12873	18174
EFC_6h	EFC_6h|contig:507	4	315053	315069	+	16	1
EFC_6h	EFC_6h|contig:508	4	315074	315121	+	47	1
EFC_6h	EFC_6h|contig:509	4	315180	315351	+	171	2
EFC_6h	EFC_6h|contig:510	4	321191	321334	+	143	1
EFC_6h	EFC_6h|contig:511	4	321374	321773	+	399	8
EFC_6h	EFC_6h|contig:512	4	321799	322136	+	337	3
EFC_6h	EFC_6h|contig:513	4	322574	322857	+	283	2
EFC_6h	EFC_6h|contig:514	4	323416	323667	+	251	4
EFC_6h	EFC_6h|contig:515	4	325696	325861	+	165	2
EFC_6h	EFC_6h|contig:516	4	336207	336233	+	26	1
EFC_6h	EFC_6h|contig:517	4	336611	336754	+	143	2
EFC_6h	EFC_6h|contig:518	4	339599	339746	+	147	1
EFC_6h	EFC_6h|contig:519	4	339766	339910	+	144	1
EFC_6h	EFC_6h|contig:520	4	341704	341969	+	265	2
EFC_6h	EFC_6h|contig:521	4	345782	345796	+	14	4
EFC_6h	EFC_6h|contig:522	4	352075	352242	+	167	3
EFC_6h	EFC_6h|contig:523	4	369256	369294	+	38	7
EFC_6h	EFC_6h|contig:524	4	383670	383814	+	144	1
EFC_6h	EFC_6h|contig:525	4	383962	384104	+	142	1
EFC_6h	EFC_6h|contig:526	4	384667	384832	+	165	2
EFC_6h	EFC_6h|contig:527	4	384901	385000	+	99	1
EFC_6h	EFC_6h|contig:528	4	385011	385089	+	78	1
EFC_6h	EFC_6h|contig:529	4	392143	392168	+	25	2
EFC_6h	EFC_6h|contig:530	4	400643	400922	+	279	2
EFC_6h	EFC_6h|contig:531	4	403307	403453	+	146	1
EFC_6h	EFC_6h|contig:532	4	403566	403711	+	145	1
EFC_6h	EFC_6h|contig:533	4	403717	403817	+	100	1
EFC_6h	EFC_6h|contig:534	4	416576	416845	+	269	2
EFC_6h	EFC_6h|contig:535	4	417165	417369	+	204	2
EFC_6h	EFC_6h|contig:536	4	417505	417761	+	256	2
EFC_6h	EFC_6h|contig:537	4	424012	434694	+	10682	2562
EFC_6h	EFC_6h|contig:538	4	434703	434979	+	276	3
EFC_6h	EFC_6h|contig:539	4	436191	436218	+	27	2
EFC_6h	EFC_6h|contig:540	4	440814	440830	+	16	1
EFC_6h	EFC_6h|contig:541	4	441813	442009	+	196	2
EFC_6h	EFC_6h|contig:542	4	446808	447235	+	427	10
EFC_6h	EFC_6h|contig:543	4	447360	448758	+	1398	31
EFC_6h	EFC_6h|contig:544	4	448763	449277	+	514	13
EFC_6h	EFC_6h|contig:545	4	449285	458324	+	9039	581
EFC_6h	EFC_6h|contig:546	4	458507	458523	+	16	1
EFC_6h	EFC_6h|contig:547	4	458999	459135	+	136	1
EFC_6h	EFC_6h|contig:548	4	459218	459359	+	141	1
EFC_6h	EFC_6h|contig:549	4	462119	462331	+	212	2
EFC_6h	EFC_6h|contig:550	4	473152	473298	+	146	2
EFC_6h	EFC_6h|contig:551	4	476009	476233	+	224	2
EFC_6h	EFC_6h|contig:552	4	477866	478006	+	140	1
EFC_6h	EFC_6h|contig:553	4	478024	478449	+	425	5
EFC_6h	EFC_6h|contig:554	4	479441	479716	+	275	2
EFC_6h	EFC_6h|contig:555	4	479869	480010	+	141	2
EFC_6h	EFC_6h|contig:556	4	480409	480638	+	229	4
EFC_6h	EFC_6h|contig:557	4	481216	481821	+	605	9
EFC_6h	EFC_6h|contig:558	4	481864	481998	+	134	1
EFC_6h	EFC_6h|contig:559	4	482514	482820	+	306	5
EFC_6h	EFC_6h|contig:560	4	482830	482975	+	145	1
EFC_6h	EFC_6h|contig:561	4	482979	483858	+	879	13
EFC_6h	EFC_6h|contig:562	4	483982	484296	+	314	6
EFC_6h	EFC_6h|contig:563	4	485025	485171	+	146	1
EFC_6h	EFC_6h|contig:564	4	485464	485623	+	159	2
EFC_6h	EFC_6h|contig:565	4	486074	486318	+	244	6
EFC_6h	EFC_6h|contig:566	4	486504	501409	+	14905	10605
EFC_6h	EFC_6h|contig:567	4	502424	502439	+	15	2
EFC_6h	EFC_6h|contig:568	4	506963	507223	+	260	2
EFC_6h	EFC_6h|contig:569	4	507401	507547	+	146	1
EFC_6h	EFC_6h|contig:570	4	507589	507737	+	148	1
EFC_6h	EFC_6h|contig:571	4	509364	509377	+	13	1
EFC_6h	EFC_6h|contig:572	4	512718	512840	+	122	2
EFC_6h	EFC_6h|contig:573	4	512967	513070	+	103	1
EFC_6h	EFC_6h|contig:574	4	519900	519925	+	25	1
EFC_6h	EFC_6h|contig:575	4	520483	520619	+	136	1
EFC_6h	EFC_6h|contig:576	4	556696	556828	+	132	1
EFC_6h	EFC_6h|contig:577	4	576933	577068	+	135	2
EFC_6h	EFC_6h|contig:578	4	577469	577645	+	176	2
EFC_6h	EFC_6h|contig:579	4	587835	587855	+	20	1
EFC_6h	EFC_6h|contig:580	4	594017	594151	+	134	1
EFC_6h	EFC_6h|contig:581	4	594205	594489	+	284	4
EFC_6h	EFC_6h|contig:582	4	594502	594618	+	116	1
EFC_6h	EFC_6h|contig:583	4	603959	604101	+	142	1
EFC_6h	EFC_6h|contig:584	4	607043	607071	+	28	2
EFC_6h	EFC_6h|contig:585	4	620395	620660	+	265	2
EFC_6h	EFC_6h|contig:586	4	621876	621908	+	32	2
EFC_6h	EFC_6h|contig:587	4	625031	625053	+	22	1
EFC_6h	EFC_6h|contig:588	4	625470	625571	+	101	2
EFC_6h	EFC_6h|contig:589	4	652968	652984	+	16	1
EFC_6h	EFC_6h|contig:590	4	661483	661630	+	147	2
EFC_6h	EFC_6h|contig:591	4	661690	662317	+	627	8
EFC_6h	EFC_6h|contig:592	4	662429	662532	+	103	1
EFC_6h	EFC_6h|contig:593	4	676530	676797	+	267	2
EFC_6h	EFC_6h|contig:594	4	678005	678054	+	49	12
EFC_6h	EFC_6h|contig:595	4	680477	680491	+	14	1
EFC_6h	EFC_6h|contig:596	4	680961	681101	+	140	1
EFC_6h	EFC_6h|contig:597	4	681282	681398	+	116	1
EFC_6h	EFC_6h|contig:598	4	681502	682170	+	668	14
EFC_6h	EFC_6h|contig:599	4	691171	691395	+	224	3
EFC_6h	EFC_6h|contig:600	4	691666	691922	+	256	4
EFC_6h	EFC_6h|contig:601	4	691983	692173	+	190	4
EFC_6h	EFC_6h|contig:602	4	692395	692932	+	537	10
EFC_6h	EFC_6h|contig:603	4	693008	693396	+	388	7
EFC_6h	EFC_6h|contig:604	4	693438	694022	+	584	11
EFC_6h	EFC_6h|contig:605	4	694098	694236	+	138	1
EFC_6h	EFC_6h|contig:606	4	694250	694587	+	337	7
EFC_6h	EFC_6h|contig:607	4	694850	696100	+	1250	41
EFC_6h	EFC_6h|contig:608	4	696138	696647	+	509	10
EFC_6h	EFC_6h|contig:609	4	696791	696918	+	127	1
EFC_6h	EFC_6h|contig:610	4	696923	697146	+	223	2
EFC_6h	EFC_6h|contig:611	4	697789	697979	+	190	2
EFC_6h	EFC_6h|contig:612	4	709309	709474	+	165	2
EFC_6h	EFC_6h|contig:613	4	710499	710750	+	251	2
EFC_6h	EFC_6h|contig:614	4	736048	736230	+	182	2
EFC_6h	EFC_6h|contig:615	4	746641	746980	+	339	4
EFC_6h	EFC_6h|contig:616	4	746992	747265	+	273	3
EFC_6h	EFC_6h|contig:617	4	747409	747520	+	111	1
EFC_6h	EFC_6h|contig:618	4	747572	747830	+	258	3
EFC_6h	EFC_6h|contig:619	4	747957	748183	+	226	4
EFC_6h	EFC_6h|contig:620	4	748680	748800	+	120	1
EFC_6h	EFC_6h|contig:621	4	748901	749045	+	144	2
EFC_6h	EFC_6h|contig:622	4	749303	749436	+	133	2
EFC_6h	EFC_6h|contig:623	4	749591	749936	+	345	4
EFC_6h	EFC_6h|contig:624	4	750130	750250	+	120	1
EFC_6h	EFC_6h|contig:625	4	750302	750433	+	131	1
EFC_6h	EFC_6h|contig:626	4	750437	750702	+	265	3
EFC_6h	EFC_6h|contig:627	4	750725	750866	+	141	1
EFC_6h	EFC_6h|contig:628	4	750952	751196	+	244	2
EFC_6h	EFC_6h|contig:629	4	755175	755188	+	13	1
EFC_6h	EFC_6h|contig:630	4	755599	755874	+	275	2
EFC_6h	EFC_6h|contig:631	4	756009	756156	+	147	1
EFC_6h	EFC_6h|contig:632	4	756189	756331	+	142	1
EFC_6h	EFC_6h|contig:633	4	756532	756759	+	227	2
EFC_6h	EFC_6h|contig:634	4	769237	769328	+	91	1
EFC_6h	EFC_6h|contig:635	4	769579	769890	+	311	5
EFC_6h	EFC_6h|contig:636	4	769894	770035	+	141	1
EFC_6h	EFC_6h|contig:637	4	770771	770861	+	90	1
EFC_6h	EFC_6h|contig:638	4	770996	771121	+	125	1
EFC_6h	EFC_6h|contig:639	4	771178	771338	+	160	3
EFC_6h	EFC_6h|contig:640	4	771539	771639	+	100	1
EFC_6h	EFC_6h|contig:641	4	771648	771884	+	236	3
EFC_6h	EFC_6h|contig:642	4	771893	772597	+	704	8
EFC_6h	EFC_6h|contig:643	4	772621	773488	+	867	15
EFC_6h	EFC_6h|contig:644	4	773523	773710	+	187	2
EFC_6h	EFC_6h|contig:645	4	773740	776520	+	2780	153
EFC_6h	EFC_6h|contig:646	4	776539	776748	+	209	3
EFC_6h	EFC_6h|contig:647	4	779164	779332	+	168	4
EFC_6h	EFC_6h|contig:648	4	779544	779883	+	339	3
EFC_6h	EFC_6h|contig:649	4	779920	780036	+	116	1
EFC_6h	EFC_6h|contig:650	4	780038	780578	+	540	11
EFC_6h	EFC_6h|contig:651	4	780700	780834	+	134	1
EFC_6h	EFC_6h|contig:652	4	780886	781032	+	146	1
EFC_6h	EFC_6h|contig:653	4	781036	781174	+	138	1
EFC_6h	EFC_6h|contig:654	4	781221	781606	+	385	7
EFC_6h	EFC_6h|contig:655	4	781810	781982	+	172	2
EFC_6h	EFC_6h|contig:656	4	782026	782844	+	818	19
EFC_6h	EFC_6h|contig:657	4	783191	783404	+	213	2
EFC_6h	EFC_6h|contig:658	4	783766	784047	+	281	4
EFC_6h	EFC_6h|contig:659	4	784056	784562	+	506	5
EFC_6h	EFC_6h|contig:660	4	784697	784869	+	172	2
EFC_6h	EFC_6h|contig:661	4	785140	785788	+	648	7
EFC_6h	EFC_6h|contig:662	4	785860	786001	+	141	1
EFC_6h	EFC_6h|contig:663	4	786074	786219	+	145	1
EFC_6h	EFC_6h|contig:664	4	786326	787011	+	685	12
EFC_6h	EFC_6h|contig:665	4	787030	787269	+	239	3
EFC_6h	EFC_6h|contig:666	4	787328	787678	+	350	5
EFC_6h	EFC_6h|contig:667	4	787712	787865	+	153	2
EFC_6h	EFC_6h|contig:668	4	787903	788041	+	138	1
EFC_6h	EFC_6h|contig:669	4	788051	788409	+	358	3
EFC_6h	EFC_6h|contig:670	4	788507	788788	+	281	4
EFC_6h	EFC_6h|contig:671	4	788801	788942	+	141	1
EFC_6h	EFC_6h|contig:672	4	788997	789286	+	289	3
EFC_6h	EFC_6h|contig:673	4	789420	789535	+	115	1
EFC_6h	EFC_6h|contig:674	4	789668	790106	+	438	6
EFC_6h	EFC_6h|contig:675	4	790525	790734	+	209	2
EFC_6h	EFC_6h|contig:676	4	790914	791168	+	254	2
EFC_6h	EFC_6h|contig:677	4	791223	791419	+	196	2
EFC_6h	EFC_6h|contig:678	4	791439	791687	+	248	2
EFC_6h	EFC_6h|contig:679	4	791935	791992	+	57	1
EFC_6h	EFC_6h|contig:680	4	792488	792689	+	201	2
EFC_6h	EFC_6h|contig:681	4	792731	792998	+	267	2
EFC_6h	EFC_6h|contig:682	4	793774	793932	+	158	3
EFC_6h	EFC_6h|contig:683	4	793968	794361	+	393	5
EFC_6h	EFC_6h|contig:684	4	795043	795187	+	144	1
EFC_6h	EFC_6h|contig:685	4	795538	795644	+	106	1
EFC_6h	EFC_6h|contig:686	4	796303	796450	+	147	2
EFC_6h	EFC_6h|contig:687	4	798364	798376	+	12	1
EFC_6h	EFC_6h|contig:688	4	808955	809050	+	95	1
EFC_6h	EFC_6h|contig:689	4	817568	817668	+	100	1
EFC_6h	EFC_6h|contig:690	4	817769	817923	+	154	2
EFC_6h	EFC_6h|contig:691	4	817953	818095	+	142	1
EFC_6h	EFC_6h|contig:692	4	818142	818569	+	427	9
EFC_6h	EFC_6h|contig:693	4	818616	818822	+	206	5
EFC_6h	EFC_6h|contig:694	4	818873	819037	+	164	3
EFC_6h	EFC_6h|contig:695	4	819066	820078	+	1012	18
EFC_6h	EFC_6h|contig:696	4	820079	820222	+	143	2
EFC_6h	EFC_6h|contig:697	4	820352	820581	+	229	4
EFC_6h	EFC_6h|contig:698	4	820722	820932	+	210	2
EFC_6h	EFC_6h|contig:699	4	825940	825957	+	17	1
EFC_6h	EFC_6h|contig:700	4	838398	838643	+	245	2
EFC_6h	EFC_6h|contig:701	4	838736	839041	+	305	3
EFC_6h	EFC_6h|contig:702	4	839086	839222	+	136	1
EFC_6h	EFC_6h|contig:703	4	844212	844490	+	278	3212
EFC_6h	EFC_6h|contig:704	4	854904	855331	+	427	8
EFC_6h	EFC_6h|contig:705	4	855382	855738	+	356	7
EFC_6h	EFC_6h|contig:706	4	855742	856034	+	292	4
EFC_6h	EFC_6h|contig:707	4	856510	856742	+	232	2
EFC_6h	EFC_6h|contig:708	4	867023	867220	+	197	2
EFC_6h	EFC_6h|contig:709	4	867582	867820	+	238	2
EFC_6h	EFC_6h|contig:710	4	868664	868938	+	274	2
EFC_6h	EFC_6h|contig:711	4	869226	869366	+	140	1
EFC_6h	EFC_6h|contig:712	4	869439	869566	+	127	1
EFC_6h	EFC_6h|contig:713	4	869772	869910	+	138	1
EFC_6h	EFC_6h|contig:714	4	869961	870106	+	145	1
EFC_6h	EFC_6h|contig:715	4	883872	884010	+	138	1
EFC_6h	EFC_6h|contig:716	4	884562	884593	+	31	2
EFC_6h	EFC_6h|contig:717	4	886051	886323	+	272	6
EFC_6h	EFC_6h|contig:718	4	886417	886823	+	406	5
EFC_6h	EFC_6h|contig:719	4	886899	887157	+	258	2
EFC_6h	EFC_6h|contig:720	4	887168	887312	+	144	1
EFC_6h	EFC_6h|contig:721	4	887354	887754	+	400	3
EFC_6h	EFC_6h|contig:722	4	888148	888431	+	283	5
EFC_6h	EFC_6h|contig:723	4	888440	888583	+	143	1
EFC_6h	EFC_6h|contig:724	4	888695	888960	+	265	6
EFC_6h	EFC_6h|contig:725	4	889034	889154	+	120	1
EFC_6h	EFC_6h|contig:726	4	892695	892736	+	41	21
EFC_6h	EFC_6h|contig:727	4	898249	898519	+	270	2
EFC_6h	EFC_6h|contig:728	4	898674	898942	+	268	4
EFC_6h	EFC_6h|contig:729	4	899410	899581	+	171	2
EFC_6h	EFC_6h|contig:730	4	899657	899759	+	102	1
EFC_6h	EFC_6h|contig:731	4	901791	901806	+	15	1
EFC_6h	EFC_6h|contig:732	4	910737	910961	+	224	2
EFC_6h	EFC_6h|contig:733	4	911823	911968	+	145	2
EFC_6h	EFC_6h|contig:734	4	912033	912205	+	172	2
EFC_6h	EFC_6h|contig:735	4	924002	924405	+	403	4
EFC_6h	EFC_6h|contig:736	4	924422	924677	+	255	3
EFC_6h	EFC_6h|contig:737	4	924693	924932	+	239	3
EFC_6h	EFC_6h|contig:738	4	927354	927500	+	146	1
EFC_6h	EFC_6h|contig:739	4	927593	927721	+	128	1
EFC_6h	EFC_6h|contig:740	4	928703	929033	+	330	4
EFC_6h	EFC_6h|contig:741	4	937451	938000	+	549	8
EFC_6h	EFC_6h|contig:742	4	938131	938675	+	544	9
EFC_6h	EFC_6h|contig:743	4	938910	939010	+	100	1
EFC_6h	EFC_6h|contig:744	4	940137	940305	+	168	2
EFC_6h	EFC_6h|contig:745	4	940461	940606	+	145	1
EFC_6h	EFC_6h|contig:746	4	940659	940799	+	140	1
EFC_6h	EFC_6h|contig:747	4	955990	956015	+	25	1
EFC_6h	EFC_6h|contig:748	4	966509	966532	+	23	1
EFC_6h	EFC_6h|contig:749	4	969333	969558	+	225	3
EFC_6h	EFC_6h|contig:750	4	969683	970012	+	329	3
EFC_6h	EFC_6h|contig:751	4	970167	970297	+	130	1
EFC_6h	EFC_6h|contig:752	4	971237	971516	+	279	2
EFC_6h	EFC_6h|contig:753	4	973346	973508	+	162	2
EFC_6h	EFC_6h|contig:754	4	980443	980579	+	136	1
EFC_6h	EFC_6h|contig:755	4	980711	980831	+	120	1
EFC_6h	EFC_6h|contig:756	4	996418	996635	+	217	2
EFC_6h	EFC_6h|contig:757	4	997283	997550	+	267	2
EFC_6h	EFC_6h|contig:758	4	1009822	1010083	+	261	4
EFC_6h	EFC_6h|contig:759	4	1010118	1010974	+	856	40
EFC_6h	EFC_6h|contig:760	4	1010980	1012208	+	1228	38
EFC_6h	EFC_6h|contig:761	4	1012220	1012358	+	138	1
EFC_6h	EFC_6h|contig:762	4	1012399	1013358	+	959	20
EFC_6h	EFC_6h|contig:763	4	1024820	1024834	+	14	1
EFC_6h	EFC_6h|contig:764	4	1027257	1027271	+	14	1
EFC_6h	EFC_6h|contig:765	4	1043007	1043228	+	221	2
EFC_6h	EFC_6h|contig:766	4	1043803	1043950	+	147	1
EFC_6h	EFC_6h|contig:767	4	1055221	1055368	+	147	1
EFC_6h	EFC_6h|contig:768	4	1057874	1057893	+	19	1
EFC_6h	EFC_6h|contig:769	4	1060948	1061193	+	245	2
EFC_6h	EFC_6h|contig:770	4	1061379	1061511	+	132	1
EFC_6h	EFC_6h|contig:771	4	1061622	1061767	+	145	1
EFC_6h	EFC_6h|contig:772	4	1061834	1061965	+	131	2
EFC_6h	EFC_6h|contig:773	4	1080608	1080623	+	15	1
EFC_6h	EFC_6h|contig:774	4	1081058	1081076	+	18	1
EFC_6h	EFC_6h|contig:775	4	1083119	1083250	+	131	1
EFC_6h	EFC_6h|contig:776	4	1084526	1084628	+	102	2
EFC_6h	EFC_6h|contig:777	4	1087069	1087216	+	147	1
EFC_6h	EFC_6h|contig:778	4	1087309	1087476	+	167	2
EFC_6h	EFC_6h|contig:779	4	1087626	1087766	+	140	1
EFC_6h	EFC_6h|contig:780	4	1087845	1088036	+	191	2
EFC_6h	EFC_6h|contig:781	4	1088057	1088380	+	323	6
EFC_6h	EFC_6h|contig:782	4	1088587	1088820	+	233	2
EFC_6h	EFC_6h|contig:783	4	1088934	1089164	+	230	3
EFC_6h	EFC_6h|contig:784	4	1089231	1089557	+	326	6
EFC_6h	EFC_6h|contig:785	4	1101538	1113673	+	12135	914
EFC_6h	EFC_6h|contig:786	4	1113931	1114665	+	734	13
EFC_6h	EFC_6h|contig:787	4	1132165	1132179	+	14	1
EFC_6h	EFC_6h|contig:788	4	1144158	1144173	+	15	1
EFC_6h	EFC_6h|contig:789	4	1149316	1149497	+	181	2
EFC_6h	EFC_6h|contig:790	4	1150641	1150853	+	212	3
EFC_6h	EFC_6h|contig:791	4	1176324	1176338	+	14	1
EFC_6h	EFC_6h|contig:792	4	1190739	1190968	+	229	2
EFC_6h	EFC_6h|contig:793	4	1191051	1191770	+	719	10
EFC_6h	EFC_6h|contig:794	4	1191827	1191957	+	130	1
EFC_6h	EFC_6h|contig:795	4	1192945	1193188	+	243	4
EFC_6h	EFC_6h|contig:796	4	1202776	1202792	+	16	1
EFC_6h	EFC_6h|contig:797	4	1217547	1218639	+	1092	39
EFC_6h	EFC_6h|contig:798	4	1218694	1220636	+	1942	89
EFC_6h	EFC_6h|contig:799	4	1239873	1239888	+	15	1
EFC_6h	EFC_6h|contig:800	4	1260028	1260285	+	257	2
EFC_6h	EFC_6h|contig:801	4	1266284	1266565	+	281	4
EFC_6h	EFC_6h|contig:802	4	1274103	1283061	+	8958	1057
EFC_6h	EFC_6h|contig:803	4	1283378	1283830	+	452	10
EFC_6h	EFC_6h|contig:804	4	1283993	1284217	+	224	2
EFC_6h	EFC_6h|contig:805	4	1284451	1284599	+	148	1
EFC_6h	EFC_6h|contig:806	4	1284935	1285173	+	238	3
EFC_6h	EFC_6h|contig:807	4	1291426	1291842	+	416	5
EFC_6h	EFC_6h|contig:808	4	1292012	1293264	+	1252	29
EFC_6h	EFC_6h|contig:809	4	1293492	1293914	+	422	8
EFC_6h	EFC_6h|contig:810	4	1293955	1294094	+	139	1
EFC_6h	EFC_6h|contig:811	4	1296633	1296649	+	16	1
EFC_6h	EFC_6h|contig:812	4	1306850	1307203	+	353	6
EFC_6h	EFC_6h|contig:813	4	1308578	1308716	+	138	1
EFC_6h	EFC_6h|contig:814	4	1309864	1310156	+	292	4
EFC_6h	EFC_6h|contig:815	4	1310245	1310557	+	312	4
EFC_6h	EFC_6h|contig:816	4	1310701	1311003	+	302	3
EFC_6h	EFC_6h|contig:817	4	1311103	1311336	+	233	2
EFC_6h	EFC_6h|contig:818	4	1311353	1311548	+	195	2
EFC_6h	EFC_6h|contig:819	4	1311575	1311774	+	199	2
EFC_6h	EFC_6h|contig:820	4	1312339	1312476	+	137	2
EFC_6h	EFC_6h|contig:821	4	1312922	1313180	+	258	4
EFC_6h	EFC_6h|contig:822	4	1313737	1313883	+	146	1
EFC_6h	EFC_6h|contig:823	4	1314125	1314348	+	223	2
EFC_6h	EFC_6h|contig:824	4	1315123	1315289	+	166	2
EFC_6h	EFC_6h|contig:825	4	1315584	1315707	+	123	1
EFC_6h	EFC_6h|contig:826	4	1315779	1315899	+	120	1
EFC_6h	EFC_6h|contig:827	4	1316751	1316848	+	97	1
EFC_6h	EFC_6h|contig:828	4	1324355	1324618	+	263	3
EFC_6h	EFC_6h|contig:829	4	1324676	1324891	+	215	3
EFC_6h	EFC_6h|contig:830	4	1324975	1329019	+	4044	162
EFC_6h	EFC_6h|contig:831	4	1329122	1329730	+	608	10
EFC_6h	EFC_6h|contig:832	4	1330335	1330487	+	152	2
EFC_6h	EFC_6h|contig:833	4	1330577	1330760	+	183	2
EFC_6h	EFC_6h|contig:834	4	1330915	1331221	+	306	5
EFC_6h	EFC_6h|contig:835	4	1331781	1332016	+	235	2
EFC_6h	EFC_6h|contig:836	4	1332250	1332474	+	224	3
EFC_6h	EFC_6h|contig:837	4	1332532	1332680	+	148	1
EFC_6h	EFC_6h|contig:838	4	1333180	1333405	+	225	2
EFC_6h	EFC_6h|contig:839	4	1333466	1333989	+	523	8
EFC_6h	EFC_6h|contig:840	4	1334651	1334664	+	13	1
EFC_6h	EFC_6h|contig:841	4	1334811	1334950	+	139	2
EFC_6h	EFC_6h|contig:842	4	1336884	1337325	+	441	4
EFC_6h	EFC_6h|contig:843	4	1351355	1351659	+	304	4
EFC_6h	EFC_6h|contig:844	4	1351748	1352126	+	378	4
EFC_6h	EFC_6h|contig:845	4	1352164	1352310	+	146	1
EFC_6h	EFC_6h|contig:846	4	1352312	1352731	+	419	8
EFC_6h	EFC_6h|contig:847	4	1352956	1353097	+	141	1
EFC_6h	EFC_6h|contig:848	4	1353201	1353346	+	145	3
EFC_6h	EFC_6h|contig:849	4	1353405	1353532	+	127	1
EFC_6h	EFC_6h|contig:850	4	1353719	1353866	+	147	1
EFC_6h	EFC_6h|contig:851	4	1357467	1357514	+	47	37
EFC_6h	EFC_6h|contig:852	4	1359094	1359224	+	130	1
EFC_6h	EFC_6h|contig:853	4	1359306	1359535	+	229	6
EFC_6h	EFC_6h|contig:854	4	1359846	1360479	+	633	12
EFC_6h	EFC_6h|contig:855	4	1360497	1361715	+	1218	29
EFC_6h	EFC_6h|contig:856	4	1361802	1364968	+	3166	130
EFC_6h	EFC_6h|contig:857	4	1369206	1369353	+	147	1
EFC_6h	EFC_6h|contig:858	4	1369370	1369516	+	146	1
EFC_6h	EFC_6h|contig:859	4	1385480	1385499	+	19	1
EFC_6h	EFC_6h|contig:860	4	1385755	1385973	+	218	2
EFC_6h	EFC_6h|contig:861	4	1386061	1386375	+	314	4
EFC_6h	EFC_6h|contig:862	4	1386487	1386956	+	469	9
EFC_6h	EFC_6h|contig:863	4	1388323	1388469	+	146	1
EFC_6h	EFC_6h|contig:864	4	1388541	1388646	+	105	1
EFC_6h	EFC_6h|contig:865	4	1416273	1416286	+	13	1
EFC_6h	EFC_6h|contig:866	4	1417589	1417841	+	252	2
EFC_6h	EFC_6h|contig:867	4	1423473	1423618	+	145	1
EFC_6h	EFC_6h|contig:868	4	1423646	1423793	+	147	1
EFC_6h	EFC_6h|contig:869	4	1438937	1438957	+	20	6
EFC_6h	EFC_6h|contig:870	4	1440207	1440382	+	175	2
EFC_6h	EFC_6h|contig:871	4	1440703	1441019	+	316	4
EFC_6h	EFC_6h|contig:872	4	1467819	1468024	+	205	2
EFC_6h	EFC_6h|contig:873	4	1468088	1468412	+	324	4
EFC_6h	EFC_6h|contig:874	4	1468675	1468811	+	136	1
EFC_6h	EFC_6h|contig:875	4	1468835	1468974	+	139	1
EFC_6h	EFC_6h|contig:876	4	1469226	1469444	+	218	2
EFC_6h	EFC_6h|contig:877	4	1469605	1469869	+	264	6
EFC_6h	EFC_6h|contig:878	4	1469891	1474651	+	4760	2621
EFC_6h	EFC_6h|contig:879	4	1480841	1483318	+	2477	118
EFC_6h	EFC_6h|contig:880	4	1483448	1484395	+	947	29
EFC_6h	EFC_6h|contig:881	4	1485461	1486437	+	976	28
EFC_6h	EFC_6h|contig:882	4	1486446	1486588	+	142	1
EFC_6h	EFC_6h|contig:883	4	1486608	1486774	+	166	2
EFC_6h	EFC_6h|contig:884	4	1486797	1487353	+	556	15
EFC_6h	EFC_6h|contig:885	4	1487402	1488153	+	751	14
EFC_6h	EFC_6h|contig:886	4	1488306	1489193	+	887	23
EFC_6h	EFC_6h|contig:887	4	1489285	1489421	+	136	2
EFC_6h	EFC_6h|contig:888	4	1489567	1490211	+	644	20
EFC_6h	EFC_6h|contig:889	4	1490228	1490907	+	679	16
EFC_6h	EFC_6h|contig:890	4	1490922	1491099	+	177	4
EFC_6h	EFC_6h|contig:891	4	1491162	1491304	+	142	3
EFC_6h	EFC_6h|contig:892	4	1494408	1494432	+	24	2
EFC_6h	EFC_6h|contig:893	4	1497393	1497537	+	144	1
EFC_6h	EFC_6h|contig:894	4	1498748	1498860	+	112	2
EFC_6h	EFC_6h|contig:895	4	1498945	1501064	+	2119	102
EFC_6h	EFC_6h|contig:896	4	1501087	1502172	+	1085	49
EFC_6h	EFC_6h|contig:897	4	1502229	1503043	+	814	21
EFC_6h	EFC_6h|contig:898	4	1503070	1503807	+	737	18
EFC_6h	EFC_6h|contig:899	4	1503978	1504190	+	212	4
EFC_6h	EFC_6h|contig:900	4	1504492	1505152	+	660	11
EFC_6h	EFC_6h|contig:901	4	1505166	1505310	+	144	1
EFC_6h	EFC_6h|contig:902	4	1505343	1505462	+	119	1
EFC_6h	EFC_6h|contig:903	4	1505504	1505679	+	175	2
EFC_6h	EFC_6h|contig:904	4	1505906	1506089	+	183	3
EFC_6h	EFC_6h|contig:905	4	1506314	1506452	+	138	1
EFC_6h	EFC_6h|contig:906	4	1511167	1511468	+	301	3
EFC_6h	EFC_6h|contig:907	4	1511523	1511801	+	278	4
EFC_6h	EFC_6h|contig:908	4	1513013	1513319	+	306	6
EFC_6h	EFC_6h|contig:909	4	1513344	1513577	+	233	2
EFC_6h	EFC_6h|contig:910	4	1513580	1514053	+	473	5
EFC_6h	EFC_6h|contig:911	4	1514054	1514327	+	273	4
EFC_6h	EFC_6h|contig:912	4	1514393	1514534	+	141	1
EFC_6h	EFC_6h|contig:913	4	1514642	1515010	+	368	4
EFC_6h	EFC_6h|contig:914	4	1515136	1515378	+	242	3
EFC_6h	EFC_6h|contig:915	4	1517579	1517595	+	16	1
EFC_6h	EFC_6h|contig:916	4	1519595	1519838	+	243	2
EFC_6h	EFC_6h|contig:917	4	1524794	1524943	+	149	3
EFC_6h	EFC_6h|contig:918	4	1525423	1525462	+	39	4
EFC_6h	EFC_6h|contig:919	5	6482	6607	+	125	2
EFC_6h	EFC_6h|contig:920	5	6975	7180	+	205	5
EFC_6h	EFC_6h|contig:921	5	7197	7339	+	142	1
EFC_6h	EFC_6h|contig:922	5	7398	7669	+	271	4
EFC_6h	EFC_6h|contig:923	5	7726	7930	+	204	2
EFC_6h	EFC_6h|contig:924	5	7946	8091	+	145	1
EFC_6h	EFC_6h|contig:925	5	8139	8284	+	145	2
EFC_6h	EFC_6h|contig:926	5	8415	8538	+	123	1
EFC_6h	EFC_6h|contig:927	5	8837	8976	+	139	1
EFC_6h	EFC_6h|contig:928	5	9333	9635	+	302	5
EFC_6h	EFC_6h|contig:929	5	10170	10775	+	605	14
EFC_6h	EFC_6h|contig:930	5	11761	11897	+	136	1
EFC_6h	EFC_6h|contig:931	5	11977	12262	+	285	4
EFC_6h	EFC_6h|contig:932	5	13256	13434	+	178	2
EFC_6h	EFC_6h|contig:933	5	17814	18029	+	215	2
EFC_6h	EFC_6h|contig:934	5	19136	19280	+	144	1
EFC_6h	EFC_6h|contig:935	5	30424	30529	+	105	2
EFC_6h	EFC_6h|contig:936	5	31067	31230	+	163	3
EFC_6h	EFC_6h|contig:937	5	31237	31497	+	260	4
EFC_6h	EFC_6h|contig:938	5	31546	31855	+	309	6
EFC_6h	EFC_6h|contig:939	5	31859	32544	+	685	13
EFC_6h	EFC_6h|contig:940	5	32613	32748	+	135	2
EFC_6h	EFC_6h|contig:941	5	33092	33268	+	176	2
EFC_6h	EFC_6h|contig:942	5	33516	33686	+	170	2
EFC_6h	EFC_6h|contig:943	5	35099	35235	+	136	1
EFC_6h	EFC_6h|contig:944	5	35282	35448	+	166	2
EFC_6h	EFC_6h|contig:945	5	46664	46812	+	148	1
EFC_6h	EFC_6h|contig:946	5	58097	58445	+	348	4
EFC_6h	EFC_6h|contig:947	5	59052	59318	+	266	3
EFC_6h	EFC_6h|contig:948	5	69460	69595	+	135	1
EFC_6h	EFC_6h|contig:949	5	69910	70341	+	431	7
EFC_6h	EFC_6h|contig:950	5	71509	71650	+	141	1
EFC_6h	EFC_6h|contig:951	5	71695	71837	+	142	1
EFC_6h	EFC_6h|contig:952	5	73160	73301	+	141	1
EFC_6h	EFC_6h|contig:953	5	73306	73452	+	146	1
EFC_6h	EFC_6h|contig:954	5	73588	73928	+	340	4
EFC_6h	EFC_6h|contig:955	5	74147	74583	+	436	4
EFC_6h	EFC_6h|contig:956	5	75226	75464	+	238	2
EFC_6h	EFC_6h|contig:957	5	76091	76649	+	558	8
EFC_6h	EFC_6h|contig:958	5	76858	76989	+	131	1
EFC_6h	EFC_6h|contig:959	5	77096	77514	+	418	7
EFC_6h	EFC_6h|contig:960	5	78016	78357	+	341	4
EFC_6h	EFC_6h|contig:961	5	78418	78629	+	211	2
EFC_6h	EFC_6h|contig:962	5	78916	79171	+	255	4
EFC_6h	EFC_6h|contig:963	5	79357	79626	+	269	2
EFC_6h	EFC_6h|contig:964	5	86478	86512	+	34	33
EFC_6h	EFC_6h|contig:965	5	100570	100598	+	28	4
EFC_6h	EFC_6h|contig:966	5	101803	101819	+	16	1
EFC_6h	EFC_6h|contig:967	5	122734	122752	+	18	1
EFC_6h	EFC_6h|contig:968	5	131711	131729	+	18	1
EFC_6h	EFC_6h|contig:969	5	137525	137541	+	16	1
EFC_6h	EFC_6h|contig:970	5	143097	143230	+	133	2
EFC_6h	EFC_6h|contig:971	5	143244	143454	+	210	3
EFC_6h	EFC_6h|contig:972	5	144778	144922	+	144	1
EFC_6h	EFC_6h|contig:973	5	144956	145096	+	140	1
EFC_6h	EFC_6h|contig:974	5	145157	145294	+	137	1
EFC_6h	EFC_6h|contig:975	5	145388	145531	+	143	1
EFC_6h	EFC_6h|contig:976	5	145677	145837	+	160	2
EFC_6h	EFC_6h|contig:977	5	145869	146016	+	147	1
EFC_6h	EFC_6h|contig:978	5	146670	146965	+	295	3
EFC_6h	EFC_6h|contig:979	5	147117	147946	+	829	16
EFC_6h	EFC_6h|contig:980	5	148044	148299	+	255	4
EFC_6h	EFC_6h|contig:981	5	148358	148693	+	335	6
EFC_6h	EFC_6h|contig:982	5	148700	149292	+	592	12
EFC_6h	EFC_6h|contig:983	5	149306	149631	+	325	6
EFC_6h	EFC_6h|contig:984	5	154087	154192	+	105	1
EFC_6h	EFC_6h|contig:985	5	154875	155023	+	148	1
EFC_6h	EFC_6h|contig:986	5	155135	155252	+	117	1
EFC_6h	EFC_6h|contig:987	5	155347	155645	+	298	4
EFC_6h	EFC_6h|contig:988	5	155975	156123	+	148	2
EFC_6h	EFC_6h|contig:989	5	156148	156371	+	223	2
EFC_6h	EFC_6h|contig:990	5	156708	156818	+	110	1
EFC_6h	EFC_6h|contig:991	5	164179	164393	+	214	2
EFC_6h	EFC_6h|contig:992	5	183234	183347	+	113	2
EFC_6h	EFC_6h|contig:993	5	184466	184680	+	214	2
EFC_6h	EFC_6h|contig:994	5	184730	184870	+	140	1
EFC_6h	EFC_6h|contig:995	5	184964	186100	+	1136	17
EFC_6h	EFC_6h|contig:996	5	186182	187768	+	1586	57
EFC_6h	EFC_6h|contig:997	5	187781	187897	+	116	2
EFC_6h	EFC_6h|contig:998	5	187933	188439	+	506	13
EFC_6h	EFC_6h|contig:999	5	188464	188606	+	142	1
EFC_6h	EFC_6h|contig:1000	5	188683	189048	+	365	6
EFC_6h	EFC_6h|contig:1001	5	189063	189202	+	139	1
EFC_6h	EFC_6h|contig:1002	5	189243	189377	+	134	1
EFC_6h	EFC_6h|contig:1003	5	189456	190480	+	1024	19
EFC_6h	EFC_6h|contig:1004	5	190692	190861	+	169	2
EFC_6h	EFC_6h|contig:1005	5	190868	191074	+	206	3
EFC_6h	EFC_6h|contig:1006	5	191146	192241	+	1095	21
EFC_6h	EFC_6h|contig:1007	5	192268	192430	+	162	3
EFC_6h	EFC_6h|contig:1008	5	192635	193037	+	402	11
EFC_6h	EFC_6h|contig:1009	5	193207	193555	+	348	5
EFC_6h	EFC_6h|contig:1010	5	193734	193881	+	147	1
EFC_6h	EFC_6h|contig:1011	5	193899	194486	+	587	22
EFC_6h	EFC_6h|contig:1012	5	194541	194748	+	207	4
EFC_6h	EFC_6h|contig:1013	5	194873	195114	+	241	4
EFC_6h	EFC_6h|contig:1014	5	195375	195625	+	250	2
EFC_6h	EFC_6h|contig:1015	5	201084	201098	+	14	1
EFC_6h	EFC_6h|contig:1016	5	225573	225591	+	18	1
EFC_6h	EFC_6h|contig:1017	5	229351	234761	+	5410	691
EFC_6h	EFC_6h|contig:1018	5	234822	235084	+	262	6
EFC_6h	EFC_6h|contig:1019	5	240251	240382	+	131	1
EFC_6h	EFC_6h|contig:1020	5	243657	243684	+	27	1
EFC_6h	EFC_6h|contig:1021	5	244041	244313	+	272	2
EFC_6h	EFC_6h|contig:1022	5	245636	245662	+	26	1
EFC_6h	EFC_6h|contig:1023	5	245857	246072	+	215	2
EFC_6h	EFC_6h|contig:1024	5	246316	246526	+	210	2
EFC_6h	EFC_6h|contig:1025	5	251074	251217	+	143	1
EFC_6h	EFC_6h|contig:1026	5	251240	251568	+	328	26
EFC_6h	EFC_6h|contig:1027	5	251571	253917	+	2346	299
EFC_6h	EFC_6h|contig:1028	5	253921	254467	+	546	82
EFC_6h	EFC_6h|contig:1029	5	254469	257352	+	2883	293
EFC_6h	EFC_6h|contig:1030	5	257393	257907	+	514	8
EFC_6h	EFC_6h|contig:1031	5	257911	258054	+	143	1
EFC_6h	EFC_6h|contig:1032	5	258233	258428	+	195	2
EFC_6h	EFC_6h|contig:1033	5	258537	258679	+	142	2
EFC_6h	EFC_6h|contig:1034	5	259216	259337	+	121	1
EFC_6h	EFC_6h|contig:1035	5	259339	259620	+	281	3
EFC_6h	EFC_6h|contig:1036	5	259624	259753	+	129	1
EFC_6h	EFC_6h|contig:1037	5	259783	259914	+	131	2
EFC_6h	EFC_6h|contig:1038	5	260347	260694	+	347	7
EFC_6h	EFC_6h|contig:1039	5	260735	261067	+	332	9
EFC_6h	EFC_6h|contig:1040	5	261164	261270	+	106	1
EFC_6h	EFC_6h|contig:1041	5	261465	261582	+	117	1
EFC_6h	EFC_6h|contig:1042	5	263657	263670	+	13	1
EFC_6h	EFC_6h|contig:1043	5	267561	267744	+	183	2
EFC_6h	EFC_6h|contig:1044	5	267957	268089	+	132	1
EFC_6h	EFC_6h|contig:1045	5	268099	268235	+	136	2
EFC_6h	EFC_6h|contig:1046	5	268321	268451	+	130	1
EFC_6h	EFC_6h|contig:1047	5	269073	269090	+	17	1
EFC_6h	EFC_6h|contig:1048	5	301886	302025	+	139	1
EFC_6h	EFC_6h|contig:1049	5	316341	316355	+	14	1
EFC_6h	EFC_6h|contig:1050	5	318312	319208	+	896	18
EFC_6h	EFC_6h|contig:1051	5	319225	321703	+	2478	90
EFC_6h	EFC_6h|contig:1052	5	321716	322276	+	560	22
EFC_6h	EFC_6h|contig:1053	5	322306	322497	+	191	4
EFC_6h	EFC_6h|contig:1054	5	322551	324167	+	1616	74
EFC_6h	EFC_6h|contig:1055	5	324248	326025	+	1777	260
EFC_6h	EFC_6h|contig:1056	5	326032	329931	+	3899	1798
EFC_6h	EFC_6h|contig:1057	5	330370	330516	+	146	1
EFC_6h	EFC_6h|contig:1058	5	330565	330710	+	145	1
EFC_6h	EFC_6h|contig:1059	5	332020	332247	+	227	2
EFC_6h	EFC_6h|contig:1060	5	332549	332668	+	119	2
EFC_6h	EFC_6h|contig:1061	5	332676	332824	+	148	1
EFC_6h	EFC_6h|contig:1062	5	333204	333342	+	138	1
EFC_6h	EFC_6h|contig:1063	5	333374	333515	+	141	1
EFC_6h	EFC_6h|contig:1064	5	334241	334638	+	397	4
EFC_6h	EFC_6h|contig:1065	5	334958	335065	+	107	2
EFC_6h	EFC_6h|contig:1066	5	335611	335717	+	106	1
EFC_6h	EFC_6h|contig:1067	5	336017	336914	+	897	18
EFC_6h	EFC_6h|contig:1068	5	337022	337153	+	131	1
EFC_6h	EFC_6h|contig:1069	5	337204	337323	+	119	1
EFC_6h	EFC_6h|contig:1070	5	337758	338273	+	515	15
EFC_6h	EFC_6h|contig:1071	5	338442	338587	+	145	1
EFC_6h	EFC_6h|contig:1072	5	338621	338766	+	145	1
EFC_6h	EFC_6h|contig:1073	5	338960	339177	+	217	3
EFC_6h	EFC_6h|contig:1074	5	339221	339446	+	225	2
EFC_6h	EFC_6h|contig:1075	5	339996	340141	+	145	1
EFC_6h	EFC_6h|contig:1076	5	340144	340290	+	146	1
EFC_6h	EFC_6h|contig:1077	5	340972	341120	+	148	1
EFC_6h	EFC_6h|contig:1078	5	341129	341255	+	126	1
EFC_6h	EFC_6h|contig:1079	5	342795	342931	+	136	1
EFC_6h	EFC_6h|contig:1080	5	344189	344399	+	210	2
EFC_6h	EFC_6h|contig:1081	5	356294	356552	+	258	2
EFC_6h	EFC_6h|contig:1082	5	378360	378373	+	13	1
EFC_6h	EFC_6h|contig:1083	5	378818	378956	+	138	1
EFC_6h	EFC_6h|contig:1084	5	378975	379210	+	235	2
EFC_6h	EFC_6h|contig:1085	5	380070	380611	+	541	9
EFC_6h	EFC_6h|contig:1086	5	380638	380833	+	195	4
EFC_6h	EFC_6h|contig:1087	5	380846	381063	+	217	5
EFC_6h	EFC_6h|contig:1088	5	382286	382323	+	37	3
EFC_6h	EFC_6h|contig:1089	5	382519	382543	+	24	1
EFC_6h	EFC_6h|contig:1090	5	382662	382961	+	299	6
EFC_6h	EFC_6h|contig:1091	5	383026	383203	+	177	2
EFC_6h	EFC_6h|contig:1092	5	383263	383862	+	599	8
EFC_6h	EFC_6h|contig:1093	5	386379	386514	+	135	1
EFC_6h	EFC_6h|contig:1094	5	386602	386724	+	122	1
EFC_6h	EFC_6h|contig:1095	5	386948	387478	+	530	9
EFC_6h	EFC_6h|contig:1096	5	387580	387986	+	406	8
EFC_6h	EFC_6h|contig:1097	5	388033	388175	+	142	2
EFC_6h	EFC_6h|contig:1098	5	388223	394686	+	6463	532
EFC_6h	EFC_6h|contig:1099	5	398480	398618	+	138	1
EFC_6h	EFC_6h|contig:1100	5	399101	399340	+	239	2
EFC_6h	EFC_6h|contig:1101	5	400266	400476	+	210	2
EFC_6h	EFC_6h|contig:1102	5	400546	400692	+	146	1
EFC_6h	EFC_6h|contig:1103	5	413030	413044	+	14	1
EFC_6h	EFC_6h|contig:1104	5	428911	429155	+	244	2
EFC_6h	EFC_6h|contig:1105	5	432449	432462	+	13	1
EFC_6h	EFC_6h|contig:1106	5	433215	433536	+	321	4
EFC_6h	EFC_6h|contig:1107	5	433740	434059	+	319	4
EFC_6h	EFC_6h|contig:1108	5	434167	434309	+	142	1
EFC_6h	EFC_6h|contig:1109	5	434319	434452	+	133	2
EFC_6h	EFC_6h|contig:1110	5	449798	449944	+	146	1
EFC_6h	EFC_6h|contig:1111	5	450550	450696	+	146	2
EFC_6h	EFC_6h|contig:1112	5	450706	450836	+	130	1
EFC_6h	EFC_6h|contig:1113	5	451735	451868	+	133	2
EFC_6h	EFC_6h|contig:1114	5	452494	452607	+	113	2
EFC_6h	EFC_6h|contig:1115	5	454772	454995	+	223	2
EFC_6h	EFC_6h|contig:1116	5	457212	457427	+	215	2
EFC_6h	EFC_6h|contig:1117	5	458078	458222	+	144	1
EFC_6h	EFC_6h|contig:1118	5	458245	458377	+	132	1
EFC_6h	EFC_6h|contig:1119	5	458413	458560	+	147	1
EFC_6h	EFC_6h|contig:1120	5	458616	458760	+	144	1
EFC_6h	EFC_6h|contig:1121	5	459527	459777	+	250	2
EFC_6h	EFC_6h|contig:1122	5	469561	469581	+	20	1
EFC_6h	EFC_6h|contig:1123	5	478236	478512	+	276	2
EFC_6h	EFC_6h|contig:1124	5	479005	479190	+	185	2
EFC_6h	EFC_6h|contig:1125	5	479405	479419	+	14	1
EFC_6h	EFC_6h|contig:1126	5	486996	487135	+	139	1
EFC_6h	EFC_6h|contig:1127	5	487190	487335	+	145	1
EFC_6h	EFC_6h|contig:1128	5	516332	516347	+	15	2
EFC_6h	EFC_6h|contig:1129	5	516838	516850	+	12	1
EFC_6h	EFC_6h|contig:1130	5	520847	520859	+	12	1
EFC_6h	EFC_6h|contig:1131	5	526452	526469	+	17	1
EFC_6h	EFC_6h|contig:1132	5	530235	530460	+	225	2
EFC_6h	EFC_6h|contig:1133	5	536706	536892	+	186	3
EFC_6h	EFC_6h|contig:1134	5	536912	537214	+	302	4
EFC_6h	EFC_6h|contig:1135	5	537596	537965	+	369	5
EFC_6h	EFC_6h|contig:1136	5	538004	538400	+	396	5
EFC_6h	EFC_6h|contig:1137	5	538501	538833	+	332	4
EFC_6h	EFC_6h|contig:1138	5	538869	539431	+	562	13
EFC_6h	EFC_6h|contig:1139	5	539611	539779	+	168	2
EFC_6h	EFC_6h|contig:1140	5	540003	540226	+	223	3
EFC_6h	EFC_6h|contig:1141	5	545184	545203	+	19	5
EFC_6h	EFC_6h|contig:1142	5	545367	545393	+	26	2
EFC_6h	EFC_6h|contig:1143	5	554011	554026	+	15	1
EFC_6h	EFC_6h|contig:1144	5	561910	562166	+	256	2
EFC_6h	EFC_6h|contig:1145	5	563041	563196	+	155	2
EFC_6h	EFC_6h|contig:1146	5	570275	570315	+	40	1
EFC_6h	EFC_6h|contig:1147	5	570361	570510	+	149	2
EFC_6h	EFC_6h|contig:1148	5	570555	570746	+	191	4
EFC_6h	EFC_6h|contig:1149	5	571311	571459	+	148	2
EFC_6h	EFC_6h|contig:1150	6	2076	2217	+	141	1
EFC_6h	EFC_6h|contig:1151	6	3503	3662	+	159	3
EFC_6h	EFC_6h|contig:1152	6	3875	4400	+	525	12
EFC_6h	EFC_6h|contig:1153	6	4505	4644	+	139	1
EFC_6h	EFC_6h|contig:1154	6	5842	5939	+	97	1
EFC_6h	EFC_6h|contig:1155	6	6949	7096	+	147	1
EFC_6h	EFC_6h|contig:1156	6	9432	9651	+	219	2
EFC_6h	EFC_6h|contig:1157	6	10577	10723	+	146	1
EFC_6h	EFC_6h|contig:1158	6	42925	43172	+	247	2
EFC_6h	EFC_6h|contig:1159	6	43838	43990	+	152	2
EFC_6h	EFC_6h|contig:1160	6	54744	55794	+	1050	32
EFC_6h	EFC_6h|contig:1161	6	55956	56087	+	131	1
EFC_6h	EFC_6h|contig:1162	6	56119	56311	+	192	3
EFC_6h	EFC_6h|contig:1163	6	56652	56784	+	132	1
EFC_6h	EFC_6h|contig:1164	6	56826	56970	+	144	1
EFC_6h	EFC_6h|contig:1165	6	57024	57171	+	147	1
EFC_6h	EFC_6h|contig:1166	6	57571	57587	+	16	1
EFC_6h	EFC_6h|contig:1167	6	58031	58277	+	246	2
EFC_6h	EFC_6h|contig:1168	6	62569	62842	+	273	2
EFC_6h	EFC_6h|contig:1169	6	82518	83009	+	491	9
EFC_6h	EFC_6h|contig:1170	6	90006	90285	+	279	2
EFC_6h	EFC_6h|contig:1171	6	95025	95038	+	13	1
EFC_6h	EFC_6h|contig:1172	6	104550	104583	+	33	2
EFC_6h	EFC_6h|contig:1173	6	125050	125193	+	143	1
EFC_6h	EFC_6h|contig:1174	6	125306	125573	+	267	2
EFC_6h	EFC_6h|contig:1175	6	128836	129102	+	266	2
EFC_6h	EFC_6h|contig:1176	6	129143	129287	+	144	1
EFC_6h	EFC_6h|contig:1177	6	129787	129935	+	148	1
EFC_6h	EFC_6h|contig:1178	6	130032	130316	+	284	2
EFC_6h	EFC_6h|contig:1179	6	130386	130528	+	142	1
EFC_6h	EFC_6h|contig:1180	6	130571	130940	+	369	6
EFC_6h	EFC_6h|contig:1181	6	135442	135615	+	173	2
EFC_6h	EFC_6h|contig:1182	6	149159	149349	+	190	2
EFC_6h	EFC_6h|contig:1183	6	154762	154906	+	144	1
EFC_6h	EFC_6h|contig:1184	6	156863	157058	+	195	2
EFC_6h	EFC_6h|contig:1185	6	199546	199820	+	274	2
EFC_6h	EFC_6h|contig:1186	6	210210	210399	+	189	12
EFC_6h	EFC_6h|contig:1187	6	210995	211299	+	304	4
EFC_6h	EFC_6h|contig:1188	6	211364	211467	+	103	1
EFC_6h	EFC_6h|contig:1189	6	211542	211713	+	171	4
EFC_6h	EFC_6h|contig:1190	6	211717	211950	+	233	2
EFC_6h	EFC_6h|contig:1191	6	212468	212616	+	148	1
EFC_6h	EFC_6h|contig:1192	6	212636	212856	+	220	3
EFC_6h	EFC_6h|contig:1193	6	213050	213186	+	136	1
EFC_6h	EFC_6h|contig:1194	6	219909	220163	+	254	4
EFC_6h	EFC_6h|contig:1195	6	220493	221021	+	528	10
EFC_6h	EFC_6h|contig:1196	6	221111	223698	+	2587	109
EFC_6h	EFC_6h|contig:1197	6	223708	223853	+	145	2
EFC_6h	EFC_6h|contig:1198	6	223960	224243	+	283	6
EFC_6h	EFC_6h|contig:1199	6	225412	225678	+	266	4
EFC_6h	EFC_6h|contig:1200	6	232030	232190	+	160	2
EFC_6h	EFC_6h|contig:1201	6	232580	232722	+	142	2
EFC_6h	EFC_6h|contig:1202	6	233100	233245	+	145	2
EFC_6h	EFC_6h|contig:1203	6	233273	233441	+	168	2
EFC_6h	EFC_6h|contig:1204	6	233831	234022	+	191	2
EFC_6h	EFC_6h|contig:1205	6	250107	250123	+	16	1
EFC_6h	EFC_6h|contig:1206	6	260967	261109	+	142	1
EFC_6h	EFC_6h|contig:1207	6	261125	261268	+	143	1
EFC_6h	EFC_6h|contig:1208	6	261354	261594	+	240	2
EFC_6h	EFC_6h|contig:1209	6	261623	261905	+	282	7
EFC_6h	EFC_6h|contig:1210	6	261988	262134	+	146	1
EFC_6h	EFC_6h|contig:1211	6	262327	262676	+	349	6
EFC_6h	EFC_6h|contig:1212	6	262832	263100	+	268	2
EFC_6h	EFC_6h|contig:1213	6	263236	263400	+	164	2
EFC_6h	EFC_6h|contig:1214	6	263482	264204	+	722	11
EFC_6h	EFC_6h|contig:1215	6	264685	264790	+	105	1
EFC_6h	EFC_6h|contig:1216	6	264863	265010	+	147	2
EFC_6h	EFC_6h|contig:1217	6	265159	265458	+	299	3
EFC_6h	EFC_6h|contig:1218	6	265491	265870	+	379	4
EFC_6h	EFC_6h|contig:1219	6	265927	267572	+	1645	56
EFC_6h	EFC_6h|contig:1220	6	267618	268287	+	669	22
EFC_6h	EFC_6h|contig:1221	6	268293	268544	+	251	2
EFC_6h	EFC_6h|contig:1222	6	268599	270110	+	1511	44
EFC_6h	EFC_6h|contig:1223	7	5343	5600	+	257	2
EFC_6h	EFC_6h|contig:1224	7	6253	6390	+	137	1
EFC_6h	EFC_6h|contig:1225	7	21880	22118	+	238	8
EFC_6h	EFC_6h|contig:1226	7	22127	23108	+	981	45
EFC_6h	EFC_6h|contig:1227	7	31804	31950	+	146	1
EFC_6h	EFC_6h|contig:1228	7	32022	32168	+	146	1
EFC_6h	EFC_6h|contig:1229	7	33607	33744	+	137	1
EFC_6h	EFC_6h|contig:1230	7	34044	34144	+	100	1
EFC_6h	EFC_6h|contig:1231	7	34213	34344	+	131	1
EFC_6h	EFC_6h|contig:1232	7	34402	34535	+	133	1
EFC_6h	EFC_6h|contig:1233	7	34789	34937	+	148	1
EFC_6h	EFC_6h|contig:1234	7	34956	35100	+	144	1
EFC_6h	EFC_6h|contig:1235	7	35544	35688	+	144	1
EFC_6h	EFC_6h|contig:1236	7	35800	35935	+	135	1
EFC_6h	EFC_6h|contig:1237	7	36517	37111	+	594	6
EFC_6h	EFC_6h|contig:1238	7	37209	37348	+	139	1
EFC_6h	EFC_6h|contig:1239	7	37535	37752	+	217	2
EFC_6h	EFC_6h|contig:1240	7	38226	38450	+	224	2
EFC_6h	EFC_6h|contig:1241	7	49485	49683	+	198	2
EFC_6h	EFC_6h|contig:1242	7	49723	49991	+	268	2
EFC_6h	EFC_6h|contig:1243	7	67653	67796	+	143	1
EFC_6h	EFC_6h|contig:1244	7	68082	68324	+	242	2
EFC_6h	EFC_6h|contig:1245	7	68448	68631	+	183	2
EFC_6h	EFC_6h|contig:1246	7	69050	69304	+	254	4
EFC_6h	EFC_6h|contig:1247	7	69351	69384	+	33	1
EFC_6h	EFC_6h|contig:1248	7	69853	70136	+	283	2
EFC_6h	EFC_6h|contig:1249	7	70300	70544	+	244	2
EFC_6h	EFC_6h|contig:1250	7	76152	76277	+	125	1
EFC_6h	EFC_6h|contig:1251	7	76710	76732	+	22	1
EFC_6h	EFC_6h|contig:1252	7	77257	77401	+	144	1
EFC_6h	EFC_6h|contig:1253	7	77427	77730	+	303	6
EFC_6h	EFC_6h|contig:1254	7	77752	77899	+	147	1
EFC_6h	EFC_6h|contig:1255	7	78271	78617	+	346	3
EFC_6h	EFC_6h|contig:1256	7	78646	78990	+	344	7
EFC_6h	EFC_6h|contig:1257	7	79001	79036	+	35	1
EFC_6h	EFC_6h|contig:1258	7	79169	79351	+	182	2
EFC_6h	EFC_6h|contig:1259	7	79375	79565	+	190	2
EFC_6h	EFC_6h|contig:1260	7	79659	79816	+	157	3
EFC_6h	EFC_6h|contig:1261	7	80161	80639	+	478	24
EFC_6h	EFC_6h|contig:1262	7	80726	80866	+	140	1
EFC_6h	EFC_6h|contig:1263	7	81165	81397	+	232	5
EFC_6h	EFC_6h|contig:1264	7	84344	84695	+	351	6
EFC_6h	EFC_6h|contig:1265	7	84785	84799	+	14	1
EFC_6h	EFC_6h|contig:1266	7	84817	85265	+	448	11
EFC_6h	EFC_6h|contig:1267	7	85272	85679	+	407	5
EFC_6h	EFC_6h|contig:1268	7	85691	85796	+	105	1
EFC_6h	EFC_6h|contig:1269	7	99498	99643	+	145	1
EFC_6h	EFC_6h|contig:1270	7	99670	99811	+	141	1
EFC_6h	EFC_6h|contig:1271	7	107083	107308	+	225	2
EFC_6h	EFC_6h|contig:1272	7	115218	115232	+	14	1
EFC_6h	EFC_6h|contig:1273	7	115401	115418	+	17	1
EFC_6h	EFC_6h|contig:1274	7	119053	119070	+	17	1
EFC_6h	EFC_6h|contig:1275	7	134211	134357	+	146	2
EFC_6h	EFC_6h|contig:1276	7	134588	134765	+	177	2
EFC_6h	EFC_6h|contig:1277	7	135992	136113	+	121	1
EFC_6h	EFC_6h|contig:1278	7	136147	136279	+	132	1
EFC_6h	EFC_6h|contig:1279	7	140284	140337	+	53	4
EFC_6h	EFC_6h|contig:1280	7	146361	146641	+	280	2
EFC_6h	EFC_6h|contig:1281	7	156114	156153	+	39	5
EFC_6h	EFC_6h|contig:1282	7	167622	167646	+	24	2
EFC_6h	EFC_6h|contig:1283	7	170918	170932	+	14	1
EFC_6h	EFC_6h|contig:1284	7	173152	173788	+	636	13
EFC_6h	EFC_6h|contig:1285	7	173814	173943	+	129	1
EFC_6h	EFC_6h|contig:1286	7	173977	174339	+	362	6
EFC_6h	EFC_6h|contig:1287	7	174678	174884	+	206	2
EFC_6h	EFC_6h|contig:1288	7	174910	175046	+	136	2
EFC_6h	EFC_6h|contig:1289	7	175047	175539	+	492	14
EFC_6h	EFC_6h|contig:1290	7	175674	176834	+	1160	28
EFC_6h	EFC_6h|contig:1291	7	181877	182231	+	354	6
EFC_6h	EFC_6h|contig:1292	7	182405	182799	+	394	4
EFC_6h	EFC_6h|contig:1293	7	185285	185426	+	141	1
EFC_6h	EFC_6h|contig:1294	7	186744	186919	+	175	2
EFC_6h	EFC_6h|contig:1295	7	187426	187600	+	174	4
EFC_6h	EFC_6h|contig:1296	7	187653	190275	+	2622	108
EFC_6h	EFC_6h|contig:1297	7	190349	195364	+	5015	311
EFC_6h	EFC_6h|contig:1298	7	195433	195553	+	120	1
EFC_6h	EFC_6h|contig:1299	7	196034	196182	+	148	1
EFC_6h	EFC_6h|contig:1300	7	196266	196410	+	144	1
EFC_6h	EFC_6h|contig:1301	7	197078	197204	+	126	1
EFC_6h	EFC_6h|contig:1302	7	197290	197723	+	433	5
EFC_6h	EFC_6h|contig:1303	7	198437	198773	+	336	4
EFC_6h	EFC_6h|contig:1304	7	198796	199117	+	321	4
EFC_6h	EFC_6h|contig:1305	7	199185	199957	+	772	13
EFC_6h	EFC_6h|contig:1306	7	200005	200423	+	418	5
EFC_6h	EFC_6h|contig:1307	7	200428	200576	+	148	1
EFC_6h	EFC_6h|contig:1308	7	200578	200720	+	142	1
EFC_6h	EFC_6h|contig:1309	7	201042	201487	+	445	11
EFC_6h	EFC_6h|contig:1310	7	201490	201694	+	204	3
EFC_6h	EFC_6h|contig:1311	7	201744	201880	+	136	1
EFC_6h	EFC_6h|contig:1312	7	202047	202617	+	570	8
EFC_6h	EFC_6h|contig:1313	7	202718	203192	+	474	12
EFC_6h	EFC_6h|contig:1314	7	203205	203343	+	138	1
EFC_6h	EFC_6h|contig:1315	7	203765	203941	+	176	2
EFC_6h	EFC_6h|contig:1316	7	204060	204626	+	566	8
EFC_6h	EFC_6h|contig:1317	7	204646	204786	+	140	1
EFC_6h	EFC_6h|contig:1318	7	209023	216308	+	7285	347
EFC_6h	EFC_6h|contig:1319	7	216344	221840	+	5496	380
EFC_6h	EFC_6h|contig:1320	7	221856	222125	+	269	10
EFC_6h	EFC_6h|contig:1321	7	222833	223116	+	283	2
EFC_6h	EFC_6h|contig:1322	7	223436	223540	+	104	2
EFC_6h	EFC_6h|contig:1323	7	224379	224393	+	14	1
EFC_6h	EFC_6h|contig:1324	7	240814	240828	+	14	1
EFC_6h	EFC_6h|contig:1325	7	262443	262674	+	231	2
EFC_6h	EFC_6h|contig:1326	7	262733	262939	+	206	3
EFC_6h	EFC_6h|contig:1327	7	262941	263083	+	142	1
EFC_6h	EFC_6h|contig:1328	7	278771	278809	+	38	6
EFC_6h	EFC_6h|contig:1329	7	279608	279624	+	16	1
EFC_6h	EFC_6h|contig:1330	7	281606	281625	+	19	2
EFC_6h	EFC_6h|contig:1331	7	287928	288220	+	292	4
EFC_6h	EFC_6h|contig:1332	7	295408	295809	+	401	4
EFC_6h	EFC_6h|contig:1333	7	296507	296643	+	136	1
EFC_6h	EFC_6h|contig:1334	7	296849	296967	+	118	1
EFC_6h	EFC_6h|contig:1335	7	298119	298133	+	14	1
EFC_6h	EFC_6h|contig:1336	7	298664	298945	+	281	4
EFC_6h	EFC_6h|contig:1337	7	299131	299298	+	167	2
EFC_6h	EFC_6h|contig:1338	7	300742	300978	+	236	2
EFC_6h	EFC_6h|contig:1339	7	301729	301967	+	238	3
EFC_6h	EFC_6h|contig:1340	7	302037	302185	+	148	1
EFC_6h	EFC_6h|contig:1341	7	310190	316147	+	5957	291
EFC_6h	EFC_6h|contig:1342	7	316191	316333	+	142	1
EFC_6h	EFC_6h|contig:1343	7	318749	326177	+	7428	1687
EFC_6h	EFC_6h|contig:1344	7	326207	326598	+	391	8
EFC_6h	EFC_6h|contig:1345	7	328140	328286	+	146	1
EFC_6h	EFC_6h|contig:1346	7	328383	328528	+	145	1
EFC_6h	EFC_6h|contig:1347	7	328598	328739	+	141	1
EFC_6h	EFC_6h|contig:1348	7	328741	329039	+	298	3
EFC_6h	EFC_6h|contig:1349	7	329571	329824	+	253	2
EFC_6h	EFC_6h|contig:1350	7	330322	330335	+	13	1
EFC_6h	EFC_6h|contig:1351	7	338850	339072	+	222	2
EFC_6h	EFC_6h|contig:1352	7	360044	360058	+	14	1
EFC_6h	EFC_6h|contig:1353	7	376848	376863	+	15	1
EFC_6h	EFC_6h|contig:1354	7	400546	400578	+	32	2
EFC_6h	EFC_6h|contig:1355	7	403942	404112	+	170	4
EFC_6h	EFC_6h|contig:1356	7	404457	404470	+	13	1
EFC_6h	EFC_6h|contig:1357	7	406335	406350	+	15	1
EFC_6h	EFC_6h|contig:1358	7	412238	412477	+	239	2
EFC_6h	EFC_6h|contig:1359	7	412503	412656	+	153	2
EFC_6h	EFC_6h|contig:1360	7	412766	413112	+	346	4
EFC_6h	EFC_6h|contig:1361	7	413291	413432	+	141	1
EFC_6h	EFC_6h|contig:1362	7	413548	413695	+	147	1
EFC_6h	EFC_6h|contig:1363	7	413799	414137	+	338	3
EFC_6h	EFC_6h|contig:1364	7	414334	414706	+	372	4
EFC_6h	EFC_6h|contig:1365	7	414726	414846	+	120	1
EFC_6h	EFC_6h|contig:1366	7	414847	414991	+	144	1
EFC_6h	EFC_6h|contig:1367	7	415020	415139	+	119	1
EFC_6h	EFC_6h|contig:1368	7	428753	428869	+	116	2
EFC_6h	EFC_6h|contig:1369	7	429665	430381	+	716	7
EFC_6h	EFC_6h|contig:1370	7	430393	430654	+	261	7
EFC_6h	EFC_6h|contig:1371	7	430807	431043	+	236	2
EFC_6h	EFC_6h|contig:1372	7	431206	431474	+	268	2
EFC_6h	EFC_6h|contig:1373	7	438817	438833	+	16	1
EFC_6h	EFC_6h|contig:1374	7	438965	439089	+	124	1
EFC_6h	EFC_6h|contig:1375	7	439153	439847	+	694	16
EFC_6h	EFC_6h|contig:1376	7	439859	440463	+	604	15
EFC_6h	EFC_6h|contig:1377	7	440469	441440	+	971	27
EFC_6h	EFC_6h|contig:1378	7	441449	442130	+	681	10
EFC_6h	EFC_6h|contig:1379	7	442143	442258	+	115	2
EFC_6h	EFC_6h|contig:1380	7	442434	443275	+	841	24
EFC_6h	EFC_6h|contig:1381	7	443419	443772	+	353	9
EFC_6h	EFC_6h|contig:1382	7	443994	444122	+	128	1
EFC_6h	EFC_6h|contig:1383	7	444162	444304	+	142	1
EFC_6h	EFC_6h|contig:1384	7	444386	444601	+	215	2
EFC_6h	EFC_6h|contig:1385	7	444617	444832	+	215	2
EFC_6h	EFC_6h|contig:1386	7	445161	445340	+	179	2
EFC_6h	EFC_6h|contig:1387	7	445375	445562	+	187	3
EFC_6h	EFC_6h|contig:1388	7	446084	446199	+	115	1
EFC_6h	EFC_6h|contig:1389	7	455283	455300	+	17	1
EFC_6h	EFC_6h|contig:1390	7	457843	457953	+	110	1
EFC_6h	EFC_6h|contig:1391	7	458519	458633	+	114	2
EFC_6h	EFC_6h|contig:1392	7	458780	459034	+	254	3
EFC_6h	EFC_6h|contig:1393	7	508511	508526	+	15	1
EFC_6h	EFC_6h|contig:1394	7	509655	510171	+	516	11
EFC_6h	EFC_6h|contig:1395	7	510184	510291	+	107	1
EFC_6h	EFC_6h|contig:1396	7	510304	510448	+	144	1
EFC_6h	EFC_6h|contig:1397	7	510757	510888	+	131	1
EFC_6h	EFC_6h|contig:1398	7	510921	511286	+	365	3
EFC_6h	EFC_6h|contig:1399	7	511423	511700	+	277	3
EFC_6h	EFC_6h|contig:1400	7	511890	512238	+	348	4
EFC_6h	EFC_6h|contig:1401	7	529462	529476	+	14	1
EFC_6h	EFC_6h|contig:1402	7	531113	531132	+	19	1
EFC_6h	EFC_6h|contig:1403	7	534064	534080	+	16	1
EFC_6h	EFC_6h|contig:1404	7	547542	547677	+	135	1
EFC_6h	EFC_6h|contig:1405	7	547823	547965	+	142	1
EFC_6h	EFC_6h|contig:1406	7	550576	550767	+	191	2
EFC_6h	EFC_6h|contig:1407	7	555987	556016	+	29	1
EFC_6h	EFC_6h|contig:1408	7	589088	589323	+	235	2
EFC_6h	EFC_6h|contig:1409	7	601318	601330	+	12	1
EFC_6h	EFC_6h|contig:1410	7	606062	606197	+	135	1
EFC_6h	EFC_6h|contig:1411	7	606256	606374	+	118	1
EFC_6h	EFC_6h|contig:1412	7	625958	625973	+	15	1
EFC_6h	EFC_6h|contig:1413	7	627164	627203	+	39	1
EFC_6h	EFC_6h|contig:1414	7	629580	629686	+	106	1
EFC_6h	EFC_6h|contig:1415	7	631751	631765	+	14	1
EFC_6h	EFC_6h|contig:1416	7	638555	638699	+	144	1
EFC_6h	EFC_6h|contig:1417	7	639664	639704	+	40	7
EFC_6h	EFC_6h|contig:1418	7	640612	640646	+	34	6
EFC_6h	EFC_6h|contig:1419	7	641015	641149	+	134	1
EFC_6h	EFC_6h|contig:1420	7	641576	641713	+	137	1
EFC_6h	EFC_6h|contig:1421	7	646514	646658	+	144	1
EFC_6h	EFC_6h|contig:1422	7	651689	651823	+	134	2
EFC_6h	EFC_6h|contig:1423	7	651860	660717	+	8857	1753
EFC_6h	EFC_6h|contig:1424	7	660735	661890	+	1155	37
EFC_6h	EFC_6h|contig:1425	7	661911	662060	+	149	3
EFC_6h	EFC_6h|contig:1426	7	668387	668493	+	106	1
EFC_6h	EFC_6h|contig:1427	7	670795	671016	+	221	2
EFC_6h	EFC_6h|contig:1428	7	672292	672429	+	137	1
EFC_6h	EFC_6h|contig:1429	7	672492	672748	+	256	4
EFC_6h	EFC_6h|contig:1430	7	672770	672994	+	224	2
EFC_6h	EFC_6h|contig:1431	7	673322	673764	+	442	7
EFC_6h	EFC_6h|contig:1432	7	673789	673916	+	127	4
EFC_6h	EFC_6h|contig:1433	7	673947	674238	+	291	3
EFC_6h	EFC_6h|contig:1434	7	674280	674431	+	151	3
EFC_6h	EFC_6h|contig:1435	7	674456	674650	+	194	3
EFC_6h	EFC_6h|contig:1436	7	674677	675429	+	752	18
EFC_6h	EFC_6h|contig:1437	7	675431	675915	+	484	10
EFC_6h	EFC_6h|contig:1438	7	675976	676102	+	126	1
EFC_6h	EFC_6h|contig:1439	7	676156	676421	+	265	4
EFC_6h	EFC_6h|contig:1440	7	676577	676675	+	98	1
EFC_6h	EFC_6h|contig:1441	7	679518	679718	+	200	2
EFC_6h	EFC_6h|contig:1442	7	691435	691636	+	201	2
EFC_6h	EFC_6h|contig:1443	7	691721	692256	+	535	8
EFC_6h	EFC_6h|contig:1444	7	692280	692435	+	155	2
EFC_6h	EFC_6h|contig:1445	7	694037	694210	+	173	2
EFC_6h	EFC_6h|contig:1446	7	694454	694688	+	234	2
EFC_6h	EFC_6h|contig:1447	7	694830	695343	+	513	12
EFC_6h	EFC_6h|contig:1448	7	695367	695532	+	165	2
EFC_6h	EFC_6h|contig:1449	7	695541	695754	+	213	4
EFC_6h	EFC_6h|contig:1450	7	695766	696794	+	1028	27
EFC_6h	EFC_6h|contig:1451	7	696809	697235	+	426	12
EFC_6h	EFC_6h|contig:1452	7	697259	697400	+	141	3
EFC_6h	EFC_6h|contig:1453	7	697444	698428	+	984	50
EFC_6h	EFC_6h|contig:1454	7	698478	699927	+	1449	38
EFC_6h	EFC_6h|contig:1455	7	700059	700491	+	432	7
EFC_6h	EFC_6h|contig:1456	7	700503	700792	+	289	5
EFC_6h	EFC_6h|contig:1457	7	700994	701137	+	143	1
EFC_6h	EFC_6h|contig:1458	7	701149	701291	+	142	1
EFC_6h	EFC_6h|contig:1459	7	701364	701952	+	588	7
EFC_6h	EFC_6h|contig:1460	7	702247	702381	+	134	1
EFC_6h	EFC_6h|contig:1461	7	702820	702965	+	145	1
EFC_6h	EFC_6h|contig:1462	7	703172	703312	+	140	1
EFC_6h	EFC_6h|contig:1463	7	704460	704473	+	13	1
EFC_6h	EFC_6h|contig:1464	7	712704	712717	+	13	1
EFC_6h	EFC_6h|contig:1465	7	713102	713248	+	146	1
EFC_6h	EFC_6h|contig:1466	7	733105	733129	+	24	2
EFC_6h	EFC_6h|contig:1467	7	736549	736568	+	19	1
EFC_6h	EFC_6h|contig:1468	7	741891	741920	+	29	1
EFC_6h	EFC_6h|contig:1469	7	741993	742174	+	181	4
EFC_6h	EFC_6h|contig:1470	7	742564	743109	+	545	8
EFC_6h	EFC_6h|contig:1471	7	743123	743662	+	539	7
EFC_6h	EFC_6h|contig:1472	7	743881	744701	+	820	15
EFC_6h	EFC_6h|contig:1473	7	744960	745359	+	399	9
EFC_6h	EFC_6h|contig:1474	7	745489	745627	+	138	1
EFC_6h	EFC_6h|contig:1475	7	745659	746183	+	524	5
EFC_6h	EFC_6h|contig:1476	7	746565	746599	+	34	6
EFC_6h	EFC_6h|contig:1477	7	747202	748022	+	820	10
EFC_6h	EFC_6h|contig:1478	7	748315	748735	+	420	5
EFC_6h	EFC_6h|contig:1479	7	748856	750845	+	1989	91
EFC_6h	EFC_6h|contig:1480	7	758639	758653	+	14	1
EFC_6h	EFC_6h|contig:1481	7	766857	766873	+	16	1
EFC_6h	EFC_6h|contig:1482	7	778058	778203	+	145	1
EFC_6h	EFC_6h|contig:1483	7	778469	778825	+	356	4
EFC_6h	EFC_6h|contig:1484	7	803660	803788	+	128	2
EFC_6h	EFC_6h|contig:1485	7	804449	804591	+	142	1
EFC_6h	EFC_6h|contig:1486	7	804615	804860	+	245	3
EFC_6h	EFC_6h|contig:1487	7	805150	805584	+	434	6
EFC_6h	EFC_6h|contig:1488	7	805846	806074	+	228	2
EFC_6h	EFC_6h|contig:1489	7	806575	806593	+	18	1
EFC_6h	EFC_6h|contig:1490	7	836773	836905	+	132	1
EFC_6h	EFC_6h|contig:1491	7	838755	838768	+	13	1
EFC_6h	EFC_6h|contig:1492	7	839487	839721	+	234	2
EFC_6h	EFC_6h|contig:1493	7	844643	844655	+	12	1
EFC_6h	EFC_6h|contig:1494	7	848541	848565	+	24	4
EFC_6h	EFC_6h|contig:1495	7	853558	853665	+	107	1
EFC_6h	EFC_6h|contig:1496	7	856425	856448	+	23	1
EFC_6h	EFC_6h|contig:1497	7	859950	860130	+	180	2
EFC_6h	EFC_6h|contig:1498	7	862823	862836	+	13	1
EFC_6h	EFC_6h|contig:1499	7	869054	869405	+	351	6
EFC_6h	EFC_6h|contig:1500	7	869415	869594	+	179	3
EFC_6h	EFC_6h|contig:1501	7	869598	869947	+	349	9
EFC_6h	EFC_6h|contig:1502	7	869949	870088	+	139	1
EFC_6h	EFC_6h|contig:1503	7	870554	870676	+	122	2
EFC_6h	EFC_6h|contig:1504	7	871544	871673	+	129	1
EFC_6h	EFC_6h|contig:1505	7	871819	871958	+	139	1
EFC_6h	EFC_6h|contig:1506	7	872061	872255	+	194	2
EFC_6h	EFC_6h|contig:1507	7	872669	872812	+	143	1
EFC_6h	EFC_6h|contig:1508	7	872857	873001	+	144	1
EFC_6h	EFC_6h|contig:1509	7	873496	873659	+	163	2
EFC_6h	EFC_6h|contig:1510	7	873807	874045	+	238	2
EFC_6h	EFC_6h|contig:1511	7	875701	885240	+	9539	1461
EFC_6h	EFC_6h|contig:1512	7	885318	885533	+	215	3
EFC_6h	EFC_6h|contig:1513	7	894604	894618	+	14	1
EFC_6h	EFC_6h|contig:1514	7	903731	903879	+	148	2
EFC_6h	EFC_6h|contig:1515	7	903991	905554	+	1563	54
EFC_6h	EFC_6h|contig:1516	7	905599	905870	+	271	4
EFC_6h	EFC_6h|contig:1517	7	905892	906176	+	284	5
EFC_6h	EFC_6h|contig:1518	7	906397	906902	+	505	10
EFC_6h	EFC_6h|contig:1519	7	910107	910134	+	27	2
EFC_6h	EFC_6h|contig:1520	7	947709	947721	+	12	1
EFC_6h	EFC_6h|contig:1521	7	955902	956106	+	204	2
EFC_6h	EFC_6h|contig:1522	7	956418	956432	+	14	1
EFC_6h	EFC_6h|contig:1523	7	963680	963898	+	218	2
EFC_6h	EFC_6h|contig:1524	7	973490	973628	+	138	1
EFC_6h	EFC_6h|contig:1525	7	973653	973789	+	136	1
EFC_6h	EFC_6h|contig:1526	7	975460	975720	+	260	2
EFC_6h	EFC_6h|contig:1527	7	977691	977835	+	144	1
EFC_6h	EFC_6h|contig:1528	7	977853	977981	+	128	2
EFC_6h	EFC_6h|contig:1529	7	985719	985743	+	24	2
EFC_6h	EFC_6h|contig:1530	7	992101	992375	+	274	2
EFC_6h	EFC_6h|contig:1531	7	995389	995488	+	99	2
EFC_6h	EFC_6h|contig:1532	7	995766	995904	+	138	1
EFC_6h	EFC_6h|contig:1533	7	996090	997374	+	1284	33
EFC_6h	EFC_6h|contig:1534	7	997464	998171	+	707	9
EFC_6h	EFC_6h|contig:1535	7	998215	998406	+	191	2
EFC_6h	EFC_6h|contig:1536	7	1015212	1015352	+	140	1
EFC_6h	EFC_6h|contig:1537	7	1015373	1015521	+	148	1
EFC_6h	EFC_6h|contig:1538	7	1016368	1016511	+	143	2
EFC_6h	EFC_6h|contig:1539	7	1043633	1043778	+	145	1
EFC_6h	EFC_6h|contig:1540	7	1043789	1043936	+	147	1
EFC_6h	EFC_6h|contig:1541	7	1052967	1053407	+	440	6
EFC_6h	EFC_6h|contig:1542	7	1053633	1054632	+	999	16
EFC_6h	EFC_6h|contig:1543	7	1054679	1057788	+	3109	167
EFC_6h	EFC_6h|contig:1544	7	1068020	1068192	+	172	2
EFC_6h	EFC_6h|contig:1545	8	22	133	+	111	1
EFC_6h	EFC_6h|contig:1546	8	5241	5397	+	156	2
EFC_6h	EFC_6h|contig:1547	8	5557	5682	+	125	1
EFC_6h	EFC_6h|contig:1548	8	16700	16716	+	16	1
EFC_6h	EFC_6h|contig:1549	8	28841	28853	+	12	1
EFC_6h	EFC_6h|contig:1550	8	46374	46538	+	164	2
EFC_6h	EFC_6h|contig:1551	8	47812	47950	+	138	1
EFC_6h	EFC_6h|contig:1552	8	71500	71514	+	14	1
EFC_6h	EFC_6h|contig:1553	8	72533	72700	+	167	2
EFC_6h	EFC_6h|contig:1554	8	72867	73100	+	233	2
EFC_6h	EFC_6h|contig:1555	8	73268	73381	+	113	1
EFC_6h	EFC_6h|contig:1556	8	73389	73505	+	116	1
EFC_6h	EFC_6h|contig:1557	8	74212	74357	+	145	1
EFC_6h	EFC_6h|contig:1558	8	74409	74557	+	148	1
EFC_6h	EFC_6h|contig:1559	8	74777	74917	+	140	1
EFC_6h	EFC_6h|contig:1560	8	75977	76007	+	30	1
EFC_6h	EFC_6h|contig:1561	8	92296	92551	+	255	2
EFC_6h	EFC_6h|contig:1562	8	92610	92732	+	122	1
EFC_6h	EFC_6h|contig:1563	8	92810	92953	+	143	1
EFC_6h	EFC_6h|contig:1564	8	92981	93099	+	118	1
EFC_6h	EFC_6h|contig:1565	8	93707	93835	+	128	1
EFC_6h	EFC_6h|contig:1566	8	94191	94301	+	110	1
EFC_6h	EFC_6h|contig:1567	8	101716	101930	+	214	2
EFC_6h	EFC_6h|contig:1568	8	109261	109397	+	136	1
EFC_6h	EFC_6h|contig:1569	8	109958	110101	+	143	1
EFC_6h	EFC_6h|contig:1570	8	110143	110284	+	141	1
EFC_6h	EFC_6h|contig:1571	8	110292	110536	+	244	4
EFC_6h	EFC_6h|contig:1572	8	110652	110795	+	143	1
EFC_6h	EFC_6h|contig:1573	8	110799	110941	+	142	1
EFC_6h	EFC_6h|contig:1574	8	110996	111142	+	146	1
EFC_6h	EFC_6h|contig:1575	8	111185	111329	+	144	1
EFC_6h	EFC_6h|contig:1576	8	116363	116378	+	15	1
EFC_6h	EFC_6h|contig:1577	8	122760	123003	+	243	3
EFC_6h	EFC_6h|contig:1578	8	123013	123154	+	141	1
EFC_6h	EFC_6h|contig:1579	8	123244	123378	+	134	1
EFC_6h	EFC_6h|contig:1580	8	123435	123577	+	142	1
EFC_6h	EFC_6h|contig:1581	8	123929	123947	+	18	1
EFC_6h	EFC_6h|contig:1582	8	124117	124479	+	362	16
EFC_6h	EFC_6h|contig:1583	8	148110	148125	+	15	1
EFC_6h	EFC_6h|contig:1584	8	175239	175253	+	14	13
EFC_6h	EFC_6h|contig:1585	8	178242	178356	+	114	1
EFC_6h	EFC_6h|contig:1586	8	178483	178814	+	331	5
EFC_6h	EFC_6h|contig:1587	8	178922	179064	+	142	2
EFC_6h	EFC_6h|contig:1588	8	179092	179295	+	203	4
EFC_6h	EFC_6h|contig:1589	8	179345	179746	+	401	6
EFC_6h	EFC_6h|contig:1590	8	179793	179961	+	168	3
EFC_6h	EFC_6h|contig:1591	8	180062	180196	+	134	2
EFC_6h	EFC_6h|contig:1592	8	180256	180395	+	139	1
EFC_6h	EFC_6h|contig:1593	8	180416	180547	+	131	1
EFC_6h	EFC_6h|contig:1594	8	180561	182087	+	1526	27
EFC_6h	EFC_6h|contig:1595	8	182282	182594	+	312	5
EFC_6h	EFC_6h|contig:1596	8	182778	183045	+	267	2
EFC_6h	EFC_6h|contig:1597	8	183051	183249	+	198	3
EFC_6h	EFC_6h|contig:1598	8	187030	187055	+	25	5
EFC_6h	EFC_6h|contig:1599	8	189567	189579	+	12	1
EFC_6h	EFC_6h|contig:1600	8	193550	193566	+	16	1
EFC_6h	EFC_6h|contig:1601	8	229337	229625	+	288	2
EFC_6h	EFC_6h|contig:1602	8	229910	230055	+	145	1
EFC_6h	EFC_6h|contig:1603	8	230201	230337	+	136	1
EFC_6h	EFC_6h|contig:1604	8	230385	230757	+	372	6
EFC_6h	EFC_6h|contig:1605	8	230837	231229	+	392	6
EFC_6h	EFC_6h|contig:1606	8	231255	231495	+	240	3
EFC_6h	EFC_6h|contig:1607	8	231592	231864	+	272	3
EFC_6h	EFC_6h|contig:1608	8	231876	232310	+	434	5
EFC_6h	EFC_6h|contig:1609	8	232755	233256	+	501	5
EFC_6h	EFC_6h|contig:1610	8	234166	234308	+	142	1
EFC_6h	EFC_6h|contig:1611	8	236952	236998	+	46	18
EFC_6h	EFC_6h|contig:1612	8	238238	238251	+	13	1
EFC_6h	EFC_6h|contig:1613	8	252404	252417	+	13	1
EFC_6h	EFC_6h|contig:1614	8	258649	258813	+	164	2
EFC_6h	EFC_6h|contig:1615	8	258899	259239	+	340	3
EFC_6h	EFC_6h|contig:1616	8	259396	259667	+	271	3
EFC_6h	EFC_6h|contig:1617	8	259704	259829	+	125	1
EFC_6h	EFC_6h|contig:1618	8	259924	260528	+	604	13
EFC_6h	EFC_6h|contig:1619	8	260576	260755	+	179	3
EFC_6h	EFC_6h|contig:1620	8	261011	261268	+	257	3
EFC_6h	EFC_6h|contig:1621	8	261285	261606	+	321	5
EFC_6h	EFC_6h|contig:1622	8	261688	261798	+	110	2
EFC_6h	EFC_6h|contig:1623	8	261838	262019	+	181	2
EFC_6h	EFC_6h|contig:1624	8	262027	268491	+	6464	497
EFC_6h	EFC_6h|contig:1625	8	269071	269218	+	147	1
EFC_6h	EFC_6h|contig:1626	8	269317	269457	+	140	1
EFC_6h	EFC_6h|contig:1627	8	281219	281231	+	12	1
EFC_6h	EFC_6h|contig:1628	8	284627	284642	+	15	1
EFC_6h	EFC_6h|contig:1629	8	289061	289208	+	147	1
EFC_6h	EFC_6h|contig:1630	8	290578	291111	+	533	6
EFC_6h	EFC_6h|contig:1631	8	291121	291297	+	176	3
EFC_6h	EFC_6h|contig:1632	8	291618	291761	+	143	1
EFC_6h	EFC_6h|contig:1633	8	293270	293307	+	37	5
EFC_6h	EFC_6h|contig:1634	8	298088	298104	+	16	1
EFC_6h	EFC_6h|contig:1635	8	301359	304618	+	3259	85
EFC_6h	EFC_6h|contig:1636	8	304907	305129	+	222	2
EFC_6h	EFC_6h|contig:1637	8	314612	314860	+	248	2
EFC_6h	EFC_6h|contig:1638	8	316939	316952	+	13	1
EFC_6h	EFC_6h|contig:1639	8	319051	319198	+	147	2
EFC_6h	EFC_6h|contig:1640	8	320272	320290	+	18	1
EFC_6h	EFC_6h|contig:1641	8	326064	326173	+	109	1
EFC_6h	EFC_6h|contig:1642	8	326352	326367	+	15	1
EFC_6h	EFC_6h|contig:1643	8	346696	347032	+	336	5
EFC_6h	EFC_6h|contig:1644	8	347121	347778	+	657	19
EFC_6h	EFC_6h|contig:1645	8	347861	347995	+	134	1
EFC_6h	EFC_6h|contig:1646	8	348075	348214	+	139	1
EFC_6h	EFC_6h|contig:1647	8	348226	348866	+	640	12
EFC_6h	EFC_6h|contig:1648	8	348943	350904	+	1961	45
EFC_6h	EFC_6h|contig:1649	8	351057	351184	+	127	1
EFC_6h	EFC_6h|contig:1650	8	353492	353507	+	15	1
EFC_6h	EFC_6h|contig:1651	8	353771	358058	+	4287	502
EFC_6h	EFC_6h|contig:1652	8	358092	358358	+	266	6
EFC_6h	EFC_6h|contig:1653	8	380213	385847	+	5634	477
EFC_6h	EFC_6h|contig:1654	8	386613	386756	+	143	1
EFC_6h	EFC_6h|contig:1655	8	386887	387035	+	148	1
EFC_6h	EFC_6h|contig:1656	8	387666	387839	+	173	2
EFC_6h	EFC_6h|contig:1657	8	391738	391766	+	28	1
EFC_6h	EFC_6h|contig:1658	8	392216	392230	+	14	1
EFC_6h	EFC_6h|contig:1659	8	394791	395277	+	486	8
EFC_6h	EFC_6h|contig:1660	8	395449	395842	+	393	4
EFC_6h	EFC_6h|contig:1661	8	396273	396650	+	377	3
EFC_6h	EFC_6h|contig:1662	8	396756	396985	+	229	5
EFC_6h	EFC_6h|contig:1663	8	397036	397597	+	561	12
EFC_6h	EFC_6h|contig:1664	8	397613	398639	+	1026	38
EFC_6h	EFC_6h|contig:1665	8	398707	403915	+	5208	242
EFC_6h	EFC_6h|contig:1666	8	404185	404667	+	482	5
EFC_6h	EFC_6h|contig:1667	8	404671	404959	+	288	4
EFC_6h	EFC_6h|contig:1668	8	404991	405139	+	148	2
EFC_6h	EFC_6h|contig:1669	8	411175	411413	+	238	3
EFC_6h	EFC_6h|contig:1670	8	411501	413110	+	1609	32
EFC_6h	EFC_6h|contig:1671	8	429732	429748	+	16	1
EFC_6h	EFC_6h|contig:1672	8	438512	438527	+	15	1
EFC_6h	EFC_6h|contig:1673	8	457926	457941	+	15	1
EFC_6h	EFC_6h|contig:1674	8	458734	458746	+	12	1
EFC_6h	EFC_6h|contig:1675	8	461715	461861	+	146	1
EFC_6h	EFC_6h|contig:1676	8	461862	462010	+	148	1
EFC_6h	EFC_6h|contig:1677	8	470104	470354	+	250	2
EFC_6h	EFC_6h|contig:1678	8	471399	472796	+	1397	24
EFC_6h	EFC_6h|contig:1679	8	472855	473420	+	565	16
EFC_6h	EFC_6h|contig:1680	8	492326	492338	+	12	1
EFC_6h	EFC_6h|contig:1681	8	498178	498402	+	224	2
EFC_6h	EFC_6h|contig:1682	8	498750	498853	+	103	1
EFC_6h	EFC_6h|contig:1683	8	498956	499093	+	137	1
EFC_6h	EFC_6h|contig:1684	8	503139	503280	+	141	1
EFC_6h	EFC_6h|contig:1685	8	503391	503538	+	147	1
EFC_6h	EFC_6h|contig:1686	8	503543	503689	+	146	1
EFC_6h	EFC_6h|contig:1687	8	504191	504454	+	263	4
EFC_6h	EFC_6h|contig:1688	8	505380	505687	+	307	4
EFC_6h	EFC_6h|contig:1689	8	506137	506284	+	147	1
EFC_6h	EFC_6h|contig:1690	8	506400	506596	+	196	2
EFC_6h	EFC_6h|contig:1691	8	508797	508831	+	34	2
EFC_6h	EFC_6h|contig:1692	8	518733	518755	+	22	1
EFC_6h	EFC_6h|contig:1693	8	525440	525592	+	152	2
EFC_6h	EFC_6h|contig:1694	8	525729	526011	+	282	6
EFC_6h	EFC_6h|contig:1695	8	526304	526417	+	113	1
EFC_6h	EFC_6h|contig:1696	8	528148	528289	+	141	1
EFC_6h	EFC_6h|contig:1697	8	551708	551731	+	23	2
EFC_6h	EFC_6h|contig:1698	8	553946	554044	+	98	1
EFC_6h	EFC_6h|contig:1699	8	554163	554458	+	295	3
EFC_6h	EFC_6h|contig:1700	8	554933	555257	+	324	3
EFC_6h	EFC_6h|contig:1701	8	555547	555661	+	114	1
EFC_6h	EFC_6h|contig:1702	8	555724	555835	+	111	1
EFC_6h	EFC_6h|contig:1703	8	556833	556853	+	20	1
EFC_6h	EFC_6h|contig:1704	8	556913	556951	+	38	4
EFC_6h	EFC_6h|contig:1705	9	8315	8457	+	142	2
EFC_6h	EFC_6h|contig:1706	9	22803	22819	+	16	1
EFC_6h	EFC_6h|contig:1707	9	26067	26205	+	138	1
EFC_6h	EFC_6h|contig:1708	9	38182	38485	+	303	3
EFC_6h	EFC_6h|contig:1709	9	38810	38958	+	148	1
EFC_6h	EFC_6h|contig:1710	9	39013	39457	+	444	4
EFC_6h	EFC_6h|contig:1711	9	39787	40030	+	243	2
EFC_6h	EFC_6h|contig:1712	9	44137	44155	+	18	1
EFC_6h	EFC_6h|contig:1713	9	60904	63527	+	2623	199
EFC_6h	EFC_6h|contig:1714	9	81193	81391	+	198	2
EFC_6h	EFC_6h|contig:1715	9	82583	82837	+	254	2
EFC_6h	EFC_6h|contig:1716	9	87387	87524	+	137	1
EFC_6h	EFC_6h|contig:1717	9	87592	87797	+	205	4
EFC_6h	EFC_6h|contig:1718	9	88269	88640	+	371	4
EFC_6h	EFC_6h|contig:1719	9	89329	89450	+	121	1
EFC_6h	EFC_6h|contig:1720	9	89914	90130	+	216	2
EFC_6h	EFC_6h|contig:1721	9	91686	91830	+	144	1
EFC_6h	EFC_6h|contig:1722	9	91927	92065	+	138	1
EFC_6h	EFC_6h|contig:1723	9	93758	93866	+	108	1
EFC_6h	EFC_6h|contig:1724	9	93974	94082	+	108	1
EFC_6h	EFC_6h|contig:1725	9	97466	97606	+	140	1
EFC_6h	EFC_6h|contig:1726	9	112169	112384	+	215	4
EFC_6h	EFC_6h|contig:1727	9	117403	117895	+	492	11
EFC_6h	EFC_6h|contig:1728	9	117975	118807	+	832	21
EFC_6h	EFC_6h|contig:1729	9	118819	119567	+	748	19
EFC_6h	EFC_6h|contig:1730	9	119570	120203	+	633	12
EFC_6h	EFC_6h|contig:1731	9	120234	120756	+	522	9
EFC_6h	EFC_6h|contig:1732	9	120804	121032	+	228	4
EFC_6h	EFC_6h|contig:1733	9	121069	121214	+	145	2
EFC_6h	EFC_6h|contig:1734	9	128511	128530	+	19	1
EFC_6h	EFC_6h|contig:1735	9	131642	131746	+	104	2
EFC_6h	EFC_6h|contig:1736	9	138426	138444	+	18	2
EFC_6h	EFC_6h|contig:1737	9	141544	142109	+	565	11
EFC_6h	EFC_6h|contig:1738	9	142139	143695	+	1556	52
EFC_6h	EFC_6h|contig:1739	9	143802	144005	+	203	5
EFC_6h	EFC_6h|contig:1740	9	144103	144395	+	292	6
EFC_6h	EFC_6h|contig:1741	9	144479	144669	+	190	2
EFC_6h	EFC_6h|contig:1742	9	144785	145546	+	761	16
EFC_6h	EFC_6h|contig:1743	9	153056	153238	+	182	3
EFC_6h	EFC_6h|contig:1744	9	153482	153625	+	143	1
EFC_6h	EFC_6h|contig:1745	9	153689	154063	+	374	6
EFC_6h	EFC_6h|contig:1746	9	154083	154217	+	134	1
EFC_6h	EFC_6h|contig:1747	9	154239	154757	+	518	8
EFC_6h	EFC_6h|contig:1748	9	154800	154933	+	133	1
EFC_6h	EFC_6h|contig:1749	9	155051	155362	+	311	4
EFC_6h	EFC_6h|contig:1750	9	155397	155659	+	262	2
EFC_6h	EFC_6h|contig:1751	9	156188	156398	+	210	2
EFC_6h	EFC_6h|contig:1752	9	164250	164387	+	137	2
EFC_6h	EFC_6h|contig:1753	9	164457	165049	+	592	9
EFC_6h	EFC_6h|contig:1754	9	165091	166677	+	1586	44
EFC_6h	EFC_6h|contig:1755	9	167009	167288	+	279	2
EFC_6h	EFC_6h|contig:1756	9	167344	167672	+	328	4
EFC_6h	EFC_6h|contig:1757	9	167737	167885	+	148	1
EFC_6h	EFC_6h|contig:1758	9	173143	173317	+	174	2
EFC_6h	EFC_6h|contig:1759	9	173965	173979	+	14	1
EFC_6h	EFC_6h|contig:1760	9	174049	174242	+	193	4
EFC_6h	EFC_6h|contig:1761	9	176000	176137	+	137	2
EFC_6h	EFC_6h|contig:1762	9	176187	176419	+	232	2
EFC_6h	EFC_6h|contig:1763	9	176451	176670	+	219	4
EFC_6h	EFC_6h|contig:1764	9	178050	178189	+	139	2
EFC_6h	EFC_6h|contig:1765	9	187312	187453	+	141	1
EFC_6h	EFC_6h|contig:1766	9	187506	187652	+	146	1
EFC_6h	EFC_6h|contig:1767	9	187823	187854	+	31	13
EFC_6h	EFC_6h|contig:1768	9	188207	188353	+	146	1
EFC_6h	EFC_6h|contig:1769	9	188397	188536	+	139	1
EFC_6h	EFC_6h|contig:1770	9	189024	189257	+	233	3
EFC_6h	EFC_6h|contig:1771	9	189364	189503	+	139	1
EFC_6h	EFC_6h|contig:1772	9	189513	189981	+	468	4
EFC_6h	EFC_6h|contig:1773	9	192090	193335	+	1245	55
EFC_6h	EFC_6h|contig:1774	9	193375	196232	+	2857	406
EFC_6h	EFC_6h|contig:1775	9	196398	196647	+	249	32
EFC_6h	EFC_6h|contig:1776	9	197024	200005	+	2981	294
EFC_6h	EFC_6h|contig:1777	9	200048	200372	+	324	4
EFC_6h	EFC_6h|contig:1778	9	200379	200745	+	366	5
EFC_6h	EFC_6h|contig:1779	9	201421	201438	+	17	1
EFC_6h	EFC_6h|contig:1780	9	203394	203406	+	12	1
EFC_6h	EFC_6h|contig:1781	9	215795	215995	+	200	2
EFC_6h	EFC_6h|contig:1782	9	216229	216361	+	132	2
EFC_6h	EFC_6h|contig:1783	9	216396	216541	+	145	2
EFC_6h	EFC_6h|contig:1784	9	216553	218226	+	1673	42
EFC_6h	EFC_6h|contig:1785	9	218401	221133	+	2732	82
EFC_6h	EFC_6h|contig:1786	9	221205	221594	+	389	9
EFC_6h	EFC_6h|contig:1787	9	221663	222084	+	421	7
EFC_6h	EFC_6h|contig:1788	9	222601	222807	+	206	2
EFC_6h	EFC_6h|contig:1789	9	222828	223436	+	608	9
EFC_6h	EFC_6h|contig:1790	9	232683	232950	+	267	2
EFC_6h	EFC_6h|contig:1791	9	232986	233081	+	95	1
EFC_6h	EFC_6h|contig:1792	9	233143	233283	+	140	1
EFC_6h	EFC_6h|contig:1793	9	233303	233831	+	528	14
EFC_6h	EFC_6h|contig:1794	9	233832	234241	+	409	4
EFC_6h	EFC_6h|contig:1795	9	234263	234653	+	390	6
EFC_6h	EFC_6h|contig:1796	9	234792	235612	+	820	9
EFC_6h	EFC_6h|contig:1797	9	235643	235791	+	148	1
EFC_6h	EFC_6h|contig:1798	9	235886	236222	+	336	6
EFC_6h	EFC_6h|contig:1799	9	236247	236420	+	173	2
EFC_6h	EFC_6h|contig:1800	9	241033	241061	+	28	3
EFC_6h	EFC_6h|contig:1801	9	242214	242231	+	17	1
EFC_6h	EFC_6h|contig:1802	9	248937	248959	+	22	1
EFC_6h	EFC_6h|contig:1803	9	262736	262753	+	17	1
EFC_6h	EFC_6h|contig:1804	9	279992	280118	+	126	2
EFC_6h	EFC_6h|contig:1805	9	280735	280933	+	198	2
EFC_6h	EFC_6h|contig:1806	9	287480	287624	+	144	2
EFC_6h	EFC_6h|contig:1807	9	288485	288655	+	170	2
EFC_6h	EFC_6h|contig:1808	9	296449	296634	+	185	2
EFC_6h	EFC_6h|contig:1809	9	299792	300224	+	432	5
EFC_6h	EFC_6h|contig:1810	9	300461	301014	+	553	9
EFC_6h	EFC_6h|contig:1811	9	307397	307537	+	140	1
EFC_6h	EFC_6h|contig:1812	9	307698	307844	+	146	1
EFC_6h	EFC_6h|contig:1813	9	308831	309009	+	178	2
EFC_6h	EFC_6h|contig:1814	9	309453	309570	+	117	1
EFC_6h	EFC_6h|contig:1815	9	309619	309922	+	303	5
EFC_6h	EFC_6h|contig:1816	9	311456	311722	+	266	4
EFC_6h	EFC_6h|contig:1817	9	329780	329895	+	115	1
EFC_6h	EFC_6h|contig:1818	9	330057	330196	+	139	1
EFC_6h	EFC_6h|contig:1819	9	332886	332897	+	11	1
EFC_6h	EFC_6h|contig:1820	9	335820	336106	+	286	6
EFC_6h	EFC_6h|contig:1821	9	339212	339255	+	43	6
EFC_6h	EFC_6h|contig:1822	9	362345	362487	+	142	1
EFC_6h	EFC_6h|contig:1823	9	362522	362655	+	133	1
EFC_6h	EFC_6h|contig:1824	9	363223	363442	+	219	4
EFC_6h	EFC_6h|contig:1825	9	363488	363622	+	134	1
EFC_6h	EFC_6h|contig:1826	9	364084	364227	+	143	1
EFC_6h	EFC_6h|contig:1827	9	364844	365112	+	268	3
EFC_6h	EFC_6h|contig:1828	9	365117	365261	+	144	1
EFC_6h	EFC_6h|contig:1829	9	365394	365658	+	264	3
EFC_6h	EFC_6h|contig:1830	9	373550	373566	+	16	1
EFC_6h	EFC_6h|contig:1831	9	378831	378848	+	17	1
EFC_6h	EFC_6h|contig:1832	9	380924	380954	+	30	2
EFC_6h	EFC_6h|contig:1833	9	380982	381100	+	118	1
EFC_6h	EFC_6h|contig:1834	9	381499	381659	+	160	6
EFC_6h	EFC_6h|contig:1835	9	381896	382223	+	327	3
EFC_6h	EFC_6h|contig:1836	9	387137	387178	+	41	7
EFC_6h	EFC_6h|contig:1837	9	389258	389276	+	18	1
EFC_6h	EFC_6h|contig:1838	9	406172	406187	+	15	1
EFC_6h	EFC_6h|contig:1839	9	419485	419648	+	163	2
EFC_6h	EFC_6h|contig:1840	9	436813	436953	+	140	1
EFC_6h	EFC_6h|contig:1841	9	436958	437118	+	160	2
EFC_6h	EFC_6h|contig:1842	9	437164	437531	+	367	4
EFC_6h	EFC_6h|contig:1843	9	437700	438565	+	865	22
EFC_6h	EFC_6h|contig:1844	9	438573	439103	+	530	6
EFC_6h	EFC_6h|contig:1845	9	439160	439341	+	181	2
EFC_6h	EFC_6h|contig:1846	9	439547	439792	+	245	5
EFC_6h	EFC_6h|contig:1847	10	19451	19811	+	360	5
EFC_6h	EFC_6h|contig:1848	10	19958	20216	+	258	3
EFC_6h	EFC_6h|contig:1849	10	20260	20622	+	362	7
EFC_6h	EFC_6h|contig:1850	10	20841	20984	+	143	1
EFC_6h	EFC_6h|contig:1851	10	21007	21540	+	533	8
EFC_6h	EFC_6h|contig:1852	10	21559	21699	+	140	1
EFC_6h	EFC_6h|contig:1853	10	21749	22088	+	339	5
EFC_6h	EFC_6h|contig:1854	10	22136	22357	+	221	2
EFC_6h	EFC_6h|contig:1855	10	22359	22597	+	238	2
EFC_6h	EFC_6h|contig:1856	10	22598	22746	+	148	1
EFC_6h	EFC_6h|contig:1857	10	22760	22992	+	232	5
EFC_6h	EFC_6h|contig:1858	10	23556	23693	+	137	1
EFC_6h	EFC_6h|contig:1859	10	25268	25283	+	15	1
EFC_6h	EFC_6h|contig:1860	10	34814	34955	+	141	1
EFC_6h	EFC_6h|contig:1861	10	34959	35241	+	282	3
EFC_6h	EFC_6h|contig:1862	10	36760	36893	+	133	1
EFC_6h	EFC_6h|contig:1863	10	38793	38981	+	188	2
EFC_6h	EFC_6h|contig:1864	10	39020	39697	+	677	11
EFC_6h	EFC_6h|contig:1865	10	39949	40169	+	220	3
EFC_6h	EFC_6h|contig:1866	10	40365	40502	+	137	1
EFC_6h	EFC_6h|contig:1867	10	40948	41317	+	369	6
EFC_6h	EFC_6h|contig:1868	10	41907	42176	+	269	4
EFC_6h	EFC_6h|contig:1869	10	42197	42345	+	148	3
EFC_6h	EFC_6h|contig:1870	10	42804	42948	+	144	1
EFC_6h	EFC_6h|contig:1871	10	45560	45692	+	132	1
EFC_6h	EFC_6h|contig:1872	10	45722	45867	+	145	1
EFC_6h	EFC_6h|contig:1873	10	48298	48440	+	142	1
EFC_6h	EFC_6h|contig:1874	10	48945	49177	+	232	2
EFC_6h	EFC_6h|contig:1875	10	49330	49430	+	100	1
EFC_6h	EFC_6h|contig:1876	10	49696	49955	+	259	2
EFC_6h	EFC_6h|contig:1877	10	59056	59080	+	24	2
EFC_6h	EFC_6h|contig:1878	10	59863	59995	+	132	1
EFC_6h	EFC_6h|contig:1879	10	60540	60642	+	102	1
EFC_6h	EFC_6h|contig:1880	10	76909	76920	+	11	1
EFC_6h	EFC_6h|contig:1881	10	78470	78605	+	135	1
EFC_6h	EFC_6h|contig:1882	10	78607	78745	+	138	1
EFC_6h	EFC_6h|contig:1883	10	82143	82157	+	14	1
EFC_6h	EFC_6h|contig:1884	10	125479	125592	+	113	1
EFC_6h	EFC_6h|contig:1885	10	125668	126683	+	1015	14
EFC_6h	EFC_6h|contig:1886	10	126781	127787	+	1006	13
EFC_6h	EFC_6h|contig:1887	10	127835	129087	+	1252	43
EFC_6h	EFC_6h|contig:1888	10	129088	130632	+	1544	68
EFC_6h	EFC_6h|contig:1889	10	130676	134006	+	3330	362
EFC_6h	EFC_6h|contig:1890	10	134257	134709	+	452	10
EFC_6h	EFC_6h|contig:1891	10	134732	135186	+	454	8
EFC_6h	EFC_6h|contig:1892	10	135192	135592	+	400	8
EFC_6h	EFC_6h|contig:1893	10	142259	146701	+	4442	148
EFC_6h	EFC_6h|contig:1894	10	146716	147942	+	1226	44
EFC_6h	EFC_6h|contig:1895	10	147999	148962	+	963	24
EFC_6h	EFC_6h|contig:1896	10	149339	149472	+	133	2
EFC_6h	EFC_6h|contig:1897	10	149928	150106	+	178	2
EFC_6h	EFC_6h|contig:1898	10	150737	150855	+	118	1
EFC_6h	EFC_6h|contig:1899	10	156776	156925	+	149	2
EFC_6h	EFC_6h|contig:1900	10	163161	163305	+	144	1
EFC_6h	EFC_6h|contig:1901	10	163310	163458	+	148	1
EFC_6h	EFC_6h|contig:1902	10	183303	183466	+	163	2
EFC_6h	EFC_6h|contig:1903	10	221599	222113	+	514	789
EFC_6h	EFC_6h|contig:1904	10	224178	224444	+	266	2
EFC_6h	EFC_6h|contig:1905	10	224504	224761	+	257	2
EFC_6h	EFC_6h|contig:1906	10	224825	225002	+	177	2
EFC_6h	EFC_6h|contig:1907	10	225994	226129	+	135	1
EFC_6h	EFC_6h|contig:1908	10	226174	226321	+	147	1
EFC_6h	EFC_6h|contig:1909	10	243533	243547	+	14	1
EFC_6h	EFC_6h|contig:1910	10	256393	256501	+	108	1
EFC_6h	EFC_6h|contig:1911	10	256511	256659	+	148	1
EFC_6h	EFC_6h|contig:1912	10	256965	257085	+	120	2
EFC_6h	EFC_6h|contig:1913	10	257255	257536	+	281	2
EFC_6h	EFC_6h|contig:1914	10	257592	257739	+	147	1
EFC_6h	EFC_6h|contig:1915	10	257770	257918	+	148	1
EFC_6h	EFC_6h|contig:1916	10	265874	265895	+	21	1
EFC_6h	EFC_6h|contig:1917	10	283666	283680	+	14	1
EFC_6h	EFC_6h|contig:1918	10	285289	285514	+	225	2
EFC_6h	EFC_6h|contig:1919	10	285616	285919	+	303	3
EFC_6h	EFC_6h|contig:1920	10	285928	286077	+	149	2
EFC_6h	EFC_6h|contig:1921	10	287314	287503	+	189	2
EFC_6h	EFC_6h|contig:1922	10	288594	288836	+	242	4
EFC_6h	EFC_6h|contig:1923	10	289579	289605	+	26	1
EFC_6h	EFC_6h|contig:1924	10	290577	290703	+	126	2
EFC_6h	EFC_6h|contig:1925	10	295412	295425	+	13	1
EFC_6h	EFC_6h|contig:1926	10	311667	311683	+	16	1
EFC_6h	EFC_6h|contig:1927	10	323083	323097	+	14	1
EFC_6h	EFC_6h|contig:1928	10	326208	326351	+	143	1
EFC_6h	EFC_6h|contig:1929	10	338256	338270	+	14	1
EFC_6h	EFC_6h|contig:1930	10	342336	342370	+	34	3
EFC_6h	EFC_6h|contig:1931	10	358214	358238	+	24	3
EFC_6h	EFC_6h|contig:1932	10	378792	379055	+	263	2
EFC_6h	EFC_6h|contig:1933	10	380088	380202	+	114	2
EFC_6h	EFC_6h|contig:1934	10	386185	386342	+	157	2
EFC_6h	EFC_6h|contig:1935	10	386789	386983	+	194	2
EFC_6h	EFC_6h|contig:1936	10	388249	388268	+	19	1
EFC_6h	EFC_6h|contig:1937	10	390627	390873	+	246	4
EFC_6h	EFC_6h|contig:1938	10	390915	391043	+	128	1
EFC_6h	EFC_6h|contig:1939	10	391114	391352	+	238	4
EFC_6h	EFC_6h|contig:1940	10	391402	391540	+	138	1
EFC_6h	EFC_6h|contig:1941	10	391733	391878	+	145	1
EFC_6h	EFC_6h|contig:1942	10	391924	392266	+	342	4
EFC_6h	EFC_6h|contig:1943	10	392270	392542	+	272	4
EFC_6h	EFC_6h|contig:1944	10	392621	393109	+	488	8
EFC_6h	EFC_6h|contig:1945	10	393162	393648	+	486	15
EFC_6h	EFC_6h|contig:1946	10	393686	393832	+	146	1
EFC_6h	EFC_6h|contig:1947	10	393873	394267	+	394	8
EFC_6h	EFC_6h|contig:1948	10	394436	395043	+	607	9
EFC_6h	EFC_6h|contig:1949	10	395308	395424	+	116	1
EFC_6h	EFC_6h|contig:1950	10	395461	395607	+	146	1
EFC_6h	EFC_6h|contig:1951	10	395693	395911	+	218	2
EFC_6h	EFC_6h|contig:1952	10	424117	424220	+	103	1
EFC_6h	EFC_6h|contig:1953	10	424892	424933	+	41	8
EFC_6h	EFC_6h|contig:1954	10	426052	426222	+	170	2
EFC_6h	EFC_6h|contig:1955	10	426357	426616	+	259	3
EFC_6h	EFC_6h|contig:1956	10	426733	426855	+	122	1
EFC_6h	EFC_6h|contig:1957	10	427244	427574	+	330	4
EFC_6h	EFC_6h|contig:1958	10	428507	428655	+	148	2
EFC_6h	EFC_6h|contig:1959	10	428667	428809	+	142	2
EFC_6h	EFC_6h|contig:1960	10	428860	429123	+	263	5
EFC_6h	EFC_6h|contig:1961	10	429249	429460	+	211	2
EFC_6h	EFC_6h|contig:1962	10	430117	430308	+	191	2
EFC_6h	EFC_6h|contig:1963	10	430610	430751	+	141	1
EFC_6h	EFC_6h|contig:1964	10	430847	431129	+	282	3
EFC_6h	EFC_6h|contig:1965	10	431256	431498	+	242	2
EFC_6h	EFC_6h|contig:1966	10	435510	435668	+	158	2
EFC_6h	EFC_6h|contig:1967	10	435985	436120	+	135	1
EFC_6h	EFC_6h|contig:1968	10	436125	436557	+	432	5
EFC_6h	EFC_6h|contig:1969	10	436567	436711	+	144	1
EFC_6h	EFC_6h|contig:1970	10	436929	437533	+	604	24
EFC_6h	EFC_6h|contig:1971	10	437547	437689	+	142	1
EFC_6h	EFC_6h|contig:1972	10	438038	438202	+	164	3
EFC_6h	EFC_6h|contig:1973	10	438236	438374	+	138	1
EFC_6h	EFC_6h|contig:1974	10	438452	438884	+	432	6
EFC_6h	EFC_6h|contig:1975	10	439258	439500	+	242	3
EFC_6h	EFC_6h|contig:1976	10	439502	439922	+	420	7
EFC_6h	EFC_6h|contig:1977	10	440181	440288	+	107	2
EFC_6h	EFC_6h|contig:1978	10	455490	455504	+	14	2
EFC_6h	EFC_6h|contig:1979	10	457889	457906	+	17	1
EFC_6h	EFC_6h|contig:1980	10	488822	489028	+	206	4
EFC_6h	EFC_6h|contig:1981	10	491136	491216	+	80	1
EFC_6h	EFC_6h|contig:1982	10	491331	491667	+	336	4
EFC_6h	EFC_6h|contig:1983	10	492037	492450	+	413	5
EFC_6h	EFC_6h|contig:1984	10	492578	492844	+	266	3
EFC_6h	EFC_6h|contig:1985	10	492881	493323	+	442	5
EFC_6h	EFC_6h|contig:1986	10	493499	493861	+	362	4
EFC_6h	EFC_6h|contig:1987	10	493873	493987	+	114	2
EFC_6h	EFC_6h|contig:1988	10	494433	494639	+	206	3
EFC_6h	EFC_6h|contig:1989	10	494646	494789	+	143	1
EFC_6h	EFC_6h|contig:1990	10	495069	495270	+	201	3
EFC_6h	EFC_6h|contig:1991	10	495284	495721	+	437	5
EFC_6h	EFC_6h|contig:1992	10	502532	502738	+	206	2
EFC_6h	EFC_6h|contig:1993	10	513719	513732	+	13	1
EFC_6h	EFC_6h|contig:1994	10	518189	518419	+	230	2
EFC_6h	EFC_6h|contig:1995	10	519256	519283	+	27	1
EFC_6h	EFC_6h|contig:1996	10	519354	519668	+	314	4
EFC_6h	EFC_6h|contig:1997	10	523987	524004	+	17	1
EFC_6h	EFC_6h|contig:1998	10	525774	525803	+	29	2
EFC_6h	EFC_6h|contig:1999	10	533736	533750	+	14	1
[truncated: 1,886 more rows]

## Sheet: SINTESI_comparisons
	Raw numbers					Percentages
	eccDNA	LFC	EFC	EFC_6h		eccDNA
Total contigs (N)	1862	12030	2133	3885
Total contigs (bp)	6767032	4763280	680027	1454637
Mean contigs length (bp)	3634.28	395.95	318.812	374.424
Contigs overlapping with:
eccDNA	-	3186	547	872		-
LFC	1556	-	1040	2021		0.835661
EFC	370	1098	-	539		0.198711
EFC_6h	518	2102	581	-		0.278195
Contigs bp overlapping with:
eccDNA	-	1922264	197646	413635		-
LFC	6170642	-	484309	1066654		0.911868
EFC	2671726	1334486	-	411968		0.394815
EFC_6h	3049183	1789790	263900	-		0.450594
