# Supplementary material for: Extracellular DNA secreted in yeast cultures is metabolism-specific and inhibits cell proliferation
Source: Microb Cell. 2023 Nov 23;10(12):292–5. doi: 10.15698/mic2023.12.810 (PMC10695634; doi:10.15698/mic2023.12.810)
Supplement: Supplementary file 2 [file mic-10-277-s02.xlsx]

## Sheet: LFC
genes.ID	genes.Start	genes.End	genes.Length	Gene ID	Systematic Name	Description	Pathways (where known)	GeneOntology	genes.Chr	Conteggio di S3.ID	Somma di #READS
1	335	649	315	YAL069W	YAL069W	Dubious open reading frame unlikely to encode a functional protein based on available experimental and comparative sequence data			1	1	3
2	538	792	255	YAL068W-A	YAL068W-A	Dubious open reading frame unlikely to encode a functional protein based on available experimental and comparative sequence data identified by gene-trapping microarray-based expression analysis and genome-wide homology searching			1	1	3
3	1807	2169	363	PAU8	YAL068C	Protein of unknown function member of the seripauperin multigene family encoded mainly in subtelomeric regions		GO:0006950:BP|response to stress	1	1	2
12	24000	27968	3969	FLO9	YAL063C	Lectin-like protein with similarity to Flo1p thought to be expressed and involved in flocculation		GO:0000501:BP|flocculation via cell wall protein-carbohydrate interaction;GO:0000128:BP|flocculation;GO:0005537:MF|mannose binding;GO:0009277:CC|fungal-type cell wall;GO:0031225:CC|anchored component of membrane;GO:0005618:CC|cell wall;GO:0005576:CC|extra	1	3	4
21	42177	42719	543	PEX22	YAL055W	Putative peroxisomal membrane protein required for import of peroxisomal proteins functionally complements a Pichia pastoris pex22 mutation		GO:0043495:MF|protein anchor;GO:0005779:CC|integral component of peroxisomal membrane;GO:0050790:BP|regulation of catalytic activity;GO:0097027:MF|ubiquitin-protein transferase activator activity;GO:0016562:BP|protein import into peroxisome matrix, recept	1	1	2
4176	452438	452623	186	YLR154W-A	YLR154W-A	Dubious open reading frame unlikely to encode a functional protein based on available experimental and comparative sequence data encoded within the 25S rRNA gene on the opposite strand			12	1	280665
4177	454392	454556	165	YLR154W-B	YLR154W-B	Dubious open reading frame unlikely to encode a functional protein based on available experimental and comparative sequence data encoded within the 25S rRNA gene on the opposite strand			12	1	280665
4178	454696	455070	375	TAR1	YLR154W-C	Protein potentially involved in regulation of respiratory metabolism located in the mitochondria interacts genetically with RPO41 and physically with Coq5p encoded within the 25S rRNA gene on the opposite strand		GO:0005739:CC|mitochondrion;GO:0043457:BP|regulation of cellular respiration	12	1	280665
4179	455433	455636	204	YLR154W-E	YLR154W-E	Dubious open reading frame unlikely to encode a functional protein based on available experimental and comparative sequence data encoded within the 35S rRNA gene on the opposite strand			12	1	280665
4180	455883	456023	141	YLR154W-F	YLR154W-F	Dubious open reading frame unlikely to encode a functional protein based on available experimental and comparative sequence data encoded within the 35S rRNA gene on the opposite strand			12	1	280665
4181	462522	462671	150	YLR154C-G	YLR154C-G	Putative protein of unknown function identified by fungal homology comparisons and RT-PCR this ORF is contained within RDN25-2 and RDN37-2		GO:0008150:BP|BP;GO:0003674:MF|molecular_function;GO:0005575:CC|CC	12	1	280665
4182	468827	468958	132	YLR154C-H	YLR154C-H	Putative protein of unknown function identified by fungal homology comparisons and RT-PCR this ORF partially overlaps RDN5-2 YLR154C-H has a paralog YLR157C-C that arose from a segmental duplication		GO:0008150:BP|BP;GO:0003674:MF|molecular_function;GO:0005575:CC|CC	12	1	280665
6423	679693	680799	1107	ROX1	YPR065W	Heme-dependent repressor of hypoxic genes mediates aerobic transcriptional repression of hypoxia induced genes such as COX5b and CYC7 repressor function regulated through decreased promoter occupancy in response to oxidative stress contains an HMG domain		GO:0000122:BP|negative regulation of transcription from RNA polymerase II promoter;GO:0006366:BP|transcription from RNA polymerase II promoter;GO:0000790:CC|nuclear chromatin;GO:0000987:MF|core promoter proximal region sequence-specific DNA binding;GO:000	16	2	20064
6424	681213	682112	900	UBA3	YPR066W	Protein that activates Rub1p 28NEDD8 29 before neddylation acts together with Ula1p may play a role in protein degradation GFP-fusion protein localizes to the cytoplasm in a punctate pattern		GO:0045116:BP|protein neddylation;GO:0006464:BP|cellular protein modification process;GO:0000166:MF|nucleotide binding;GO:0016874:MF|ligase activity;GO:0005524:MF|ATP binding;GO:0003824:MF|catalytic activity;GO:0005737:CC|cytoplasm;GO:0008641:MF|small pro	16	1	20063
6425	682220	682777	558	ISA2	YPR067W	Protein required for maturation of mitochondrial 5B4Fe-4S 5D proteins functions in a complex with Isa1p and possibly Iba57p localizes to the mitochondrial intermembrane space overexpression of ISA2 suppresses grx5 mutations		GO:0016226:BP|iron-sulfur cluster assembly;GO:0005506:MF|iron ion binding;GO:0005759:CC|mitochondrial matrix;GO:0009102:BP|biotin biosynthetic process	16	1	20063
6426	682941	684353	1413	HOS1	YPR068C	Class I histone deacetylase 28HDAC 29 family member deacetylates Smc3p on lysine residues at anaphase onset has sequence similarity to Hda1p Rpd3p Hos2p and Hos3p interacts with the Tup1p-Ssn6p corepressor complex		GO:0006351:BP|transcription, DNA-templated;GO:0045944:BP|positive regulation of transcription from RNA polymerase II promoter;GO:0000118:CC|histone deacetylase complex;GO:0004407:MF|histone deacetylase activity;GO:0097372:MF|NAD-dependent histone deacetyl	16	1	20063
6427	684556	685437	882	SPE3	YPR069C	Spermidine synthase involved in biosynthesis of spermidine and also in biosynthesis of pantothenic acid spermidine is required for growth of wild-type cells	EC:2.5.1.16;spermidine and methylthioadenosine biosynthesis;Spermidine synthase	GO:0015940:BP|pantothenate biosynthetic process;GO:0003824:MF|catalytic activity;GO:0008295:BP|spermidine biosynthetic process;GO:0004766:MF|spermidine synthase activity;GO:0006595:BP|polyamine metabolic process	16	1	20063
6428	685898	687598	1701	MED1	YPR070W	Subunit of the RNA polymerase II mediator complex associates with core polymerase subunits to form the RNA polymerase II holoenzyme essential for transcriptional regulation		GO:0001104:MF|RNA polymerase II transcription cofactor activity;GO:0016592:CC|mediator complex;GO:0070847:CC|core mediator complex;GO:0006357:BP|regulation of transcription from RNA polymerase II promoter;GO:0000122:BP|negative regulation of transcription	16	1	20063
6429	688172	688807	636	YPR071W	YPR071W	Putative membrane protein YPR071W is not an essential gene YPR071W has a paralog YIL029C that arose from a single-locus duplication		GO:0008150:BP|BP;GO:0005783:CC|endoplasmic reticulum;GO:0005789:CC|endoplasmic reticulum membrane;GO:0003674:MF|molecular_function;GO:0016021:CC|integral component of membrane;GO:0016020:CC|membrane	16	1	20063
6430	690107	691789	1683	NOT5	YPR072W	Subunit of CCR4-NOT global transcriptional regulator involved intranscription initiation and elongation and in mRNA degradation conserved lysine in human homolog of Not5p and Not3p is mutated in cancers		GO:0000289:BP|nuclear-transcribed mRNA poly(A) tail shortening;GO:0030015:CC|CCR4-NOT core complex;GO:0006368:BP|transcription elongation from RNA polymerase II promoter;GO:0016567:BP|protein ubiquitination;GO:0004842:MF|ubiquitin-protein transferase acti	16	1	20063
6431	691933	692418	486	LTP1	YPR073C	Protein phosphotyrosine phosphatase of unknown cellular role activated by adenine		GO:0003993:MF|acid phosphatase activity;GO:0004725:MF|protein tyrosine phosphatase activity;GO:0006470:BP|protein dephosphorylation;GO:0004721:MF|phosphoprotein phosphatase activity;GO:0035335:BP|peptidyl-tyrosine dephosphorylation;GO:0016787:MF|hydrolase	16	1	20063
6432	692796	694838	2043	TKL1	YPR074C	Transketolase catalyzes conversion of xylulose-5-phosphate and ribose-5-phosphate to sedoheptulose-7-phosphate and glyceraldehyde-3-phosphate in the pentose phosphate pathway needed for synthesis of aromatic amino acids TKL1 has a paralog TKL2 that arose	EC:;non-oxidative branch of the pentose phosphate pathway;	GO:0005737:CC|cytoplasm;GO:0046872:MF|metal ion binding;GO:0008152:BP|metabolic process;GO:0006098:BP|pentose-phosphate shunt;GO:0003824:MF|catalytic activity;GO:0004802:MF|transketolase activity	16	1	20063
6433	695018	695188	171	YPR074W-A	YPR074W-A	Hypothetical protein identified by homology			16	1	20063
6434	695737	696819	1083	OPY2	YPR075C	Integral membrane protein that acts as a membrane anchor for Ste50p involved in the signaling branch of the high-osmolarity glycerol 28HOG 29 pathway and as a regulator of the filamentous growth pathway overproduction blocks cell cycle arrest in the pres		GO:0000751:BP|mitotic cell cycle G1 arrest in response to pheromone;GO:0000324:CC|fungal-type vacuole;GO:0005774:CC|vacuolar membrane;GO:0005773:CC|vacuole;GO:0005886:CC|plasma membrane;GO:0003674:MF|molecular_function;GO:0005737:CC|cytoplasm;GO:0016021:C	16	1	20063
6435	696476	696850	375	YPR076W	YPR076W	Dubious open reading frame unlikely to encode a functional protein based on available experimental and comparative sequence data			16	1	20063
6436	697131	697502	372	YPR077C	YPR077C	Dubious open reading frame unlikely to encode a functional protein based on available experimental and comparative sequence data expression increased by deletion of NAP1		GO:0016021:CC|integral component of membrane	16	1	20063
6437	697147	698265	1119	YPR078C	YPR078C	Putative protein of unknown function possible role in DNA metabolism and 2For in genome stability expression is heat-inducible		GO:0008150:BP|BP;GO:0003674:MF|molecular_function;GO:0005575:CC|CC	16	1	20063
6438	698869	700014	1146	MRL1	YPR079W	Membrane protein has similarity to mammalian mannose-6-phosphate receptors possibly functions as a sorting receptor in the delivery of vacuolar hydrolases protein abundance increases in response to DNA replication stress		GO:0005048:MF|signal sequence binding;GO:0007034:BP|vacuolar transport;GO:0010008:CC|endosome membrane;GO:0005770:CC|late endosome;GO:0005794:CC|Golgi apparatus;GO:0015031:BP|protein transport;GO:0005768:CC|endosome;GO:0005737:CC|cytoplasm;GO:0016021:CC|i	16	1	20063
6439	700594	701970	1377	TEF1	YPR080W	Translational elongation factor EF-1 alpha also encoded by TEF2 functions in the binding reaction of aminoacyl-tRNA 28AA-tRNA 29 to ribosomes may also have a role in tRNA re-export from the nucleus TEF1 has a paralog TEF2 that arose from the whole genome		GO:0003924:MF|GTPase activity;GO:0005525:MF|GTP binding;GO:0005737:CC|cytoplasm;GO:0005739:CC|mitochondrion;GO:0005840:CC|ribosome;GO:0005856:CC|cytoskeleton;GO:0005853:CC|eukaryotic translation elongation factor 1 complex;GO:0019003:MF|GDP binding;GO:000	16	1	20063
6440	702114	703970	1857	GRS2	YPR081C	Glycine-tRNA synthetase not expressed under normal growth conditions expression is induced under heat oxidative pH or ethanol stress conditions more stable than the major glycine-tRNA synthetase Grs1p at 37 deg C GRS2 has a paralog GRS1 that arose from th		GO:0006426:BP|glycyl-tRNA aminoacylation;GO:0004820:MF|glycine-tRNA ligase activity;GO:0004812:MF|aminoacyl-tRNA ligase activity;GO:0006418:BP|tRNA aminoacylation for protein translation;GO:0006412:BP|translation;GO:0000166:MF|nucleotide binding;GO:001687	16	1	20063
6441	704225	704656	432	DIB1	YPR082C	17-kDa component of the U4 2FU6aU5 tri-snRNP plays an essential role in pre-mRNA splicing orthologue of hDIM1 the human U5-specific 15-kDa protein		GO:0000398:BP|mRNA splicing, via spliceosome;GO:0046540:CC|U4/U6 x U5 tri-snRNP complex;GO:0005681:CC|spliceosomal complex;GO:0051301:BP|cell division;GO:0007049:BP|cell cycle;GO:0007067:BP|mitotic nuclear division;GO:0003674:MF|molecular_function;GO:0005	16	1	20063
6442	704854	706593	1740	MDM36	YPR083W	Mitochondrial protein required for normal mitochondrial morphology and inheritance component of the mitochondria-ER-cortex-ancor 28MECA 29 interacts with Num1p to link the ER and mitochondria at the cell cortex proposed involvement in the formation of Dn		GO:0000266:BP|mitochondrial fission;GO:0007005:BP|mitochondrion organization;GO:0003674:MF|molecular_function;GO:0005737:CC|cytoplasm;GO:0005739:CC|mitochondrion;GO:0000001:BP|mitochondrion inheritance;GO:0051646:BP|mitochondrion localization	16	1	20063
55	94687	95472	786	SAW1	YAL027W	5 27- and 3 27-flap DNA binding protein recruits Rad1p-Rad10p to single-strand annealing intermediates with 3 27 non-homologous tails for removal during double-strand break repair complexes with Rad1p-Rad10p and stimulates its endonuclease activity green		GO:0005634:CC|nucleus;GO:0000736:BP|double-strand break repair via single-strand annealing, removal of nonhomologous ends;GO:0032079:BP|positive regulation of endodeoxyribonuclease activity;GO:0070337:MF|3'-flap-structured DNA binding;GO:0070338:MF|5'-fla	1	2	34
56	95386	95823	438	YAL026C-A	YAL026C-A	Dubious open reading frame unlikely to encode a functional protein based on available experimental and comparative sequence data partially overlaps the uncharacterized ORF YAL027W and the verified gene DRS2		GO:0016021:CC|integral component of membrane	1	2	12
57	95630	99697	4068	DRS2	YAL026C	Trans-golgi network aminophospholipid translocase 28flippase 29 maintains membrane lipid asymmetry in post-Golgi secretory vesicles contributes to clathrin-coated vesicle formation endocytosis protein trafficking between the Golgi and endosomal system an		GO:0000028:BP|ribosomal small subunit assembly;GO:0015914:BP|phospholipid transport;GO:0045332:BP|phospholipid translocation;GO:0004012:MF|phospholipid-translocating ATPase activity;GO:0015662:MF|ATPase activity, coupled to transmembrane movement of ions,	1	12	68
58	100225	101145	921	MAK16	YAL025C	Essential nuclear protein constituent of 66S pre-ribosomal particles required for maturation of 25S and 5.8S rRNAs required for maintenance of M1 satellite double-stranded RNA of the L-A virus		GO:0000463:BP|maturation of LSU-rRNA from tricistronic rRNA transcript (SSU-rRNA, 5.8S rRNA, LSU-rRNA);GO:0000466:BP|maturation of 5.8S rRNA from tricistronic rRNA transcript (SSU-rRNA, 5.8S rRNA, LSU-rRNA);GO:0003735:MF|structural constituent of ribosome	1	2	15
59	101565	105872	4308	LTE1	YAL024C	Protein similar to GDP 2FGTP exchange factors without detectable GEF activity required for asymmetric localization of Bfa1p at daughter-directed spindle pole bodies and for mitotic exit at low temperatures		GO:0007096:BP|regulation of exit from mitosis;GO:0031578:BP|mitotic spindle orientation checkpoint;GO:0005085:MF|guanyl-nucleotide exchange factor activity;GO:0051056:BP|regulation of small GTPase mediated signal transduction;GO:0007264:BP|small GTPase me	1	7	86
60	106272	108551	2280	PMT2	YAL023C	Protein O-mannosyltransferase of the ER membrane transfers mannose residues from dolichyl phosphate-D-mannose to protein serine 2Fthreonine residues involved in ER quality control acts in a complex with Pmt1p can instead interact with Pmt5p antifungal dru		GO:0016021:CC|integral component of membrane;GO:0004169:MF|dolichyl-phosphate-mannose-protein mannosyltransferase activity;GO:0035269:BP|protein O-linked mannosylation;GO:0016020:CC|membrane;GO:0000030:MF|mannosyltransferase activity;GO:0006493:BP|protein	1	3	77
61	108877	110430	1554	FUN26	YAL022C	High affinity broad selectivity nucleoside 2Fnucleobase transporter vacuolar membrane localized transporter which may regulate the balance of nicotinamide riboside 28NmR 29 levels between the cytosol and vacuole contributing to salvage of NmR for use in		GO:0034258:BP|nicotinamide riboside transport;GO:0034257:MF|nicotinamide riboside transmembrane transporter activity;GO:0005337:MF|nucleoside transmembrane transporter activity;GO:0015858:BP|nucleoside transport;GO:0000329:CC|fungal-type vacuole membrane;	1	3	70
62	110846	113359	2514	CCR4	YAL021C	Component of the CCR4-NOT transcriptional complex CCR4-NOT is involved in regulation of gene expression component of the major cytoplasmic deadenylase which is involved in mRNA poly 28A 29 tail shortening		GO:0000932:CC|P-body;GO:0000076:BP|DNA replication checkpoint;GO:0048478:BP|replication fork protection;GO:0004535:MF|poly(A)-specific ribonuclease activity;GO:0004527:MF|exonuclease activity;GO:0000288:BP|nuclear-transcribed mRNA catabolic process, deade	1	7	41
63	113614	114615	1002	ATS1	YAL020C	Protein required for modification of wobble nucleosides in tRNA acts with Elongator complex Kti11p and Kti12p has a potential role in regulatory interactions between microtubules and the cell cycle		GO:0007117:BP|budding cell bud growth;GO:0002098:BP|tRNA wobble uridine modification;GO:0007017:BP|microtubule-based process;GO:0000226:BP|microtubule cytoskeleton organization;GO:0003674:MF|molecular_function;GO:0005737:CC|cytoplasm	1	2	21
64	114250	114819	570	YAL019W-A	YAL019W-A	Dubious open reading frame unlikely to encode a functional protein based on available experimental and comparative sequence data partially overlaps ORF ATS1 2FYAL020C			1	1	19
65	114919	118314	3396	FUN30	YAL019W	Snf2p family member with ATP-dependent chromatin remodeling activity has a role in silencing at the mating type locus telomeres and centromeres enriched at centromeres and is required for correct chromatin structure around centromeres as well as at the bo		GO:0070869:BP|heterochromatin assembly involved in chromatin silencing;GO:0070870:BP|heterochromatin maintenance involved in chromatin silencing;GO:0031934:CC|mating-type region heterochromatin;GO:0051276:BP|chromosome organization;GO:0004386:MF|helicase	1	4	22
66	118564	119541	978	LDS1	YAL018C	Protein Involved in spore wall assembly localizes to lipid droplets found on or outside of the prospore membrane shares similarity with Lds2p and Rrt8p and a strain mutant for all 3 genes exhibits reduced dityrosine fluorescence relative to the single mut		GO:0008150:BP|BP;GO:0003674:MF|molecular_function;GO:0016021:CC|integral component of membrane;GO:0016020:CC|membrane;GO:0005811:CC|lipid particle;GO:0030476:BP|ascospore wall assembly;GO:0005628:CC|prospore membrane;GO:0005619:CC|ascospore wall	1	1	1
67	120225	124295	4071	PSK1	YAL017W	PAS domain-containing serine 2Fthreonine protein kinase coordinately regulates protein synthesis and carbohydrate metabolism and storage in response to a unknown metabolite that reflects nutritional status PSK1 has a paralog PSK2 that arose from the whole		GO:0005524:MF|ATP binding;GO:0005737:CC|cytoplasm;GO:0004674:MF|protein serine/threonine kinase activity;GO:0004672:MF|protein kinase activity;GO:0006468:BP|protein phosphorylation;GO:0006417:BP|regulation of translation;GO:0004871:MF|signal transducer ac	1	7	7
75	132199	134076	1878	SWC3	YAL011W	Protein of unknown function component of the SWR1 complex which exchanges histone variant H2AZ 28Htz1p 29 for chromatin-bound histone H2A required for formation of nuclear-associated array of smooth endoplasmic reticulum known as karmellae		GO:0006355:BP|regulation of transcription, DNA-templated;GO:0006351:BP|transcription, DNA-templated;GO:0006338:BP|chromatin remodeling;GO:0043486:BP|histone exchange;GO:0000812:CC|Swr1 complex;GO:0007029:BP|endoplasmic reticulum organization	1	1	2
76	134184	135665	1482	MDM10	YAL010C	Subunit of both the ERMES and the SAM complex component of ERMES complex which acts as a molecular tether between the mitochondria and the ER necessary for efficient phospholipid exchange between organelles and for mitophagy SAM 2FTOB complex component th		GO:0001401:CC|mitochondrial sorting and assembly machinery complex;GO:0045040:BP|protein import into mitochondrial outer membrane;GO:0070096:BP|mitochondrial outer membrane translocase complex assembly;GO:0032865:CC|ERMES complex;GO:0015914:BP|phospholipi	1	5	6
77	135854	136633	780	SPO7	YAL009W	Putative regulatory subunit of Nem1p-Spo7p phosphatase holoenzyme regulates nuclear growth by controlling phospholipid biosynthesis required for normal nuclear envelope morphology premeiotic replication and sporulation		GO:0016021:CC|integral component of membrane;GO:0005789:CC|endoplasmic reticulum membrane;GO:0016311:BP|dephosphorylation;GO:0031965:CC|nuclear membrane;GO:0030435:BP|sporulation resulting in formation of a cellular spore;GO:0006629:BP|lipid metabolic pro	1	1	1
79	137698	138345	648	ERP2	YAL007C	Member of the p24 family involved in ER to Golgi transport similar to Emp24p and Erv25p role in misfolded protein quality control forms a heterotrimeric complex with Erp1p Emp24p and Erv25p localized to COPII-coated vesicles ERP2 has a paralog ERP4 that a		GO:0030134:CC|ER to Golgi transport vesicle;GO:0016192:BP|vesicle-mediated transport;GO:0015031:BP|protein transport;GO:0006888:BP|ER to Golgi vesicle-mediated transport;GO:0005783:CC|endoplasmic reticulum;GO:0005789:CC|endoplasmic reticulum membrane;GO:0	1	2	2
80	139503	141431	1929	SSA1	YAL005C	ATPase involved in protein folding and NLS-directed nuclear transport member of HSP70 family forms chaperone complex with Ydj1p localized to nucleus cytoplasm and cell wall 98 25 identical with paralog Ssa2p but subtle differences between the two proteins		GO:0035617:BP|stress granule disassembly;GO:0009277:CC|fungal-type cell wall;GO:0005576:CC|extracellular region;GO:0002181:BP|cytoplasmic translation;GO:0005524:MF|ATP binding;GO:0005737:CC|cytoplasm;GO:0005634:CC|nucleus;GO:0016887:MF|ATPase activity;GO:	1	3	4
84	147594	151166	3573	TFC3	YAL001C	Subunit of RNA polymerase III transcription initiation factor complex part of the TauB domain of TFIIIC that binds DNA at the BoxB promoter sites of tRNA and similar genes cooperates with Tfc6p in DNA binding largest of six subunits of the RNA polymerase		GO:0005654:CC|nucleoplasm;GO:0005739:CC|mitochondrion;GO:0006355:BP|regulation of transcription, DNA-templated;GO:0003677:MF|DNA binding;GO:0000999:BP|RNA polymerase III type 1 promoter transcriptional preinitiation complex assembly;GO:0001021:BP|RNA poly	1	1	1
85	152257	153876	1620	NUP60	YAR002W	FG-nucleoporin component of central core of the nuclear pore complex contributes directly to nucleocytoplasmic transport and maintenance of the nuclear pore complex 28NPC 29 permeability barrier and is involved in gene tethering at the nuclear periphery		GO:0034398:BP|telomere tethering at nuclear periphery;GO:0008298:BP|intracellular mRNA localization;GO:0060188:BP|regulation of protein desumoylation;GO:0017056:MF|structural constituent of nuclear pore;GO:0000973:BP|posttranscriptional tethering of RNA p	1	2	2
87	155005	156285	1281	SWD1	YAR003W	Subunit of the COMPASS 28Set1C 29 complex COMPASS methylates histone H3 on lysine 4 and is required in transcriptional silencing near telomeres WD40 beta propeller superfamily member with similarity to mammalian Rbbp7		GO:0006355:BP|regulation of transcription, DNA-templated;GO:0000723:BP|telomere maintenance;GO:0006348:BP|chromatin silencing at telomere;GO:0000781:CC|chromosome, telomeric region;GO:0051568:BP|histone H3-K4 methylation;GO:0048188:CC|Set1C/COMPASS comple	1	1	1
88	156754	158619	1866	RFA1	YAR007C	Subunit of heterotrimeric Replication Protein A 28RPA 29 RPA is a highly conserved single-stranded DNA binding protein involved in DNA replication repair and recombination RPA protects against inappropriate telomere recombination and upon telomere uncapp		GO:0005737:CC|cytoplasm;GO:0005829:CC|cytosol;GO:0016567:BP|protein ubiquitination;GO:0006281:BP|DNA repair;GO:0005634:CC|nucleus;GO:0003677:MF|DNA binding;GO:0046872:MF|metal ion binding;GO:0003697:MF|single-stranded DNA binding;GO:0007131:BP|reciprocal	1	1	1
89	158966	159793	828	SEN34	YAR008W	Subunit of the tRNA splicing endonuclease tRNA splicing endonuclease is composed of Sen2p Sen15p Sen34p and Sen54p Sen34p contains the active site for tRNA 3 27 splice site cleavage and has similarity to Sen2p and to Archaeal tRNA splicing endonuclease		GO:0012505:CC|endomembrane system;GO:0005741:CC|mitochondrial outer membrane;GO:0003676:MF|nucleic acid binding;GO:0004518:MF|nuclease activity;GO:0000379:BP|tRNA-type intron splice site recognition and cleavage;GO:0000213:MF|tRNA-intron endonuclease acti	1	1	1
90	166742	168871	2130	BUD14	YAR014C	Protein involved in bud-site selection Bud14p-Glc7p complex is a cortical regulator of dynein inhibitor of the actin assembly factor Bnr1p 28formin 29 diploid mutants display a random budding pattern instead of the wild-type bipolar pattern relative dist		GO:0032880:BP|regulation of protein localization;GO:0030837:BP|negative regulation of actin filament polymerization;GO:0000903:BP|regulation of cell shape during vegetative growth phase;GO:0008599:|;GO:0007010:BP|cytoskeleton organization;GO:0000131:CC|in	1	7	15
91	169375	170295	921	ADE1	YAR015W	N-succinyl-5-aminoimidazole-4-carboxamide ribotide synthetase required for 27de novo 27 purine nucleotide biosynthesis red pigment accumulates in mutant cells deprived of adenine protein abundance increases in response to DNA replication stress	EC:6.3.2.6;de novo biosynthesis of purine nucleotides;Phosphoribosylaminoimidazole-succinocarboxamide synthase	GO:0006189:BP|'de novo' IMP biosynthetic process;GO:0006164:BP|purine nucleotide biosynthetic process;GO:0004639:MF|phosphoribosylaminoimidazolesuccinocarboxamide synthase activity;GO:0000166:MF|nucleotide binding;GO:0016874:MF|ligase activity;GO:0005524:	1	3	18
92	170396	171703	1308	KIN3	YAR018C	Nonessential serine 2Fthreonine protein kinase possible role in DNA damage response influences tolerance to high levels of ethanol		GO:0007059:BP|chromosome segregation;GO:0006468:BP|protein phosphorylation;GO:0004674:MF|protein serine/threonine kinase activity;GO:0004672:MF|protein kinase activity;GO:0016772:MF|transferase activity, transferring phosphorus-containing groups;GO:001630	1	5	10
93	172211	175135	2925	CDC15	YAR019C	Protein kinase of the Mitotic Exit Network localized to the spindle pole bodies at late anaphase promotes mitotic exit by directly switching on the kinase activity of Dbf2p required for spindle disassembly after meiosis II relocalizes to the cytoplasm upo		GO:0007138:BP|meiotic anaphase II;GO:0007096:BP|regulation of exit from mitosis;GO:0000922:CC|spindle pole;GO:0006468:BP|protein phosphorylation;GO:0004674:MF|protein serine/threonine kinase activity;GO:0004672:MF|protein kinase activity;GO:0016772:MF|tra	1	5	81
94	174998	175330	333	YAR019W-A	YAR019W-A	Dubious open reading frame unlikely to encode a functional protein based on available experimental and comparative sequence data partially overlaps ORF CDC15 2FYAR019C			1	1	31
95	176856	177023	168	PAU7	YAR020C	Member of the seripauperin multigene family active during alcoholic fermentation regulated by anaerobiosis inhibited by oxygen repressed by heme		GO:0006950:BP|response to stress	1	1	38
6443	706972	708342	1371	YPR084W	YPR084W	Putative protein of unknown function		GO:0008150:BP|BP;GO:0003674:MF|molecular_function;GO:0005575:CC|CC	16	1	20063
97	183770	184477	708	UIP3	YAR027W	Putative integral membrane protein of unknown function interacts with Ulp1p at the nuclear periphery member of DUP240 gene family		GO:0005635:CC|nuclear envelope;GO:0031965:CC|nuclear membrane;GO:0005886:CC|plasma membrane;GO:0008150:BP|BP;GO:0003674:MF|molecular_function;GO:0005634:CC|nucleus;GO:0016021:CC|integral component of membrane;GO:0016020:CC|membrane	1	2	78
98	184892	185596	705	YAR028W	YAR028W	Putative integral membrane protein member of DUP240 gene family GFP-fusion protein is induced in response to the DNA-damaging agent MMS		GO:0008150:BP|BP;GO:0003674:MF|molecular_function;GO:0005575:CC|CC;GO:0016021:CC|integral component of membrane;GO:0016020:CC|membrane	1	1	76
6444	708497	709828	1332	ASA1	YPR085C	Subunit of the ASTRA complex involved in chromatin remodeling telomere length regulator involved in the stability or biogenesis of PIKKs such as TORC1		GO:0070209:CC|ASTRA complex;GO:0016568:|;GO:0008150:BP|BP;GO:0003674:MF|molecular_function;GO:0005634:CC|nucleus;GO:0005515:MF|protein binding	16	1	20063
6445	710101	711138	1038	SUA7	YPR086W	Transcription factor TFIIB a general transcription factor required for transcription initiation and start site selection by RNA polymerase II		GO:0008270:MF|zinc ion binding;GO:0006355:BP|regulation of transcription, DNA-templated;GO:0005634:CC|nucleus;GO:0051123:BP|RNA polymerase II transcriptional preinitiation complex assembly;GO:0001174:BP|transcriptional start site selection at RNA polymera	16	1	20063
6446	711354	711674	321	VPS69	YPR087W	Dubious open reading frame unlikely to encode a functional protein based on available experimental and comparative sequence data not conserved in closely related Saccharomyces species 85 25 of ORF overlaps the verified gene SRP54 deletion causes a vacuola		GO:0016021:CC|integral component of membrane	16	1	20063
6447	711403	713028	1626	SRP54	YPR088C	Signal recognition particle 28SRP 29 subunit 28homolog of mammalian SRP54 29 contains the signal sequence-binding activity of SRP interacts with the SRP RNA and mediates binding of SRP to signal receptor contains GTPase domain		GO:0048500:CC|signal recognition particle;GO:0003924:MF|GTPase activity;GO:0005525:MF|GTP binding;GO:0008312:MF|7S RNA binding;GO:0005786:CC|signal recognition particle, endoplasmic reticulum targeting;GO:0006617:BP|SRP-dependent cotranslational protein t	16	1	20063
103	190193	192256	2064	YAT1	YAR035W	Outer mitochondrial carnitine acetyltransferase minor ethanol-inducible enzyme involved in transport of activated acyl groups from the cytoplasm into the mitochondrial matrix phosphorylated	EC:2.3.1.7;carnitine shuttle;Carnitine O-acetyltransferase	GO:0004092:MF|carnitine O-acetyltransferase activity;GO:0009437:BP|carnitine metabolic process;GO:0006629:BP|lipid metabolic process;GO:0016746:MF|transferase activity, transferring acyl groups;GO:0006066:BP|alcohol metabolic process;GO:0006631:BP|fatty a	1	4	40
104	192337	192417	81	YAR035C-A	YAR035C-A	Putative protein of unknown function identified by gene-trapping microarray-based expression analysis and genome-wide homology searching predicted to have a role in cell budding based on computational 22guilt by association 22 analysis		GO:0008150:BP|BP;GO:0003674:MF|molecular_function;GO:0005575:CC|CC	1	1	3
105	192619	196185	3567	SWH1	YAR042W	Protein similar to mammalian oxysterol-binding protein contains ankyrin repeats localizes to the Golgi and the nucleus-vacuole junction SWH1 has a paralog OSH2 that arose from the whole genome duplication		GO:0008289:MF|lipid binding;GO:0006897:BP|endocytosis;GO:0005783:CC|endoplasmic reticulum;GO:0005769:CC|early endosome;GO:0000139:CC|Golgi membrane;GO:0006887:BP|exocytosis;GO:0005635:CC|nuclear envelope;GO:0030011:BP|maintenance of cell polarity;GO:00055	1	6	38
107	203403	208016	4614	FLO1	YAR050W	Lectin-like protein involved in flocculation cell wall protein that binds mannose chains on the surface of other cells confers floc-forming ability that is chymotrypsin sensitive and heat resistant FLO1 has a paralog FLO5 that arose from a segmental dupli		GO:0033554:BP|cellular response to stress;GO:0000501:BP|flocculation via cell wall protein-carbohydrate interaction;GO:0000128:BP|flocculation;GO:0005537:MF|mannose binding;GO:0009277:CC|fungal-type cell wall;GO:0031225:CC|anchored component of membrane;G	1	2	11
109	217157	217492	336	YAR060C	YAR060C	Dubious open reading frame unlikely to encode a functional protein based on available experimental and comparative sequence data YAR060C has a paralog YHR21that arose from a segmental duplication			1	2	2
110	220198	220497	300	YAR064W	YAR064W	Pseudogenic fragment with similarity to flocculins YAR064W has a paralog YHR213W-B that arose from a segmental duplication		GO:0008150:BP|BP;GO:0003674:MF|molecular_function;GO:0005575:CC|CC;GO:0016021:CC|integral component of membrane;GO:0016020:CC|membrane	1	1	2
111	221049	221660	612	YAR066W	YAR066W	Putative GPI protein YAR066W has a paralog YHR214W that arose from a segmental duplication		GO:0008150:BP|BP;GO:0003674:MF|molecular_function;GO:0005575:CC|CC;GO:0005886:CC|plasma membrane;GO:0031225:CC|anchored component of membrane	1	2	5
113	224011	224304	294	YAR069C	YAR069C	Dubious open reading frame unlikely to encode a protein based on available experimental and comparative sequence data YAR069C has a paralog YHR214C-D that arose from a segmental duplication		GO:0016021:CC|integral component of membrane	1	1	6
114	224563	224862	300	YAR070C	YAR070C	Dubious open reading frame unlikely to encode a protein based on available experimental and comparative sequence data YAR070C has a paralog YHR214C-B that arose from a segmental duplication			1	1	1
115	225460	226863	1404	PHO11	YAR071W	One of three repressible acid phosphatases glycoprotein that is transported to the cell surface by the secretory pathway induced by phosphate starvation and coordinately regulated by PHO4 and PHO2 PHO11 has a paralog PHO12 that arose from a segmental dupl		GO:0005576:CC|extracellular region;GO:0016311:BP|dephosphorylation;GO:0016791:MF|phosphatase activity;GO:0003993:MF|acid phosphatase activity;GO:0006796:BP|phosphate-containing compound metabolic process	1	4	9
118	280	2658	2379	YBL113C	YBL113C	Helicase-like protein encoded within the telomeric Y 27 element		GO:0004386:MF|helicase activity;GO:0008150:BP|BP;GO:0005575:CC|CC;GO:0008152:BP|metabolic process	2	4	30
119	646	1128	483	YBL113W-A	YBL113W-A	Dubious open reading frame unlikely to encode a functional protein based on available experimental and comparative sequence data identified by gene-trapping microarray-based expression analysis and genome-wide homology searching		GO:0016021:CC|integral component of membrane	2	1	9
120	2582	2899	318	YBL112C	YBL112C	Putative protein of unknown function YBL11is contained within TEL02L		GO:0004386:MF|helicase activity;GO:0008150:BP|BP;GO:0003676:MF|nucleic acid binding;GO:0005524:MF|ATP binding;GO:0003674:MF|molecular_function;GO:0005575:CC|CC	2	2	18
6448	713275	715941	2667	YPR089W	YPR089W	Protein of unknown function exhibits genetic interaction with ERG11 and protein-protein interaction with Hsp82p		GO:0005794:CC|Golgi apparatus;GO:0008150:BP|BP;GO:0003674:MF|molecular_function;GO:0005575:CC|CC	16	1	20063
23	45899	48250	2352	FLC2	YAL053W	Putative FAD transporter required for uptake of FAD into endoplasmic reticulum involved in cell wall maintenance FLC2 has a paralog YOR365C that arose from the whole genome duplication		GO:0015230:MF|FAD transmembrane transporter activity;GO:0015883:BP|FAD transport;GO:0009272:BP|fungal-type cell wall biogenesis;GO:0006457:BP|protein folding;GO:0005783:CC|endoplasmic reticulum;GO:0005789:CC|endoplasmic reticulum membrane;GO:0005737:CC|cy	1	1	17829
123	7605	7733	129	PAU9	YBL108C-A	Protein of unknown function member of the seripauperin multigene family encoded mainly in subtelomeric regions		GO:0006950:BP|response to stress	2	1	17
124	8177	8482	306	YBL108W	YBL108W	Dubious open reading frame unlikely to encode a functional protein based on available experimental and comparative sequence data			2	2	64
125	9268	9372	105	YBL107W-A	YBL107W-A	Dubious open reading frame unlikely to encode a functional protein based on available experimental and comparative sequence data completely overlaps the Ty2 LTR YBLWdelta2 YBL107W-A has a paralog YER138W-A that arose from a single-locus duplication			2	1	47
126	9961	10551	591	MIX23	YBL107C	Mitochondrial intermembrane space protein of unknown function imported via the MIA import machinery contains an unusual twin cysteine motif 28CX13C CX14C 29		GO:0008150:BP|BP;GO:0003674:MF|molecular_function;GO:0005737:CC|cytoplasm;GO:0005758:CC|mitochondrial intermembrane space	2	2	54
127	10847	13879	3033	SRO77	YBL106C	Protein with roles in exocytosis and cation homeostasis functions in docking and fusion of post-Golgi vesicles with plasma membrane regulates cell proliferation and colony development via the Rho1-Tor1 pathway interacts with SNARE protein Sec9p homolog of		GO:0005886:CC|plasma membrane;GO:0006893:BP|Golgi to plasma membrane transport;GO:0006887:BP|exocytosis;GO:0005515:MF|protein binding	2	9	28
128	14241	17696	3456	PKC1	YBL105C	Protein serine 2Fthreonine kinase essential for cell wall remodeling during growth localized to sites of polarized growth and the mother-daughter bud neck homolog of the alpha beta and gamma isoforms of mammalian protein kinase C 28PKC 29		GO:0005524:MF|ATP binding;GO:0005737:CC|cytoplasm;GO:0005634:CC|nucleus;GO:0046872:MF|metal ion binding;GO:0007165:BP|signal transduction;GO:0004674:MF|protein serine/threonine kinase activity;GO:0004672:MF|protein kinase activity;GO:0005856:CC|cytoskelet	2	7	15
129	18177	21293	3117	SEA4	YBL104C	Subunit of the SEA 28Seh1-associated 29 complex SEA is a coatomer-related complex that associates dynamically with the vacuole has an N-terminal beta-propeller fold and a C-terminal RING motif promoter contains multiple GCN4 binding sites		GO:0015031:BP|protein transport;GO:0097042:CC|extrinsic component of fungal-type vacuolar membrane;GO:0035859:CC|Seh1-associated complex;GO:0005515:MF|protein binding	2	3	3
132	24946	28299	3354	ECM21	YBL101C	Protein involved in regulating endocytosis of plasma membrane proteins identified as a substrate for ubiquitination by Rsp5p and deubiquitination by Ubp2p promoter contains several Gcn4p binding elements ECM21 has a paralog CSR2 that arose from the whole		GO:0007047:|;GO:0070086:BP|ubiquitin-dependent endocytosis;GO:0031625:MF|ubiquitin protein ligase binding;GO:0031505:BP|fungal-type cell wall organization;GO:0005737:CC|cytoplasm;GO:0071555:BP|cell wall organization	2	9	15
147	51019	59382	8364	TEL1	YBL088C	Protein kinase primarily involved in telomere length regulation contributes to cell cycle checkpoint control in response to DNA damage acts with Red1p and Mec1p to promote interhomolog recombination by phosphorylation of Hop1 functionally redundant with M		GO:0005524:MF|ATP binding;GO:0006974:BP|cellular response to DNA damage stimulus;GO:0000723:BP|telomere maintenance;GO:0006281:BP|DNA repair;GO:0005634:CC|nucleus;GO:0006302:BP|double-strand break repair;GO:0004674:MF|protein serine/threonine kinase activ	2	3	3
148	59822	60739	918	RPL23A	YBL087C	Ribosomal 60S subunit protein L23A homologous to mammalian ribosomal protein L23 and bacterial L14 RPL23A has a paralog RPL2that arose from the whole genome duplication		GO:0002181:BP|cytoplasmic translation;GO:0022625:CC|cytosolic large ribosomal subunit;GO:0003735:MF|structural constituent of ribosome;GO:0005840:CC|ribosome;GO:0006412:BP|translation	2	1	1
149	61202	62602	1401	YBL086C	YBL086C	Protein of unknown function green fluorescent protein 28GFP 29-fusion protein localizes to the cell periphery		GO:0008150:BP|BP;GO:0003674:MF|molecular_function;GO:0005575:CC|CC	2	1	2
150	63876	66818	2943	BOI1	YBL085W	Protein implicated in polar growth functionally redundant with Boi2p interacts with bud-emergence protein Bem1p contains an SH3 28src homology 3 29 domain and a PH 28pleckstrin homology 29 domain relocalizes from bud neck to cytoplasm upon DNA replicati		GO:0030427:CC|site of polarized growth;GO:0007118:BP|budding cell apical bud growth;GO:0007266:BP|Rho protein signal transduction;GO:0007109:BP|obsolete cytokinesis, completion of separation;GO:0005933:CC|cellular bud;GO:0005543:MF|phospholipid binding;GO	2	5	22
151	67169	69445	2277	CDC27	YBL084C	Subunit of the Anaphase-Promoting Complex 2FCyclosome 28APC 2FC 29 APC 2FC is a ubiquitin-protein ligase required for degradation of anaphase inhibitors including mitotic cyclins during the metaphase 2Fanaphase transition		GO:0031145:BP|anaphase-promoting complex-dependent catabolic process;GO:0016567:BP|protein ubiquitination;GO:0004842:MF|ubiquitin-protein transferase activity;GO:0005680:CC|anaphase-promoting complex;GO:0051301:BP|cell division;GO:0007049:BP|cell cycle;GO	2	7	21
152	69713	70138	426	YBL083C	YBL083C	Dubious open reading frame unlikely to encode a functional protein based on available experimental and comparative sequence data overlaps verified ORF ALG3			2	2	7
153	69751	71127	1377	ALG3	YBL082C	Dolichol-P-Man dependent alpha 281-3 29 mannosyltransferase involved in the synthesis of dolichol-linked oligosaccharide donor for N-linked glycosylation of proteins	EC:2.4.1.130;lipid-linked oligosaccharide biosynthesis;	GO:0000033:MF|alpha-1,3-mannosyltransferase activity;GO:0016758:MF|transferase activity, transferring hexosyl groups;GO:0006486:BP|protein glycosylation;GO:0006490:BP|oligosaccharide-lipid intermediate biosynthetic process;GO:0016757:MF|transferase activi	2	3	16
154	71866	72972	1107	YBL081W	YBL081W	Non-essential protein of unknown function null mutation results in a decrease in plasma membrane electron transport		GO:0008150:BP|BP;GO:0003674:MF|molecular_function;GO:0005575:CC|CC	2	4	7
155	73070	74695	1626	PET112	YBL080C	Subunit of the trimeric GatFAB AmidoTransferase 28AdT 29 complex involved in the formation of Q-tRNAQ mutation is functionally complemented by the bacterial GatB ortholog		GO:0005524:MF|ATP binding;GO:0005739:CC|mitochondrion;GO:0016874:MF|ligase activity;GO:0032543:BP|mitochondrial translation;GO:0016884:MF|carbon-nitrogen ligase activity, with glutamine as amido-N-donor;GO:0070681:BP|glutaminyl-tRNAGln biosynthesis via tr	2	4	35
24	48564	51707	3144	OAF1	YAL051W	Oleate-activated transcription factor subunit of a heterodimeric complex with Pip2p which binds to oleate-response elements 28ORE 29 in the promoter of genes involved in beta-oxidation of fatty acids peroxisome organization and biogenesis activating tran		GO:0030435:BP|sporulation resulting in formation of a cellular spore;GO:0032000:BP|positive regulation of fatty acid beta-oxidation;GO:0000978:MF|RNA polymerase II core promoter proximal region sequence-specific DNA binding;GO:0071400:BP|cellular response	1	1	17829
25	51855	52595	741	AIM2	YAL049C	Cytoplasmic protein involved in mitochondrial function or organization null mutant displays reduced frequency of mitochondrial genome loss potential Hsp82p interactor		GO:0008150:BP|BP;GO:0003674:MF|molecular_function;GO:0016787:MF|hydrolase activity;GO:0005737:CC|cytoplasm	1	1	17829
26	52801	54789	1989	GEM1	YAL048C	Outer mitochondrial membrane GTPase subunit of the ERMES complex potential regulatory subunit of the ERMES complex that links the ER to mitochondria and may promote inter-organellar calcium and phospholipid exchange as well as coordinating mitochondrial D		GO:0032865:CC|ERMES complex;GO:0019725:BP|cellular homeostasis;GO:0006184:BP|obsolete GTP catabolic process;GO:0005509:MF|calcium ion binding;GO:0007264:BP|small GTPase mediated signal transduction;GO:0003924:MF|GTPase activity;GO:0005741:CC|mitochondrial	1	1	17829
27	54584	54913	330	YAL047W-A	YAL047W-A	Dubious open reading frame unlikely to encode a functional protein based on available experimental and comparative sequence data partially overlaps ORF GEM1 2FYAL048C		GO:0016021:CC|integral component of membrane	1	1	17829
28	54989	56857	1869	SPC72	YAL047C	Component of the cytoplasmic Tub4p 28gamma-tubulin 29 complex binds spindle pole bodies and links them to microtubules is regulated by Cdc5 kinase has roles in astral microtubule formation and stabilization		GO:0000070:BP|mitotic sister chromatid segregation;GO:0005200:MF|structural constituent of cytoskeleton;GO:0051301:BP|cell division;GO:0031578:BP|mitotic spindle orientation checkpoint;GO:0007020:BP|microtubule nucleation;GO:0030473:BP|nuclear migration a	1	1	17829
29	57029	57385	357	AIM1	YAL046C	Protein involved in mitochondrial function or organization null mutant displays elevated frequency of mitochondrial genome loss		GO:0008150:BP|BP;GO:0003674:MF|molecular_function;GO:0005575:CC|CC	1	1	17829
30	57488	57796	309	YAL045C	YAL045C	Dubious open reading frame unlikely to encode a functional protein based on available experimental and comparative sequence data almost completely overlaps YAL044W-A			1	1	17829
31	57518	57850	333	YAL044W-A	YAL044W-A	Putative protein of unknown function similar to S. pombe uvi31 which is a putative DNA repair protein		GO:0008150:BP|BP;GO:0003674:MF|molecular_function;GO:0005575:CC|CC	1	1	17829
32	57950	58462	513	GCV3	YAL044C	H subunit of the mitochondrial glycine decarboxylase complex glycine decarboxylase is required for the catabolism of glycine to 5 2C10-methylene-THF also required for all protein lipoylation expression is regulated by levels of 5 2C10-methylene-THF	EC:;folate biosynthesis;	GO:0019464:BP|glycine decarboxylation via glycine cleavage system;GO:0004375:MF|glycine dehydrogenase (decarboxylating) activity;GO:0005960:CC|glycine cleavage complex;GO:0006546:BP|glycine catabolic process;GO:0009249:BP|protein lipoylation;GO:0006730:BP	1	1	17829
33	58695	61052	2358	PTA1	YAL043C	Subunit of holo-CPF holo-CPF is a multiprotein complex and functional homolog of mammalian CPSF required for the cleavage and polyadenylation of mRNA and snoRNA 3 27 ends involved in pre-tRNA processing binds to the phosphorylated CTD of RNAPII		GO:0006379:BP|mRNA cleavage;GO:0006378:BP|mRNA polyadenylation;GO:0005847:CC|mRNA cleavage and polyadenylation specificity factor complex;GO:0008033:BP|tRNA processing;GO:0030846:BP|termination of RNA polymerase II transcription, poly(A)-coupled;GO:000584	1	1	17829
34	61231	61608	378	YAL042C-A	YAL042C-A	Dubious open reading frame unlikely to encode a functional protein based on available experimental and comparative sequence data partially overlaps verified ORF ERV46 2FYAL042W YAL042C-A is a non-essential gene		GO:0016021:CC|integral component of membrane	1	1	17829
35	61316	62563	1248	ERV46	YAL042W	Protein localized to COPII-coated vesicles forms a complex with Erv41p involved in the membrane fusion stage of transport		GO:0030173:CC|integral component of Golgi membrane;GO:0030134:CC|ER to Golgi transport vesicle;GO:0016192:BP|vesicle-mediated transport;GO:0030176:CC|integral component of endoplasmic reticulum membrane;GO:0000139:CC|Golgi membrane;GO:0005794:CC|Golgi app	1	1	17829
36	62840	65404	2565	CDC24	YAL041W	Guanine nucleotide exchange factor for Cdc42p also known as a GEF or GDP-release factor required for polarity establishment and maintenance and mutants have morphological defects in bud formation and shmooing relocalizes from nucleus to cytoplasm upon DNA		GO:0035556:BP|intracellular signal transduction;GO:0035023:BP|regulation of Rho protein signal transduction;GO:0005089:MF|Rho guanyl-nucleotide exchange factor activity;GO:0007096:BP|regulation of exit from mitosis;GO:0005085:MF|guanyl-nucleotide exchange	1	1	17829
37	65778	67520	1743	CLN3	YAL040C	G1 cyclin involved in cell cycle progression activates Cdc28p kinase to promote the G1 to S phase transition plays a role in regulating transcription of the other G1 cyclins CLN1 and CLN2 regulated by phosphorylation and proteolysis acetly-CoA induces CLN		GO:0007033:BP|vacuole organization;GO:0042144:BP|vacuole fusion, non-autophagic;GO:0000083:BP|regulation of transcription involved in G1/S transition of mitotic cell cycle;GO:0008361:BP|regulation of cell size;GO:0000079:BP|regulation of cyclin-dependent	1	1	17829
38	68716	69525	810	CYC3	YAL039C	Cytochrome c heme lyase 28holocytochrome c synthase 29 attaches heme to apo-cytochrome c 28Cyc1p or Cyc7p 29 in the mitochondrial intermembrane space human ortholog may have a role in microphthalmia with linear skin defects 28MLS 29		GO:0004408:MF|holocytochrome-c synthase activity;GO:0018063:BP|cytochrome c-heme linkage;GO:0005758:CC|mitochondrial intermembrane space;GO:0016829:MF|lyase activity;GO:0046872:MF|metal ion binding;GO:0016020:CC|membrane;GO:0005743:CC|mitochondrial inner	1	1	17829
4195	489573	489929	357	YLR162W	YLR162W	Putative protein of unknown function overexpression confers resistance to the antimicrobial peptide MiAMP1 and causes growth arrest apoptosis and increased sensitivity to cobalt chloride		GO:0008150:BP|BP;GO:0003674:MF|molecular_function;GO:0005575:CC|CC;GO:0016021:CC|integral component of membrane;GO:0016020:CC|membrane	12	1	12628
175	101886	105221	3336	KIP1	YBL063W	Kinesin-related motor protein required for mitotic spindle assembly chromosome segregation and 2 micron plasmid partitioning functionally redundant with Cin8p for chromosomal but not plasmid functions		GO:0030541:BP|plasmid partitioning;GO:0007018:BP|microtubule-based movement;GO:0005871:CC|kinesin complex;GO:0003777:MF|microtubule motor activity;GO:0007019:BP|microtubule depolymerization;GO:0005876:CC|spindle microtubule;GO:0000070:BP|mitotic sister ch	2	4	5
176	105308	105688	381	YBL062W	YBL062W	Dubious open reading frame unlikely to encode a functional protein based on available experimental and comparative sequence data		GO:0016021:CC|integral component of membrane	2	1	2
177	105316	107406	2091	SKT5	YBL061C	Activator of Chs3p 28chitin synthase III 29 during vegetative growth recruits Chs3p to the bud neck via interaction with Bni4p SKT5 has a paralog SHC1 that arose from the whole genome duplication		GO:0005886:CC|plasma membrane;GO:0005935:CC|cellular bud neck;GO:0000131:CC|incipient cellular bud site;GO:0008047:MF|enzyme activator activity;GO:0034221:BP|fungal-type cell wall chitin biosynthetic process;GO:0043085:BP|positive regulation of catalytic	2	2	4
178	107932	109995	2064	YEL1	YBL060W	Guanine nucleotide exchange factor specific for Arf3p localized to the bud neck and tip required for localization of Arf3p to the bud neck and tip		GO:0032012:BP|regulation of ARF protein signal transduction;GO:0005086:MF|ARF guanyl-nucleotide exchange factor activity;GO:0005085:MF|guanyl-nucleotide exchange factor activity;GO:0005934:CC|cellular bud tip;GO:0010513:BP|positive regulation of phosphati	2	5	28
179	110125	110539	415	CMC2	YBL059C-A	Protein involved in respiratory chain complex assembly or maintenance protein of the mitochondrial intermembrane space contains twin Cx9C motifs that can form coiled coil-helix-coiled-coil helix fold		GO:0033108:BP|mitochondrial respiratory chain complex assembly;GO:0005758:CC|mitochondrial intermembrane space;GO:0003674:MF|molecular_function;GO:0046872:MF|metal ion binding;GO:0005634:CC|nucleus;GO:0005737:CC|cytoplasm;GO:0016020:CC|membrane;GO:0005743	2	1	5
180	110594	111244	651	YBL059W	YBL059W	Putative protein of unknown function the authentic non-tagged protein is detected in highly purified mitochondria in high-throughput studies YBL059W has a paralog YER093C-A that arose from the whole genome duplication		GO:0008150:BP|BP;GO:0003674:MF|molecular_function;GO:0016021:CC|integral component of membrane;GO:0016020:CC|membrane;GO:0005739:CC|mitochondrion	2	2	5
4196	490406	490594	189	RRT15	YLR162W-A	Putative protein of unknown function identified by fungal homology comparisons and RT-PCR identified in a screen for mutants with decreased levels of rDNA transcription		GO:0006355:BP|regulation of transcription, DNA-templated;GO:0006351:BP|transcription, DNA-templated	12	1	12628
182	112801	113427	627	PTH2	YBL057C	One of two mitochondrially-localized peptidyl-tRNA hydrolases negatively regulates the ubiquitin-proteasome pathway via interactions with ubiquitin-like ubiquitin-associated proteins dispensable for cell growth see also PTH1		GO:0005737:CC|cytoplasm;GO:0008152:BP|metabolic process;GO:0004045:MF|aminoacyl-tRNA hydrolase activity;GO:0032435:BP|negative regulation of proteasomal ubiquitin-dependent protein catabolic process	2	1	99
183	113762	115168	1407	PTC3	YBL056W	Type protein phosphatase 28PP29 dephosphorylates Hog1p 28see also Ptc2p 29 to limit maximal kinase activity induced by osmotic stress dephosphorylates T169 phosphorylated Cdc28p 28see also Ptc2p 29 role in DNA damage checkpoint inactivation PTC3 has a		GO:0005737:CC|cytoplasm;GO:0005634:CC|nucleus;GO:0046872:MF|metal ion binding;GO:0004722:MF|protein serine/threonine phosphatase activity;GO:0006470:BP|protein dephosphorylation;GO:0000079:BP|regulation of cyclin-dependent protein serine/threonine kinase	2	1	99
4242	556788	559289	2502	HRD3	YLR207W	ER membrane protein that plays a central role in ERAD forms HRD complex with Hrd1p and ER-associated protein degradation 28ERAD 29 determinants that engages in lumen to cytosol communication and coordination of ERAD events		GO:0016021:CC|integral component of membrane;GO:0005789:CC|endoplasmic reticulum membrane;GO:0016567:BP|protein ubiquitination;GO:0030433:BP|ubiquitin-dependent ERAD pathway;GO:0000838:CC|Hrd1p ubiquitin ligase ERAD-M complex;GO:0000839:CC|Hrd1p ubiquitin	12	5	11882
185	117589	119166	1578	TOD6	YBL054W	PAC motif binding protein involved in rRNA and ribosome biogenesis subunit of the RPD3L histone deacetylase complex Myb-like HTH transcription factor hypophosphorylated by rapamycin treatment in a Sch9p-dependent manner activated in stochastic pulses of n		GO:0005737:CC|cytoplasm;GO:0005634:CC|nucleus;GO:0003677:MF|DNA binding;GO:0006357:BP|regulation of transcription from RNA polymerase II promoter;GO:0003682:MF|chromatin binding;GO:0043565:MF|sequence-specific DNA binding	2	2	70
186	119335	119709	375	YBL053W	YBL053W	Dubious open reading frame unlikely to encode a functional protein based on available experimental and comparative sequence data		GO:0016021:CC|integral component of membrane	2	2	71
4211	507797	510232	2436	RFX1	YLR176C	Major transcriptional repressor of DNA-damage-regulated genes recruits repressors Tup1p and Cyc8p to their promoters involved in DNA damage and replication checkpoint pathway similar to a family of mammalian DNA binding RFX1-4 proteins		GO:0006355:BP|regulation of transcription, DNA-templated;GO:0000122:BP|negative regulation of transcription from RNA polymerase II promoter;GO:0003677:MF|DNA binding;GO:0045944:BP|positive regulation of transcription from RNA polymerase II promoter;GO:000	12	1	11829
188	122753	124759	2007	PIN4	YBL051C	Protein involved in G2 2FM phase progression and response to DNA damage interacts with Rad53p contains an RNA recognition motif a nuclear localization signal and several SQ 2FTQ cluster domains hyperphosphorylated in response to DNA damage		GO:0005737:CC|cytoplasm;GO:0003723:MF|RNA binding;GO:0000166:MF|nucleotide binding;GO:0000086:BP|G2/M transition of mitotic cell cycle;GO:0003676:MF|nucleic acid binding;GO:0000077:BP|DNA damage checkpoint	2	5	28
189	125125	126119	995	SEC17	YBL050W	Alpha-SNAP cochaperone SNARE-complex adaptor for Sec18 28NSF 29 during the disassembly of postfusion cis-SNARE complexes stimulates the ATPase activity of Sec18p peripheral membrane protein required for vesicular transport between ER and Golgi the 27pri		GO:0006886:BP|intracellular protein transport;GO:0005829:CC|cytosol;GO:0042144:BP|vacuole fusion, non-autophagic;GO:0048280:BP|vesicle fusion with Golgi apparatus;GO:0031201:CC|SNARE complex;GO:0019898:CC|extrinsic component of membrane;GO:0035494:BP|SNAR	2	4	8
190	126828	127244	417	MOH1	YBL049W	Protein of unknown function has homology to kinase Snf7p not required for growth on nonfermentable carbon sources essential for survival in stationary phase possibly linked with vacuolar transport		GO:0008150:BP|BP;GO:0003674:MF|molecular_function;GO:0005575:CC|CC	2	1	1
191	127299	127610	312	RRT1	YBL048W	Protein of unknown function identified in a screen for mutants with increased levels of rDNA transcription dubious open reading frame unlikely to encode a protein based on experimental and comparative sequence data		GO:0016021:CC|integral component of membrane	2	1	1
192	127895	132040	4146	EDE1	YBL047C	Scaffold protein involved in the formation of early endocytic sites putative regulator of cytokinesis homo-oligomerization is required for localization to and organization of endocytic sites has a network of interactions with other endocytic proteins bind		GO:0030968:BP|endoplasmic reticulum unfolded protein response;GO:0005509:MF|calcium ion binding;GO:0005934:CC|cellular bud tip;GO:0043130:MF|ubiquitin binding;GO:0005935:CC|cellular bud neck;GO:0006897:BP|endocytosis;GO:0030479:CC|actin cortical patch;GO:	2	3	3
198	141247	141972	726	PRE7	YBL041W	Beta 6 subunit of the 20S proteasome		GO:0005839:CC|proteasome core complex;GO:0005789:CC|endoplasmic reticulum membrane;GO:0005634:CC|nucleus;GO:0034515:CC|proteasome storage granule;GO:0043161:BP|proteasome-mediated ubiquitin-dependent protein catabolic process;GO:0010499:BP|proteasomal ubi	2	2	12
199	142112	142868	757	ERD2	YBL040C	HDEL receptor an integral membrane protein that binds to the HDEL motif in proteins destined for retention in the endoplasmic reticulum has a role in maintenance of normal levels of ER-resident proteins		GO:0045015:MF|HDEL sequence binding;GO:0046923:MF|ER retention sequence binding;GO:0004872:MF|receptor activity;GO:0006621:BP|protein retention in ER lumen;GO:0016192:BP|vesicle-mediated transport;GO:0030176:CC|integral component of endoplasmic reticulum	2	2	15
200	143393	143572	180	YBL039W-B	YBL039W-B	Putative protein of unknown function		GO:0008150:BP|BP;GO:0003674:MF|molecular_function;GO:0005575:CC|CC	2	2	5
201	143989	145728	1740	URA7	YBL039C	Major CTP synthase isozyme 28see also URA8 29 catalyzes the ATP-dependent transfer of the amide nitrogen from glutamine to UTP forming CTP the final step in de novo biosynthesis of pyrimidines involved in phospholipid biosynthesis capable of forming cyto	EC:6.3.4.2;de novo biosynthesis of pyrimidine ribonucleotides;CTP synthase	GO:0006221:BP|pyrimidine nucleotide biosynthetic process;GO:0008654:BP|phospholipid biosynthetic process;GO:0000166:MF|nucleotide binding;GO:0016874:MF|ligase activity;GO:0005524:MF|ATP binding;GO:0006541:BP|glutamine metabolic process;GO:0005829:CC|cytos	2	4	24
202	144948	145031	84	YBL039C-A	YBL039C-A	Dubious open reading frame unlikely to encode a functional protein based on available experimental and comparative sequence data completely overlaps the verified ORF URA7 identified by expression profiling and mass spectrometry			2	1	13
203	146187	146885	699	MRPL16	YBL038W	Mitochondrial ribosomal protein of the large subunit homologous to bacterial L16 ribosomal protein synthetic lethality with hac1 mutation suggests a possible role in synthesis of precursors for protein glycosylation		GO:0000048:MF|peptidyltransferase activity;GO:0005762:CC|mitochondrial large ribosomal subunit;GO:0032543:BP|mitochondrial translation;GO:0003735:MF|structural constituent of ribosome;GO:0019843:MF|rRNA binding;GO:0030529:CC|intracellular ribonucleoprotei	2	3	5
204	147209	150286	3078	APL3	YBL037W	Alpha-adaptin large subunit of the clathrin associated protein complex 28AP-2 29 involved in vesicle mediated transport		GO:0030131:CC|clathrin adaptor complex;GO:0030122:CC|AP-2 adaptor complex;GO:0030117:CC|membrane coat;GO:0008565:MF|protein transporter activity;GO:0006886:BP|intracellular protein transport;GO:0016192:BP|vesicle-mediated transport;GO:0005905:CC|clathrin-	2	6	19
205	150447	151220	774	YBL036C	YBL036C	Putative non-specific single-domain racemase based on structural similarity binds pyridoxal 5 27-phosphate expression of GFP-fusion protein induced in response to the DNA-damaging agent MMS		GO:0008150:BP|BP;GO:0030170:MF|pyridoxal phosphate binding;GO:0005575:CC|CC	2	2	3
206	151493	153610	2118	POL12	YBL035C	B subunit of DNA polymerase alpha-primase complex required for initiation of DNA replication during mitotic and premeiotic DNA synthesis also functions in telomere capping and length regulation		GO:0071897:BP|DNA biosynthetic process;GO:0005634:CC|nucleus;GO:0003677:MF|DNA binding;GO:0006260:BP|DNA replication;GO:0006270:BP|DNA replication initiation;GO:0006273:BP|lagging strand elongation;GO:0005635:CC|nuclear envelope;GO:0003887:MF|DNA-directed	2	6	9
207	153848	158389	4542	STU1	YBL034C	Component of the mitotic spindle binds to interpolar microtubules via its association with beta-tubulin 28Tub2p 29 required for interpolar microtubules to provide an outward force on the spindle poles		GO:0005488:MF|binding;GO:0005737:CC|cytoplasm;GO:0005634:CC|nucleus;GO:0007067:BP|mitotic nuclear division;GO:0005200:MF|structural constituent of cytoskeleton;GO:0005816:CC|spindle pole body;GO:0051301:BP|cell division;GO:0005874:CC|microtubule;GO:000702	2	2	2
208	158656	159693	1038	RIB1	YBL033C	GTP cyclohydrolase II catalyzes the first step of the riboflavin biosynthesis pathway	EC:3.5.4.25;riboflavin, FMN and FAD biosynthesis;GTP cyclohydrolase II	GO:0005525:MF|GTP binding;GO:0046872:MF|metal ion binding;GO:0009231:BP|riboflavin biosynthetic process;GO:0003935:MF|GTP cyclohydrolase II activity;GO:0019238:MF|cyclohydrolase activity;GO:0042802:MF|identical protein binding	2	1	1
209	160184	161329	1146	HEK2	YBL032W	RNA binding protein involved in asymmetric localization of ASH1 mRNA represses translation of ASH1 mRNA an effect reversed by Yck1p-dependent phosphoryation regulates telomere position effect and length similarity to hnRNP-K		GO:0005737:CC|cytoplasm;GO:0016568:|;GO:0003729:MF|mRNA binding;GO:0003723:MF|RNA binding;GO:0008298:BP|intracellular mRNA localization;GO:0051028:BP|mRNA transport;GO:0000932:CC|P-body;GO:0003676:MF|nucleic acid binding;GO:0048255:BP|mRNA stabilization;G	2	3	4
210	161699	162715	1017	SHE1	YBL031W	Mitotic spindle protein interacts with components of the Dam1 28DASH 29 complex its effector Sli15p and microtubule-associated protein Bim1p also localizes to nuclear microtubules and to the bud neck in a ring-shaped structure inhibits dynein function		GO:0005737:CC|cytoplasm;GO:0007067:BP|mitotic nuclear division;GO:0008017:MF|microtubule binding;GO:0051301:BP|cell division;GO:0007059:BP|chromosome segregation;GO:0005935:CC|cellular bud neck;GO:0000022:BP|mitotic spindle elongation;GO:0005819:CC|spindl	2	3	6
211	163041	163997	957	PET9	YBL030C	Major ADP 2FATP carrier of the mitochondrial inner membrane exchanges cytosolic ADP for mitochondrially synthesized ATP also imports heme and ATP phosphorylated required for viability in many lab strains that carry a sal1 mutation PET9 has a paralog AAC3		GO:0016021:CC|integral component of membrane;GO:0005739:CC|mitochondrion;GO:0005743:CC|mitochondrial inner membrane;GO:0055085:BP|transmembrane transport;GO:0009060:BP|aerobic respiration;GO:0006915:BP|apoptotic process;GO:0006839:BP|mitochondrial transpo	2	3	6
212	164488	164772	285	YBL029C-A	YBL029C-A	Protein of unknown function green fluorescent protein 28GFP 29-fusion protein localizes to the cell periphery protein abundance increases in response to DNA replication stress has potential orthologs in Saccharomyces species and in Yarrowia lipolytica		GO:0005886:CC|plasma membrane;GO:0001950:CC|obsolete plasma membrane enriched fraction;GO:0008150:BP|BP;GO:0003674:MF|molecular_function;GO:0016020:CC|membrane	2	2	3
213	166134	167264	1131	YBL029W	YBL029W	Non-essential protein of unknown function		GO:0008150:BP|BP;GO:0003674:MF|molecular_function;GO:0005634:CC|nucleus;GO:0005737:CC|cytoplasm	2	3	4
214	167518	167838	321	YBL028C	YBL028C	Protein of unknown function that may interact with ribosomes green fluorescent protein 28GFP 29-fusion protein localizes to the nucleolus predicted to be involved in ribosome biogenesis		GO:0005840:CC|ribosome;GO:0030687:CC|preribosome, large subunit precursor;GO:0005730:CC|nucleolus;GO:0008150:BP|BP;GO:0003674:MF|molecular_function;GO:0005634:CC|nucleus	2	1	5
215	168423	169376	954	RPL19B	YBL027W	Ribosomal 60S subunit protein L19B rpl19a and rpl19b single null mutations result in slow growth while the double null mutation is lethal homologous to mammalian ribosomal protein L19 no bacterial homolog RPL19B has a paralog RPL19A that arose from the wh		GO:0002181:BP|cytoplasmic translation;GO:0022625:CC|cytosolic large ribosomal subunit;GO:0003735:MF|structural constituent of ribosome;GO:0005840:CC|ribosome;GO:0006412:BP|translation;GO:0005622:CC|intracellular	2	2	3
216	170623	171038	416	LSM2	YBL026W	Lsm 28Like Sm 29 protein part of heteroheptameric complexes 28Lsm2p-7p and either Lsm1p or 8p 29 3A cytoplasmic Lsm1p complex involved in mRNA decay nuclear Lsm8p complex part of U6 snRNP and possibly involved in processing tRNA snoRNA and rRNA relocali		GO:0005688:CC|U6 snRNP;GO:0005732:CC|small nucleolar ribonucleoprotein complex;GO:0008033:BP|tRNA processing;GO:0000956:BP|nuclear-transcribed mRNA catabolic process;GO:0000932:CC|P-body;GO:0000398:BP|mRNA splicing, via spliceosome;GO:0046540:CC|U4/U6 x U	2	2	3
217	171481	171918	438	RRN10	YBL025W	Protein involved in promoting high level transcription of rDNA subunit of UAF 28upstream activation factor 29 for RNA polymerase I		GO:0001168:MF|transcription factor activity, RNA polymerase I upstream control element sequence-specific binding;GO:0005730:CC|nucleolus;GO:0042790:BP|transcription of nuclear large rRNA transcript from RNA polymerase I promoter;GO:0006356:BP|regulation o	2	3	6
218	172534	174588	2055	NCL1	YBL024W	S-adenosyl-L-methionine-dependent tRNA 3A m5C-methyltransferase methylates cytosine to m5C at several positions in tRNAs and intron-containing pre-tRNAs increases proportion of tRNALeu 28CAA 29 with m5C at wobble position in response to hydrogen peroxide		GO:0008033:BP|tRNA processing;GO:0000049:MF|tRNA binding;GO:0005730:CC|nucleolus;GO:0030488:BP|tRNA methylation;GO:0008168:MF|methyltransferase activity;GO:0003723:MF|RNA binding;GO:0032259:BP|methylation;GO:0016740:MF|transferase activity;GO:0005634:CC|n	2	4	16
219	174920	177526	2607	MCM2	YBL023C	Protein involved in DNA replication component of the Mcm2-7 hexameric helicase complex that binds chromatin as a part of the pre-replicative complex relative distribution to the nucleus increases upon DNA replication stress		GO:0042555:CC|MCM complex;GO:0006271:BP|DNA strand elongation involved in DNA replication;GO:0031298:CC|replication fork protection complex;GO:0005656:CC|nuclear pre-replicative complex;GO:0000084:BP|mitotic S phase;GO:0031261:CC|DNA replication preinitia	2	6	21
220	177874	181275	3402	PIM1	YBL022C	ATP-dependent Lon protease involved in degradation of misfolded proteins in mitochondria required for biogenesis and maintenance of mitochondria		GO:0005524:MF|ATP binding;GO:0034599:BP|cellular response to oxidative stress;GO:0006200:BP|obsolete ATP catabolic process;GO:0006508:BP|proteolysis;GO:0005759:CC|mitochondrial matrix;GO:0004252:MF|serine-type endopeptidase activity;GO:0043565:MF|sequence	2	8	18
221	181660	182094	435	HAP3	YBL021C	Subunit of the Hap2p 2F3p 2F4p 2F5p CCAAT-binding complex complex is heme-activated and glucose-repressed complex is a transcriptional activator and global regulator of respiratory gene expression contains sequences contributing to both complex assembly a		GO:0006355:BP|regulation of transcription, DNA-templated;GO:0006351:BP|transcription, DNA-templated;GO:0005634:CC|nucleus;GO:0043565:MF|sequence-specific DNA binding;GO:0000436:BP|carbon catabolite activation of transcription from RNA polymerase II promot	2	2	3
222	182401	184125	1725	RFT1	YBL020W	Membrane protein required for translocation of Man5GlcNac2-PP-Dol required for translocation of Man5GlcNac2-PP-Dol from the cytoplasmic side to the lumenal side of the ER membrane but is not the flippase mutation is suppressed by expression of human p53 p		GO:0016021:CC|integral component of membrane;GO:0005789:CC|endoplasmic reticulum membrane;GO:0008643:BP|carbohydrate transport;GO:0034203:BP|glycolipid translocation;GO:0005319:MF|lipid transporter activity;GO:0006869:BP|lipid transport	2	4	5
223	184353	185915	1563	APN2	YBL019W	Class II abasic 28AP 29 endonuclease involved in repair of DNA damage homolog of human HAP1 and E. coli exoIII		GO:0006284:BP|base-excision repair;GO:0008081:MF|phosphoric diester hydrolase activity;GO:0003906:MF|DNA-(apurinic or apyrimidinic site) lyase activity;GO:0008311:MF|double-stranded DNA 3'-5' exodeoxyribonuclease activity;GO:0004518:MF|nuclease activity;G	2	1	2
225	186844	191583	4740	PEP1	YBL017C	Type I transmembrane sorting receptor for multiple vacuolar hydrolases cycles between the late-Golgi and prevacuolar endosome-like compartments		GO:0016021:CC|integral component of membrane;GO:0005794:CC|Golgi apparatus;GO:0005048:MF|signal sequence binding;GO:0000166:MF|nucleotide binding;GO:0007034:BP|vacuolar transport;GO:0031902:CC|late endosome membrane;GO:0006623:BP|protein targeting to vacu	2	2	2
226	192451	193512	1062	FUS3	YBL016W	Mitogen-activated serine 2Fthreonine protein kinase involved in mating phosphoactivated by Ste7p substrates include Ste12p Far1p Bni1p Sst2p inhibits invasive growth during mating by phosphorylating Tec1p promoting its inhibits recruitment of Ste5p Cdc42p		GO:0043409:BP|negative regulation of MAPK cascade;GO:0007050:BP|cell cycle arrest;GO:0004707:MF|MAP kinase activity;GO:0000746:BP|conjugation;GO:0010526:BP|negative regulation of transposition, RNA-mediated;GO:0001403:BP|invasive growth in response to glu	2	2	4
227	194122	195702	1581	ACH1	YBL015W	Protein with CoA transferase activity particularly for CoASH transfer from succinyl-CoA to acetate has minor acetyl-CoA-hydrolase activity phosphorylated required for acetate utilization and for diploid pseudohyphal growth		GO:0006084:BP|acetyl-CoA metabolic process;GO:0008775:MF|acetate CoA-transferase activity;GO:0003986:MF|acetyl-CoA hydrolase activity;GO:0006083:BP|acetate metabolic process;GO:0003824:MF|catalytic activity;GO:0016787:MF|hydrolase activity;GO:0005737:CC|c	2	4	17
228	199064	201748	2685	RRN6	YBL014C	Component of the core factor 28CF 29 rDNA transcription factor complex CF is required for transcription of 35S rRNA genes by RNA polymerase I and is composed of Rrn6p Rrn7p and Rrn11p		GO:0005737:CC|cytoplasm;GO:0042790:BP|transcription of nuclear large rRNA transcript from RNA polymerase I promoter;GO:0001179:MF|RNA polymerase I transcription factor binding;GO:0070860:CC|RNA polymerase I core factor complex;GO:0001187:MF|transcription	2	9	24
229	202056	203261	1206	FMT1	YBL013W	Methionyl-tRNA formyltransferase catalyzes the formylation of initiator Met-tRNA in mitochondria potential Cdc28p substrate		GO:0006431:BP|methionyl-tRNA aminoacylation;GO:0071951:BP|conversion of methionyl-tRNA to N-formyl-methionyl-tRNA;GO:0004479:MF|methionyl-tRNA formyltransferase activity;GO:0006413:BP|translational initiation;GO:0006412:BP|translation;GO:0016742:MF|hydrox	2	2	8
230	203406	203807	402	YBL012C	YBL012C	Dubious open reading frame unlikely to encode a functional protein based on available experimental and comparative sequence data			2	2	4
231	203538	205817	2280	SCT1	YBL011W	Glycerol 3-phosphate 2Fdihydroxyacetone phosphate sn-1 acyltransferase dual substrate-specific acyltransferase of the glycerolipid biosynthesis pathway prefers 16-carbon fatty acids similar to Gpt2p gene is constitutively transcribed	EC:2.3.1.42;phosphatidate biosynthesis I (the dihydroxyacetone pathway);	GO:0016021:CC|integral component of membrane;GO:0005789:CC|endoplasmic reticulum membrane;GO:0008654:BP|phospholipid biosynthetic process;GO:0005783:CC|endoplasmic reticulum;GO:0008152:BP|metabolic process;GO:0016746:MF|transferase activity, transferring	2	6	10
232	206107	206949	843	YBL010C	YBL010C	Putative protein of unknown function green fluorescent protein 28GFP 29-fusion protein colocalizes with clathrin-coated vesicles		GO:0030136:CC|clathrin-coated vesicle;GO:0008150:BP|BP;GO:0003677:MF|DNA binding;GO:0003674:MF|molecular_function;GO:0005634:CC|nucleus	2	2	4
233	207194	209224	2031	ALK2	YBL009W	Protein kinase along with its paralog ALK1 required for proper spindle positioning and nuclear segregation following mitotic arrest proper organization of cell polarity factors in mitosis proper localization of formins and polarity factors and survival in		GO:0006468:BP|protein phosphorylation;GO:0004674:MF|protein serine/threonine kinase activity;GO:0004672:MF|protein kinase activity;GO:0016772:MF|transferase activity, transferring phosphorus-containing groups;GO:0007126:BP|meiotic nuclear division;GO:0016	2	6	15
234	209409	209648	240	YBL008W-A	YBL008W-A	Putative protein of unknown function identified by fungal homology and RT-PCR		GO:0008150:BP|BP;GO:0005576:CC|extracellular region;GO:0003674:MF|molecular_function;GO:0005575:CC|CC	2	1	7
235	209653	212175	2523	HIR1	YBL008W	Subunit of the HIR complex HIR is a nucleosome assembly complex involved in regulation of histone gene transcription contributes to nucleosome formation heterochromatic gene silencing and formation of functional kinetochores		GO:0006368:BP|transcription elongation from RNA polymerase II promoter;GO:0006355:BP|regulation of transcription, DNA-templated;GO:0006351:BP|transcription, DNA-templated;GO:0005634:CC|nucleus;GO:0000122:BP|negative regulation of transcription from RNA po	2	9	12
236	212632	216366	3735	SLA1	YBL007C	Cytoskeletal protein binding protein required for assembly of the cortical actin cytoskeleton interacts with proteins regulating actin dynamics and proteins required for endocytosis found in the nucleus and cell cortex has 3 SH3 domains		GO:0005886:CC|plasma membrane;GO:0031505:BP|fungal-type cell wall organization;GO:0005634:CC|nucleus;GO:0010008:CC|endosome membrane;GO:0006897:BP|endocytosis;GO:0043130:MF|ubiquitin binding;GO:0005938:CC|cell cortex;GO:0000147:BP|actin cortical patch ass	2	9	16
239	217470	220400	2931	PDR3	YBL005W	Transcriptional activator of the pleiotropic drug resistance network regulates expression of ATP-binding cassette 28ABC 29 transporters through binding to cis-acting PDRE sites 28PDR responsive elements 29 has a role in response to drugs and organic sol		GO:0008270:MF|zinc ion binding;GO:0006355:BP|regulation of transcription, DNA-templated;GO:0006351:BP|transcription, DNA-templated;GO:0005634:CC|nucleus;GO:0003677:MF|DNA binding;GO:0045944:BP|positive regulation of transcription from RNA polymerase II pr	2	1	1
240	227636	235117	7482	UTP20	YBL004W	Component of the small-subunit 28SSU 29 processome SSU processome is involved in the biogenesis of the 18S rRNA		GO:0030688:CC|preribosome, small subunit precursor;GO:0000480:BP|endonucleolytic cleavage in 5'-ETS of tricistronic rRNA transcript (SSU-rRNA, 5.8S rRNA, LSU-rRNA);GO:0032040:CC|small-subunit processome;GO:0000472:BP|endonucleolytic cleavage to generate m	2	2	3
241	235394	235792	399	HTA2	YBL003C	Histone H2A core histone protein required for chromatin assembly and chromosome function one of two nearly identical 28see also HTA1 29 subtypes DNA damage-dependent phosphorylation by Mec1p facilitates DNA repair acetylated by Nat4p		GO:0006281:BP|DNA repair;GO:0005634:CC|nucleus;GO:0003677:MF|DNA binding;GO:0006333:BP|chromatin assembly or disassembly;GO:0031298:CC|replication fork protection complex;GO:0000788:CC|nuclear nucleosome;GO:0046982:MF|protein heterodimerization activity;G	2	1	2
242	236492	236887	396	HTB2	YBL002W	Histone H2B core histone protein required for chromatin assembly and chromosome function nearly identical to HTB1 Rad6p-Bre1p-Lge1p mediated ubiquitination regulates reassembly after DNA replication transcriptional activation meiotic DSB formation and H3		GO:0003677:MF|DNA binding;GO:0006333:BP|chromatin assembly or disassembly;GO:0031298:CC|replication fork protection complex;GO:0000788:CC|nuclear nucleosome;GO:0046982:MF|protein heterodimerization activity;GO:0000786:CC|nucleosome	2	1	4
243	237153	237467	315	ECM15	YBL001C	Non-essential protein of unknown function likely exists as tetramer may be regulated by the binding of small-molecule ligands 28possibly sulfate ions 29 may have a role in yeast cell-wall biogenesis		GO:0031505:BP|fungal-type cell wall organization;GO:0003674:MF|molecular_function;GO:0005634:CC|nucleus;GO:0005737:CC|cytoplasm	2	1	4
244	238941	241283	2343	NTH2	YBR001C	Putative neutral trehalase required for thermotolerance may mediate resistance to other cellular stresses NTH2 has a paralog NTH1 that arose from the whole genome duplication		GO:0005509:MF|calcium ion binding;GO:0004555:MF|alpha,alpha-trehalase activity;GO:0005993:BP|trehalose catabolic process;GO:0016798:MF|hydrolase activity, acting on glycosyl bonds;GO:0008152:BP|metabolic process;GO:0003824:MF|catalytic activity;GO:0016787	2	4	22
245	241708	242568	861	RER2	YBR002C	Cis-prenyltransferase involved in dolichol synthesis major enzyme of polyprenol synthesis in both the endoplasmic reticulum 28ER 29 and in lipid droplets participates in ER protein sorting		GO:0005789:CC|endoplasmic reticulum membrane;GO:0006486:BP|protein glycosylation;GO:0005811:CC|lipid particle;GO:0005783:CC|endoplasmic reticulum;GO:0006888:BP|ER to Golgi vesicle-mediated transport;GO:0019408:BP|dolichol biosynthetic process;GO:0045547:M	2	4	25
246	242809	244230	1422	COQ1	YBR003W	Hexaprenyl pyrophosphate synthetase catalyzes the first step in ubiquinone 28coenzyme Q 29 biosynthesis	EC:2.5.1.-;hexaprenyl diphosphate biosynthesis;	GO:0000010:MF|trans-hexaprenyltranstransferase activity;GO:0008299:BP|isoprenoid biosynthetic process;GO:0006744:BP|ubiquinone biosynthetic process;GO:0016740:MF|transferase activity;GO:0046872:MF|metal ion binding;GO:0016020:CC|membrane;GO:0005743:CC|mit	2	4	28
247	244366	245667	1302	GPI18	YBR004C	Functional ortholog of human PIG-V PIG-V is a mannosyltransferase that transfers the second mannose in glycosylphosphatidylinositol biosynthesis the authentic non-tagged protein was localized to mitochondria		GO:0031501:CC|mannosyltransferase complex;GO:0004584:MF|dolichyl-phosphate-mannose-glycolipid alpha-mannosyltransferase activity;GO:0000030:MF|mannosyltransferase activity;GO:0030176:CC|integral component of endoplasmic reticulum membrane;GO:0016758:MF|tr	2	3	18
248	245906	246547	642	RCR1	YBR005W	Protein of the ER membrane involved in cell wall chitin deposition may function in the endosomal-vacuolar trafficking pathway helping determine whether plasma membrane proteins are degraded or routed to the plasma membrane RCR1 has a paralog RCR2 that aro		GO:0031505:BP|fungal-type cell wall organization;GO:0016192:BP|vesicle-mediated transport;GO:0030176:CC|integral component of endoplasmic reticulum membrane	2	3	14
249	247010	248503	1494	UGA2	YBR006W	Succinate semialdehyde dehydrogenase involved in the utilization of gamma-aminobutyrate 28GABA 29 as a nitrogen source part of the 4-aminobutyrate and glutamate degradation pathways localized to the cytoplasm	EC:1.2.1.16;4-aminobutyrate degradation;Succinate-semialdehyde dehydrogenase (NAD(P)+)	GO:0016620:MF|oxidoreductase activity, acting on the aldehyde or oxo group of donors, NAD or NADP as acceptor;GO:0034599:BP|cellular response to oxidative stress;GO:0008152:BP|metabolic process;GO:0005737:CC|cytoplasm;GO:0055114:BP|oxidation-reduction pro	2	3	5
250	248806	251016	2211	DSF2	YBR007C	Deletion suppressor of mpt5 mutation relocalizes from bud neck to cytoplasm upon DNA replication stress		GO:0008150:BP|BP;GO:0003674:MF|molecular_function;GO:0005575:CC|CC;GO:0005488:MF|binding;GO:0005515:MF|protein binding	2	3	10
251	252563	254209	1647	FLR1	YBR008C	Plasma membrane transporter of the major facilitator superfamily member of the 12-spanner drug 3AH 28 2B 29 antiporter DHA1 family involved in efflux of fluconazole diazaborine benomyl methotrexate and other drugs expression induced in cells treated with		GO:0015244:MF|fluconazole transporter activity;GO:0015893:BP|drug transport;GO:0015238:MF|drug transmembrane transporter activity;GO:0006855:BP|drug transmembrane transport;GO:0005886:CC|plasma membrane;GO:0016021:CC|integral component of membrane;GO:0055	2	1	1
259	270247	270633	387	YBR016W	YBR016W	Tail-anchored plasma membrane protein with a conserved CYSTM module predicted to be palmitoylated has similarity to hydrophilins which are involved in the adaptive response to hyperosmotic conditions YBR016W has a paralog YDL01that arose from the whole ge		GO:0033101:CC|cellular bud membrane;GO:0005886:CC|plasma membrane;GO:0008150:BP|BP;GO:0003674:MF|molecular_function;GO:0070250:CC|mating projection membrane	2	1	1
264	281443	283344	1902	FUR4	YBR021W	Plasma membrane localized uracil permease expression is tightly regulated by uracil levels and environmental cues conformational alterations induced by unfolding or substrate binding result in Rsp5p-mediated ubiquitination and degradation		GO:0015505:MF|uracil:cation symporter activity;GO:0015857:BP|uracil transport;GO:0015205:MF|nucleobase transmembrane transporter activity;GO:0015851:BP|nucleobase transport;GO:0045121:CC|membrane raft;GO:0005886:CC|plasma membrane;GO:0016021:CC|integral c	2	1	1
266	284428	287925	3498	CHS3	YBR023C	Chitin synthase III catalyzes the transfer of N-acetylglucosamine 28GlcNAc 29 to chitin required for synthesis of the majority of cell wall chitin the chitin ring during bud emergence and spore wall chitosan contains overlapping di-leucine and di-acidic	EC:2.4.1.16;chitin biosynthesis;Chitin synthase	GO:0045009:CC|chitosome;GO:0004100:MF|chitin synthase activity;GO:0007047:|;GO:0000131:CC|incipient cellular bud site;GO:0034221:BP|fungal-type cell wall chitin biosynthetic process;GO:0016758:MF|transferase activity, transferring hexosyl groups;GO:000593	2	1	2
273	298292	299950	1659	RKM3	YBR030W	Ribosomal lysine methyltransferase specific for monomethylation of Rpl42ap and Rpl42bp 28lysine 40 29 nuclear SET domain containing protein relocalizes to the cytosol in response to hypoxia		GO:0005829:CC|cytosol;GO:0005634:CC|nucleus;GO:0016279:MF|protein-lysine N-methyltransferase activity;GO:0018026:BP|peptidyl-lysine monomethylation;GO:0005515:MF|protein binding	2	1	1
274	300166	301254	1089	RPL4A	YBR031W	Ribosomal 60S subunit protein L4A N-terminally acetylated homologous to mammalian ribosomal protein L4 and bacterial L4 RPL4A has a paralog RPL4B that arose from the whole genome duplication		GO:0002181:BP|cytoplasmic translation;GO:0022625:CC|cytosolic large ribosomal subunit;GO:0003735:MF|structural constituent of ribosome;GO:0003723:MF|RNA binding;GO:0005840:CC|ribosome;GO:0006412:BP|translation	2	1	1
276	301944	304703	2760	EDS1	YBR033W	Putative zinc cluster protein predicted to be a transcription factor not an essential gene EDS1 has a paralog RGT1 that arose from the whole genome duplication		GO:0008150:BP|BP;GO:0003700:MF|transcription factor activity, sequence-specific DNA binding;GO:0003677:MF|DNA binding;GO:0043565:MF|sequence-specific DNA binding;GO:0006351:BP|transcription, DNA-templated;GO:0006355:BP|regulation of transcription, DNA-tem	2	1	1
278	306269	306955	687	PDX3	YBR035C	Pyridoxine 28pyridoxamine 29 phosphate oxidase has homologs in E. coli and Myxococcus xanthus transcription is under the general control of nitrogen metabolism	EC:;pyridoxal 5'-phosphate salvage pathway;	GO:0016638:MF|oxidoreductase activity, acting on the CH-NH2 group of donors;GO:0055114:BP|oxidation-reduction process;GO:0016491:MF|oxidoreductase activity;GO:0005758:CC|mitochondrial intermembrane space;GO:0008615:BP|pyridoxine biosynthetic process;GO:00	2	2	6
279	309081	310313	1233	CSG2	YBR036C	Endoplasmic reticulum membrane protein required for mannosylation of inositolphosphorylceramide and for growth at high calcium concentrations protein abundance increases in response to DNA replication stress	EC:2.4.1.-;sphingolipid metabolism;inositol phosphorylceramide mannosyltransferase	GO:0006688:BP|glycosphingolipid biosynthetic process;GO:0030234:MF|enzyme regulator activity;GO:0006874:BP|cellular calcium ion homeostasis;GO:0030176:CC|integral component of endoplasmic reticulum membrane;GO:0005783:CC|endoplasmic reticulum;GO:0005789:C	2	3	6
280	310565	311452	888	SCO1	YBR037C	Copper-binding protein of mitochondrial inner membrane required for cytochrome c oxidase activity and respiration may function to deliver copper to cytochrome c oxidase similar to thioredoxins SCO1 has a paralog SCO2 that arose from the whole genome dupli		GO:0016021:CC|integral component of membrane;GO:0005743:CC|mitochondrial inner membrane;GO:0055114:BP|oxidation-reduction process;GO:0005507:MF|copper ion binding;GO:0006461:BP|protein complex assembly;GO:0006878:BP|cellular copper ion homeostasis;GO:0008	2	2	2
281	311898	314789	2892	CHS2	YBR038W	Chitin synthase II catalyzes transfer of N-acetylglucosamine 28GlcNAc 29 to chitin upon activation of zymogenic form required for chitin synthesis in the primary septum during cytokinesis localization regulated by Cdk1p during mitosis phosphorylation by	EC:2.4.1.16;chitin biosynthesis;Chitin synthase	GO:0004100:MF|chitin synthase activity;GO:0006031:BP|chitin biosynthetic process;GO:0007047:|;GO:0005935:CC|cellular bud neck;GO:0016757:MF|transferase activity, transferring glycosyl groups;GO:0000916:BP|actomyosin contractile ring contraction;GO:0000910	2	6	13
282	315575	316510	936	ATP3	YBR039W	Gamma subunit of the F1 sector of mitochondrial F1F0 ATP synthase F1F0 ATP synthase is a large evolutionarily conserved enzyme complex required for ATP synthesis		GO:0005756:CC|mitochondrial proton-transporting ATP synthase, central stalk;GO:0006754:BP|ATP biosynthetic process;GO:0046961:MF|proton-transporting ATPase activity, rotational mechanism;GO:0045261:CC|proton-transporting ATP synthase complex, catalytic co	2	2	4
283	316968	317864	897	FIG1	YBR040W	Integral membrane protein required for efficient mating may participate in or regulate the low affinity Ca2 2B influx system which affects intracellular signaling and cell-cell fusion during mating		GO:0000755:BP|cytogamy;GO:0009277:CC|fungal-type cell wall;GO:0000753:BP|cell morphogenesis involved in conjugation with cellular fusion;GO:0043332:CC|mating projection tip;GO:0003674:MF|molecular_function;GO:0016021:CC|integral component of membrane;GO:0	2	3	6
284	318266	320275	2010	FAT1	YBR041W	Very long chain fatty acyl-CoA synthetase and fatty acid transporter activates imported fatty acids with a preference for very long lengths 28C20-C26 29 has a separate function in the transport of long chain fatty acids	EC:6.2.1.3;fatty acid oxidation pathway;Long-chain-fatty-acid--CoA ligase	GO:0000038:BP|very long-chain fatty acid metabolic process;GO:0031957:MF|very long-chain fatty acid-CoA ligase activity;GO:0031235:CC|intrinsic component of the cytoplasmic side of the plasma membrane;GO:0005811:CC|lipid particle;GO:0006869:BP|lipid trans	2	6	12
285	320416	321609	1194	CST26	YBR042C	Putative transferase involved in phospholipid biosynthesis required for incorporation of stearic acid into phosphatidylinositol affects chromosome stability when overexpressed CST26 has a paralog YDR018C that arose from the whole genome duplication		GO:0005811:CC|lipid particle;GO:0008654:BP|phospholipid biosynthetic process;GO:0016746:MF|transferase activity, transferring acyl groups;GO:0008152:BP|metabolic process;GO:0016740:MF|transferase activity;GO:0016021:CC|integral component of membrane;GO:00	2	3	8
286	321876	323945	2070	QDR3	YBR043C	Multidrug transporter of the major facilitator superfamily member of the 12-spanner drug 3AH 28 2B 29 antiporter DHA1 family has a role in polyamine homeostasis involved in spore wall asembly sequence similarity to DTR1 and QDR1 and the triple mutant dtr1		GO:0015238:MF|drug transmembrane transporter activity;GO:0006855:BP|drug transmembrane transport;GO:0015203:MF|polyamine transmembrane transporter activity;GO:0005886:CC|plasma membrane;GO:0016021:CC|integral component of membrane;GO:0055085:BP|transmembr	2	6	11
287	324341	326059	1719	TCM62	YBR044C	Protein involved in assembly of the succinate dehydrogenase complex mitochondrial putative chaperone		GO:0016021:CC|integral component of membrane;GO:0005524:MF|ATP binding;GO:0005743:CC|mitochondrial inner membrane;GO:0051082:MF|unfolded protein binding;GO:0044267:BP|cellular protein metabolic process;GO:0051131:BP|chaperone-mediated protein complex asse	2	3	12
288	328173	330092	1920	GIP1	YBR045C	Meiosis-specific regulatory subunit of the Glc7p protein phosphatase regulates spore wall formation and septin organization required for expression of some late meiotic genes and for normal localization of Glc7p		GO:0008157:MF|protein phosphatase 1 binding;GO:0043666:BP|regulation of phosphoprotein phosphatase activity;GO:0000164:CC|protein phosphatase type 1 complex;GO:0008599:|;GO:0005628:CC|prospore membrane;GO:0030476:BP|ascospore wall assembly	2	5	7
289	330507	331511	1005	ZTA1	YBR046C	NADPH-dependent quinone reductase GFP-tagged protein localizes to the cytoplasm and nucleus has similarity to E. coli quinone oxidoreductase and to human zeta-crystallin		GO:0034599:BP|cellular response to oxidative stress;GO:0000166:MF|nucleotide binding;GO:0008270:MF|zinc ion binding;GO:0005634:CC|nucleus;GO:0005737:CC|cytoplasm;GO:0055114:BP|oxidation-reduction process;GO:0016491:MF|oxidoreductase activity;GO:0003960:MF	2	3	4
291	332831	333812	982	RPS11B	YBR048W	Protein component of the small 2840S 29 ribosomal subunit homologous to mammalian ribosomal protein S11 and bacterial S17 RPS11B has a paralog RPS11A that arose from the whole genome duplication		GO:0002181:BP|cytoplasmic translation;GO:0003735:MF|structural constituent of ribosome;GO:0000028:BP|ribosomal small subunit assembly;GO:0019843:MF|rRNA binding;GO:0022627:CC|cytosolic small ribosomal subunit;GO:0005840:CC|ribosome;GO:0006412:BP|translati	2	2	5
292	334386	336818	2433	REB1	YBR049C	RNA polymerase I enhancer binding protein DNA binding protein that binds to genes transcribed by both RNA polymerase I and RNA polymerase II required for termination of RNA polymerase I transcription Reb1p bound to DNA acts to block RNA polymerase II read		GO:0005654:CC|nucleoplasm;GO:0003677:MF|DNA binding;GO:0006357:BP|regulation of transcription from RNA polymerase II promoter;GO:0003682:MF|chromatin binding;GO:0006363:BP|termination of RNA polymerase I transcription	2	4	7
293	337183	338199	1017	REG2	YBR050C	Regulatory subunit of the Glc7p type-1 protein phosphatase involved with Reg1p Glc7p and Snf1p in regulation of glucose-repressible genes also involved in glucose-induced proteolysis of maltose permease REG2 has a paralog REG1 that arose from the whole ge		GO:0000122:BP|negative regulation of transcription from RNA polymerase II promoter;GO:0050790:BP|regulation of catalytic activity;GO:0008599:|;GO:0000164:CC|protein phosphatase type 1 complex	2	1	1
294	337988	338338	351	YBR051W	YBR051W	Dubious open reading frame unlikely to encode a functional protein based on available experimental and comparative sequence data partially overlaps the REG2 2FYBR050C regulatory subunit of the Glc7p type-1 protein phosphatase		GO:0016021:CC|integral component of membrane	2	1	1
295	338720	339352	633	RFS1	YBR052C	Protein of unknown function member of a flavodoxin-like fold protein family that includes Pst2p and Ycp4p green fluorescent protein 28GFP 29-fusion protein localizes to the cytoplasm in a punctate pattern RFS1 has a paralog PST2 that arose from the whole		GO:0045121:CC|membrane raft;GO:0005737:CC|cytoplasm;GO:0016491:MF|oxidoreductase activity;GO:0010181:MF|FMN binding	2	2	2
299	347879	349384	1506	YBR056W	YBR056W	Putative glycoside hydrolase of the mitochondrial intermembrane space		GO:0043169:MF|cation binding;GO:0005975:BP|carbohydrate metabolic process;GO:0008150:BP|BP;GO:0016798:MF|hydrolase activity, acting on glycosyl bonds;GO:0008152:BP|metabolic process;GO:0003824:MF|catalytic activity;GO:0003674:MF|molecular_function;GO:0016	2	1	1
303	353672	356017	2346	UBP14	YBR058C	Ubiquitin-specific protease specifically disassembles unanchored ubiquitin chains involved in fructose-1 2C6-bisphosphatase 28Fbp1p 29 degradation similar to human isopeptidase T		GO:0045721:BP|negative regulation of gluconeogenesis;GO:0008242:MF|omega peptidase activity;GO:0004221:MF|obsolete ubiquitin thiolesterase activity;GO:0043161:BP|proteasome-mediated ubiquitin-dependent protein catabolic process;GO:0004843:MF|thiol-depende	2	1	1
307	364787	365719	933	TRM7	YBR061C	2 27-O-ribose methyltransferase methylates the 2 27-O-ribose of tRNA-Phe tRNA-Trp and tRNA-Leu at positions C32 and N34 of the tRNA anticodon loop crucial biological role likely modification of tRNA-Phe interacts with Trm732p and Rtt10p in 2 27-O-methylat		GO:0002128:BP|tRNA nucleoside ribose methylation;GO:0002181:BP|cytoplasmic translation;GO:0005737:CC|cytoplasm;GO:0008033:BP|tRNA processing;GO:0008168:MF|methyltransferase activity;GO:0008175:MF|tRNA methyltransferase activity;GO:0030488:BP|tRNA methylat	2	1	1
313	372103	372735	633	TIP1	YBR067C	Major cell wall mannoprotein with possible lipase activity transcription is induced by heat- and cold-shock member of the Srp1p 2FTip1p family of serine-alanine-rich proteins		GO:0009277:CC|fungal-type cell wall;GO:0031225:CC|anchored component of membrane;GO:0005576:CC|extracellular region;GO:0031505:BP|fungal-type cell wall organization;GO:0005199:MF|structural constituent of cell wall;GO:0006950:BP|response to stress;GO:0008	2	1	1
315	376574	378433	1860	TAT1	YBR069C	Amino acid transporter for valine leucine isoleucine and tyrosine low-affinity tryptophan and histidine transporter overexpression confers FK506 and FTY720 resistance protein abundance increases in response to DNA replication stress		GO:0005886:CC|plasma membrane;GO:0006865:BP|amino acid transport;GO:0016021:CC|integral component of membrane;GO:0055085:BP|transmembrane transport;GO:0016020:CC|membrane;GO:0015171:MF|amino acid transmembrane transporter activity;GO:0006810:BP|transport;	2	2	3
316	379221	379934	714	ALG14	YBR070C	Component of UDP-GlcNAc transferase required for the second step of dolichyl-linked oligosaccharide synthesis anchors the catalytic subunit Alg13p to the ER membrane similar to bacterial and human glycosyltransferases	EC:2.4.1.141;lipid-linked oligosaccharide biosynthesis;N-acetylglucosaminyldiphosphodolichol N-acetylglucosaminyltransferase	GO:0030176:CC|integral component of endoplasmic reticulum membrane;GO:0042175:CC|nuclear outer membrane-endoplasmic reticulum membrane network;GO:0043495:MF|protein anchor;GO:0031965:CC|nuclear membrane;GO:0043541:CC|UDP-N-acetylglucosamine transferase co	2	1	1
317	380411	381046	636	YBR071W	YBR071W	Protein of unknown function found in the cytoplasm and bud neck mRNA expression may be regulated by the cell cycle and 2For cell wall stress overexpression of YBR071W affects endocytic protein trafficking		GO:0005935:CC|cellular bud neck;GO:0008150:BP|BP;GO:0003674:MF|molecular_function;GO:0005737:CC|cytoplasm	2	1	1
321	386286	389216	2931	PFF1	YBR074W	Multi-spanning vacuolar membrane protease glycosylated transmembrane protein bearing homology to the M28 family of metalloproteases has a lumenal-facing protease domain proposed role in vacuole physiology		GO:0008150:BP|BP;GO:0003674:MF|molecular_function;GO:0006508:BP|proteolysis;GO:0008237:MF|metallopeptidase activity;GO:0008233:MF|peptidase activity;GO:0016787:MF|hydrolase activity;GO:0005575:CC|CC;GO:0016021:CC|integral component of membrane;GO:0016020:	2	2	2
328	401253	405251	3999	SPT7	YBR081C	Subunit of the SAGA transcriptional regulatory complex involved in proper assembly of the complex also present as a C-terminally truncated form in the SLIK 2FSALSA transcriptional regulatory complex		GO:0006355:BP|regulation of transcription, DNA-templated;GO:0006351:BP|transcription, DNA-templated;GO:0016568:|;GO:0005198:MF|structural molecule activity;GO:0000747:BP|conjugation with cellular fusion;GO:0016573:BP|histone acetylation;GO:0006461:BP|prot	2	1	1
331	411054	413981	2928	MIS1	YBR084W	Mitochondrial C1-tetrahydrofolate synthase involved in interconversion between different oxidation states of tetrahydrofolate 28THF 29 provides activities of formyl-THF synthetase methenyl-THF cyclohydrolase and methylene-THF dehydrogenase	EC:6.3.4.3;folate biosynthesis;Formate--tetrahydrofolate ligase	GO:0004479:MF|methionyl-tRNA formyltransferase activity;GO:0006139:BP|nucleobase-containing compound metabolic process;GO:0009086:BP|methionine biosynthetic process;GO:0008652:BP|cellular amino acid biosynthetic process;GO:0006730:BP|one-carbon metabolic	2	7	22
332	414186	415261	1076	RPL19A	YBR084C-A	Ribosomal 60S subunit protein L19A rpl19a and rpl19b single null mutations result in slow growth while the double null mutation is lethal homologous to mammalian ribosomal protein L19 no bacterial homolog RPL19A has a paralog RPL19B that arose from the wh		GO:0002181:BP|cytoplasmic translation;GO:0022625:CC|cytosolic large ribosomal subunit;GO:0003735:MF|structural constituent of ribosome;GO:0005840:CC|ribosome;GO:0006412:BP|translation;GO:0005622:CC|intracellular	2	1	24
333	415983	416906	924	AAC3	YBR085W	Mitochondrial inner membrane ADP 2FATP translocator exchanges cytosolic ADP for mitochondrially synthesized ATP expressed under anaerobic conditions similar to Aac1p has roles in maintenance of viability and in respiration AAC3 has a paralog PET9 that aro		GO:0009061:BP|anaerobic respiration;GO:0015886:BP|heme transport;GO:0005215:MF|transporter activity;GO:0006783:BP|heme biosynthetic process;GO:0016021:CC|integral component of membrane;GO:0005471:MF|ATP:ADP antiporter activity;GO:0055085:BP|transmembrane	2	4	13
334	418907	419164	258	YBR085C-A	YBR085C-A	Protein of unknown function green fluorescent protein 28GFP 29-fusion protein localizes to the cytoplasm and to the nucleus protein abundance increases in response to DNA replication stress		GO:0008150:BP|BP;GO:0003674:MF|molecular_function;GO:0005634:CC|nucleus;GO:0005737:CC|cytoplasm	2	1	2
335	420201	423041	2841	IST2	YBR086C	Cortical ER protein involved in ER-plasma membrane tethering one of 6 proteins 28Ist2p Scs2p Scs22p Tcb1p Tcb2p Tcb3p 29 that connect ER to the plasma membrane 28PM 29 and regulate PM phosphatidylinositol-4-phosphate 28PI4P 29 levels by controlling acc		GO:0072659:BP|protein localization to plasma membrane;GO:0005886:CC|plasma membrane;GO:0016021:CC|integral component of membrane;GO:0008289:MF|lipid binding;GO:0090158:BP|endoplasmic reticulum membrane organization;GO:0060304:BP|regulation of phosphatidyl	2	7	36
336	423765	424829	1065	RFC5	YBR087W	Subunit of heteropentameric Replication factor C 28RF-C 29 RF-C is a DNA binding protein and ATPase that acts as a clamp loader of the proliferating cell nuclear antigen 28PCNA 29 processivity factor for DNA polymerases delta and epsilon		GO:0005524:MF|ATP binding;GO:0005634:CC|nucleus;GO:0003677:MF|DNA binding;GO:0006200:BP|obsolete ATP catabolic process;GO:0006260:BP|DNA replication;GO:0006272:BP|leading strand elongation;GO:0031389:CC|Rad17 RFC-like complex;GO:0031391:CC|Elg1 RFC-like c	2	2	30
337	424990	425766	777	POL30	YBR088C	Proliferating cell nuclear antigen 28PCNA 29 functions as the sliding clamp for DNA polymerase delta may function as a docking site for other proteins required for mitotic and meiotic chromosomal DNA replication and for DNA repair		GO:1903022:BP|positive regulation of phosphodiesterase activity, acting on 3'-phosphoglycolate-terminated DNA strands;GO:0005634:CC|nucleus;GO:0003677:MF|DNA binding;GO:0005657:CC|replication fork;GO:0007064:BP|mitotic sister chromatid cohesion;GO:0006289	2	2	47
338	425183	425782	600	YBR089W	YBR089W	Dubious open reading frame unlikely to encode a functional protein based on available experimental and comparative sequence data almost completely overlaps the verified gene POL30		GO:0016021:CC|integral component of membrane	2	2	47
339	426190	426873	684	NHP6B	YBR089C-A	High-mobility group 28HMG 29 protein binds to and remodels nucleosomes involved in recruiting FACT and other chromatin remodelling complexes to the chromosomes functionally redundant with Nhp6Ap required for transcriptional initiation fidelity of some tR		GO:0070898:BP|RNA polymerase III transcriptional preinitiation complex assembly;GO:0031491:MF|nucleosome binding;GO:0005694:CC|chromosome;GO:0008301:MF|DNA binding, bending;GO:0006974:BP|cellular response to DNA damage stimulus;GO:0003677:MF|DNA binding;G	2	1	36
340	426333	427058	726	YBR090C	YBR090C	Putative protein of unknown function green fluorescent protein 28GFP 29-fusion protein localizes to the cytoplasm and nucleus		GO:0008150:BP|BP;GO:0003674:MF|molecular_function;GO:0005634:CC|nucleus;GO:0005737:CC|cytoplasm;GO:0016021:CC|integral component of membrane;GO:0016020:CC|membrane	2	1	36
341	427155	427484	330	TIM12	YBR091C	Essential protein of the inner mitochondrial membrane peripherally localized component of the TIM22 complex which is a twin-pore translocase that mediates insertion of numerous multispanning inner membrane proteins		GO:0045039:BP|protein import into mitochondrial inner membrane;GO:0042721:CC|mitochondrial inner membrane protein insertion complex;GO:0046872:MF|metal ion binding;GO:0005743:CC|mitochondrial inner membrane;GO:0005543:MF|phospholipid binding	2	1	7
342	427698	429101	1404	PHO3	YBR092C	Constitutively expressed acid phosphatase similar to Pho5p brought to the cell surface by transport vesicles hydrolyzes thiamin phosphates in the periplasmic space increasing cellular thiamin uptake expression is repressed by thiamin		GO:0016311:BP|dephosphorylation;GO:0030287:CC|cell wall-bounded periplasmic space;GO:0016791:MF|phosphatase activity;GO:0003993:MF|acid phosphatase activity;GO:0006796:BP|phosphate-containing compound metabolic process;GO:0042723:BP|thiamine-containing co	2	2	48
343	429548	430951	1404	PHO5	YBR093C	Repressible acid phosphatase 1 of 3 repressible acid phosphatases that also mediates extracellular nucleotide-derived phosphate hydrolysis secretory pathway derived cell surface glycoprotein induced by phosphate starvation and coordinately regulated by PH		GO:0009277:CC|fungal-type cell wall;GO:0005576:CC|extracellular region;GO:0016311:BP|dephosphorylation;GO:0017111:MF|nucleoside-triphosphatase activity;GO:0016791:MF|phosphatase activity;GO:0003993:MF|acid phosphatase activity;GO:0006796:BP|phosphate-cont	2	3	52
344	432036	434297	2262	PBY1	YBR094W	Putative tubulin tyrosine ligase associated with P-bodies forms cytoplasmic foci upon DNA replication stress		GO:0006464:BP|cellular protein modification process;GO:0000932:CC|P-body;GO:0004835:MF|tubulin-tyrosine ligase activity;GO:0016787:MF|hydrolase activity	2	5	30
345	434406	435698	1293	RXT2	YBR095C	Component of the histone deacetylase Rpd3L complex possibly involved in cell fusion and invasive growth relocalizes to the cytosol in response to hypoxia		GO:0005829:CC|cytosol;GO:0006351:BP|transcription, DNA-templated;GO:0005634:CC|nucleus;GO:0000122:BP|negative regulation of transcription from RNA polymerase II promoter;GO:0001403:BP|invasive growth in response to glucose limitation;GO:0061186:BP|negativ	2	4	7
346	436021	436713	693	YBR096W	YBR096W	Putative protein of unknown function green fluorescent protein 28GFP 29-fusion protein localizes to the ER		GO:0008150:BP|BP;GO:0005783:CC|endoplasmic reticulum;GO:0003674:MF|molecular_function	2	2	7
347	436951	441315	4365	VPS15	YBR097W	Serine 2Fthreonine protein kinase involved in vacuolar protein sorting functions as a membrane-associated complex with Vps34p active form recruits Vps34p to the Golgi membrane interacts with the GDP-bound form of Gpa1p myristoylated a fraction is localize		GO:0048017:BP|inositol lipid-mediated signaling;GO:0045053:BP|protein retention in Golgi apparatus;GO:0045324:BP|late endosome to vacuole transport;GO:0034271:CC|phosphatidylinositol 3-kinase complex, class III, type I;GO:0030242:BP|pexophagy;GO:0010008:C	2	7	14
348	441515	443590	2076	MMS4	YBR098W	Subunit of structure-specific Mms4p-Mus81p endonuclease cleaves branched DNA involved in recombination DNA repair and joint molecule formation 2Fresolution during meiotic recombination phosphorylation of the non-catalytic subunit Mms4p by Cdc28p and Cdc5p		GO:0048476:CC|Holliday junction resolvase complex;GO:0008821:MF|crossover junction endodeoxyribonuclease activity;GO:0006265:BP|DNA topological change;GO:0006259:BP|DNA metabolic process;GO:0010520:BP|regulation of reciprocal meiotic recombination;GO:0006	2	2	2
349	442924	443307	384	YBR099C	YBR099C	Dubious open reading frame unlikely to encode a functional protein based on available experimental and comparative sequence data completely overlaps the verified gene MMS4		GO:0016021:CC|integral component of membrane	2	1	1
356	452658	453224	567	PHO88	YBR106W	Probable membrane protein involved in phosphate transport role in the maturation of secretory proteins pho88 pho86 double null mutant exhibits enhanced synthesis of repressible acid phosphatase at high inorganic phosphate concentrations		GO:0016021:CC|integral component of membrane;GO:0005739:CC|mitochondrion;GO:0016020:CC|membrane;GO:0051604:BP|protein maturation;GO:0006817:BP|phosphate ion transport	2	1	1
358	454822	457665	2844	AIM3	YBR108W	Protein that inhibits barbed-end actin filament elongation interacts with Rvs167p null mutant is viable and displays elevated frequency of mitochondrial genome loss		GO:0045121:CC|membrane raft;GO:0030479:CC|actin cortical patch;GO:0000147:BP|actin cortical patch assembly;GO:0003674:MF|molecular_function;GO:0016020:CC|membrane;GO:0051016:BP|barbed-end actin filament capping	2	1	2
363	462139	462579	441	SUS1	YBR111W-A	Component of both the SAGA histone acetylase and TREX-2 complexes interacts with RNA polymerase II involved in mRNA export coupled transcription activation and elongation involved in post-transcriptional tethering of active genes to the nuclear periphery		GO:0005654:CC|nucleoplasm;GO:0006368:BP|transcription elongation from RNA polymerase II promoter;GO:0015031:BP|protein transport;GO:0006406:BP|mRNA export from nucleus;GO:0005643:CC|nuclear pore;GO:0045944:BP|positive regulation of transcription from RNA	2	1	1
364	462870	465770	2901	CYC8	YBR112C	General transcriptional co-repressor acts together with Tup1p also acts as part of a transcriptional co-activator complex that recruits the SWI 2FSNF and SAGA complexes to promoters can form the prion 5BOCT 2B 5D		GO:0017053:CC|transcriptional repressor complex;GO:0035955:BP|negative regulation of dipeptide transport by negative regulation of transcription from RNA polymerase II promoter;GO:0045892:BP|negative regulation of transcription, DNA-templated;GO:0016584:B	2	4	5
367	469748	473926	4179	LYS2	YBR115C	Alpha aminoadipate reductase catalyzes the reduction of alpha-aminoadipate to alpha-aminoadipate 6-semialdehyde which is the fifth step in biosynthesis of lysine activation requires posttranslational phosphopantetheinylation by Lys5p	EC:1.2.1.31;lysine biosynthesis;Aminoadipate-semialdehyde dehydrogenase	GO:0004043:MF|L-aminoadipate-semialdehyde dehydrogenase activity;GO:0009085:BP|lysine biosynthetic process;GO:0019878:BP|lysine biosynthetic process via aminoadipic acid;GO:0008652:BP|cellular amino acid biosynthetic process;GO:0000036:MF|ACP phosphopante	2	4	5
368	474199	474726	528	YBR116C	YBR116C	Dubious open reading frame unlikely to encode a functional protein based on available experimental and comparative sequence data partially overlaps the verified gene TKL2		GO:0016021:CC|integral component of membrane	2	1	2
369	474392	476437	2046	TKL2	YBR117C	Transketolase catalyzes conversion of xylulose-5-phosphate and ribose-5-phosphate to sedoheptulose-7-phosphate and glyceraldehyde-3-phosphate in the pentose phosphate pathway needed for synthesis of aromatic amino acids TKL2 has a paralog TKL1 that arose	EC:2.2.1.1;non-oxidative branch of the pentose phosphate pathway;Transketolase	GO:0046872:MF|metal ion binding;GO:0008152:BP|metabolic process;GO:0006098:BP|pentose-phosphate shunt;GO:0003824:MF|catalytic activity;GO:0004802:MF|transketolase activity	2	3	4
4212	511054	512940	1887	YLR177W	YLR177W	Putative protein of unknown function phosphorylated by Dbf2p-Mob1p in vitro some strains contain microsatellite polymophisms at this locus not an essential gene YLR177W has a paralog PSP1 that arose from the whole genome duplication		GO:0008150:BP|BP;GO:0003674:MF|molecular_function;GO:0005737:CC|cytoplasm	12	1	11829
372	480435	480923	489	CBP6	YBR120C	Mitochondrial protein required for translation of the COB mRNA forms a complex with Cbp3p that binds to mt ribosomes near the polypeptide tunnel exit and promotes efficient translation of the COB mRNA Cbp3p-Cbp6p complex also interacts with newly synthesi		GO:0005761:CC|mitochondrial ribosome;GO:0034551:BP|mitochondrial respiratory chain complex III assembly;GO:0070131:BP|positive regulation of mitochondrial translation;GO:0043022:MF|ribosome binding;GO:0006397:BP|mRNA processing;GO:0005739:CC|mitochondrion	2	2	2
373	481364	483367	2004	GRS1	YBR121C	Cytoplasmic and mitochondrial glycyl-tRNA synthase ligates glycine to the cognate anticodon-bearing tRNA transcription termination factor that may interact with the 3 27-end of pre-mRNA to promote 3 27-end formation GRS1 has a paralog GRS2 that arose from		GO:0006353:BP|DNA-templated transcription, termination;GO:0006426:BP|glycyl-tRNA aminoacylation;GO:0004820:MF|glycine-tRNA ligase activity;GO:0070150:BP|mitochondrial glycyl-tRNA aminoacylation;GO:0004812:MF|aminoacyl-tRNA ligase activity;GO:0006418:BP|tR	2	1	1
379	488905	490392	1488	TPS1	YBR126C	Synthase subunit of trehalose-6-P synthase 2Fphosphatase complex synthesizes the storage carbohydrate trehalose also found in a monomeric form expression is induced by the stress response and repressed by the Ras-cAMP pathway protein abundance increases i	EC:2.4.1.15;trehalose biosynthesis;Alpha,alpha-trehalose-phosphate synthase (UDP-forming)	GO:0034599:BP|cellular response to oxidative stress;GO:0044262:BP|cellular carbohydrate metabolic process;GO:0005946:CC|alpha,alpha-trehalose-phosphate synthase complex (UDP-forming);GO:0005992:BP|trehalose biosynthetic process;GO:0034605:BP|cellular resp	2	1	1
382	491269	492822	1554	VMA2	YBR127C	Subunit B of V1 peripheral membrane domain of vacuolar H 2B-ATPase an electrogenic proton pump found throughout the endomembrane system contains nucleotide binding sites also detected in the cytoplasm protein abundance increases in response to DNA replica		GO:0007035:BP|vacuolar acidification;GO:0006874:BP|cellular calcium ion homeostasis;GO:0046034:BP|ATP metabolic process;GO:0016469:CC|proton-transporting two-sector ATPase complex;GO:0015991:BP|ATP hydrolysis coupled proton transport;GO:0046961:MF|proton-	2	1	1
384	494353	495339	987	OPY1	YBR129C	Protein of unknown function overproduction blocks cell cycle arrest in the presence of mating pheromone the authentic non-tagged protein is detected in highly purified mitochondria in high-throughput studies		GO:0008150:BP|BP;GO:0003674:MF|molecular_function;GO:0005737:CC|cytoplasm;GO:0005739:CC|mitochondrion	2	1	1
386	497163	499277	2115	CCZ1	YBR131W	Subunit of a heterodimeric guanine nucleotide exchange factor 28GEF 29 subunit of the Mon1-Ccz1 GEF complex which stimulates nucleotide exchange and activation of Ypt7p a Rab family GTPase involved in membrane tethering and fusion events at the late endo		GO:0048278:BP|vesicle docking;GO:0000046:|;GO:0035658:CC|Mon1-Ccz1 complex;GO:0005085:MF|guanyl-nucleotide exchange factor activity;GO:0007034:BP|vacuolar transport;GO:0032585:CC|multivesicular body membrane;GO:0031902:CC|late endosome membrane;GO:0006623	2	1	1
4213	513162	513821	660	TFS1	YLR178C	Inhibitor of carboxypeptidase Y 28Prc1p 29 and Ras GAP 28Ira2p 29 phosphatidylethanolamine-binding protein 28PEBP 29 family member and ortholog of hPEBP1 2FRKIP a natural metastasis suppressor targets to vacuolar membranes during stationary phase acety		GO:0005737:CC|cytoplasm;GO:0008289:MF|lipid binding;GO:0000329:CC|fungal-type vacuole membrane;GO:0000328:CC|fungal-type vacuole lumen;GO:0005543:MF|phospholipid binding;GO:0030162:BP|regulation of proteolysis;GO:0030414:MF|peptidase inhibitor activity;GO	12	1	11829
4214	514108	514713	606	YLR179C	YLR179C	Protein of unknown function with similarity to Tfs1p transcription is activated by paralogous proteins Yrm1p and Yrr1p along with proteins involved in multidrug resistance GFP-tagged protein localizes to the cytoplasm and nucleus		GO:0008150:BP|BP;GO:0003674:MF|molecular_function;GO:0005634:CC|nucleus;GO:0005737:CC|cytoplasm	12	1	11829
4215	515262	516410	1149	SAM1	YLR180W	S-adenosylmethionine synthetase catalyzes transfer of the adenosyl group of ATP to the sulfur atom of methionine SAM1 has a paralog SAM2 that arose from the whole genome duplication	EC:2.5.1.6;S-adenosylmethionine biosynthesis;Methionine adenosyltransferase	GO:0005524:MF|ATP binding;GO:0046872:MF|metal ion binding;GO:0006730:BP|one-carbon metabolic process;GO:0006555:BP|methionine metabolic process;GO:0004478:MF|methionine adenosyltransferase activity;GO:0006556:BP|S-adenosylmethionine biosynthetic process	12	1	11829
4216	516678	517670	993	VTA1	YLR181C	Multivesicular body 28MVB 29 protein involved in endosomal protein sorting regulates Vps4p activity by promoting its oligomerization has an N-terminal Vps60- and Did2- binding domain a linker region and a C-terminal Vps4p binding domain		GO:0005771:CC|multivesicular body;GO:0032511:BP|late endosome to vacuole transport via multivesicular body sorting pathway;GO:0045324:BP|late endosome to vacuole transport;GO:0006869:BP|lipid transport;GO:0010008:CC|endosome membrane;GO:0005624:CC|obsolet	12	1	11829
4217	517940	520351	2412	SWI6	YLR182W	Transcription cofactor forms complexes with Swi4p and Mbp1p to regulate transcription at the G1 2FS transition involved in meiotic gene expression also binds Stb1p to regulate transcription at START cell wall stress induces phosphorylation by Mpk1p which		GO:0000083:BP|regulation of transcription involved in G1/S transition of mitotic cell cycle;GO:0005737:CC|cytoplasm;GO:0005634:CC|nucleus;GO:0003677:MF|DNA binding;GO:0045944:BP|positive regulation of transcription from RNA polymerase II promoter;GO:00011	12	1	11829
4218	520543	522012	1470	TOS4	YLR183C	Putative transcription factor contains Forkhead Associated domain found associated with chromatin target of SBF transcription factor expression is periodic and peaks in G1 involved in DNA replication checkpoint response interacts with Rpd3 and Set3 histon		GO:0006974:BP|cellular response to DNA damage stimulus;GO:0005634:CC|nucleus;GO:0003682:MF|chromatin binding;GO:0000790:CC|nuclear chromatin;GO:0005515:MF|protein binding	12	1	11829
4219	522106	522453	348	YLR184W	YLR184W	Dubious open reading frame unlikely to encode a functional protein based on available experimental and comparative sequence data			12	1	11829
4220	522663	523288	626	RPL37A	YLR185W	Ribosomal 60S subunit protein L37A homologous to mammalian ribosomal protein L37 no bacterial homolog RPL37A has a paralog RPL37B that arose from the whole genome duplication		GO:0002181:BP|cytoplasmic translation;GO:0022625:CC|cytosolic large ribosomal subunit;GO:0003735:MF|structural constituent of ribosome;GO:0046872:MF|metal ion binding;GO:0019843:MF|rRNA binding;GO:0005840:CC|ribosome;GO:0006412:BP|translation;GO:0005622:C	12	1	11829
4221	523632	524390	759	EMG1	YLR186W	Methyltransferase for rRNA catalyzes methylation of the pseudouridine residue 1191 of 18S rRNA member of the SPOUT methyltransferase family required for maturation of 18S rRNA and for 40S ribosomal subunit production independently of methyltransferase act		GO:0000480:BP|endonucleolytic cleavage in 5'-ETS of tricistronic rRNA transcript (SSU-rRNA, 5.8S rRNA, LSU-rRNA);GO:0019843:MF|rRNA binding;GO:0042274:BP|ribosomal small subunit biogenesis;GO:0032040:CC|small-subunit processome;GO:0000472:BP|endonucleolyt	12	1	11829
399	528317	530638	2322	MAK5	YBR142W	Essential nucleolar protein putative DEAD-box RNA helicase required for maintenance of M1 dsRNA virus involved in biogenesis of large 2860S 29 ribosomal subunits		GO:0000463:BP|maturation of LSU-rRNA from tricistronic rRNA transcript (SSU-rRNA, 5.8S rRNA, LSU-rRNA);GO:0000466:BP|maturation of 5.8S rRNA from tricistronic rRNA transcript (SSU-rRNA, 5.8S rRNA, LSU-rRNA);GO:0004386:MF|helicase activity;GO:0008026:MF|AT	2	2	2
400	530869	532182	1314	SUP45	YBR143C	Polypeptide release factor 28eRF1 29 in translation termination mutant form acts as a recessive omnipotent suppressor methylated by Mtq2p-Trm112p in ternary complex eRF1-eRF3-GTP mutation of methylation site confers resistance to zymocin has a role in cy		GO:0005737:CC|cytoplasm;GO:0005829:CC|cytosol;GO:0010494:CC|cytoplasmic stress granule;GO:0006415:BP|translational termination;GO:0003747:MF|translation release factor activity;GO:0016149:MF|translation release factor activity, codon specific;GO:0018444:C	2	1	1
401	533235	533549	315	YBR144C	YBR144C	Dubious open reading frame unlikely to encode a functional protein based on available experimental and comparative sequence data YBR144C is not an essential gene			2	1	1
402	533762	534817	1056	ADH5	YBR145W	Alcohol dehydrogenase isoenzyme V involved in ethanol production ADH5 has a paralog ADH1 that arose from the whole genome duplication	EC:1.1.1.1;ethanol degradation;	GO:0043458:BP|ethanol biosynthetic process involved in glucose fermentation to ethanol;GO:0006116:BP|NADH oxidation;GO:0004022:MF|alcohol dehydrogenase (NAD) activity;GO:0000947:BP|amino acid catabolic process to alcohol via Ehrlich pathway;GO:0000166:MF|	2	2	2
403	535260	536096	837	MRPS9	YBR146W	Mitochondrial ribosomal protein of the small subunit		GO:0005763:CC|mitochondrial small ribosomal subunit;GO:0032543:BP|mitochondrial translation;GO:0003735:MF|structural constituent of ribosome;GO:0030529:CC|intracellular ribonucleoprotein complex;GO:0005840:CC|ribosome;GO:0006412:BP|translation;GO:0005622:	2	5	7
404	536575	537465	891	RTC2	YBR147W	Putative vacuolar membrane transporter for cationic amino acids likely contributes to amino acid homeostasis by exporting cationic amino acids from the vacuole positive regulation by Lys14p suggests that lysine may be the primary substrate member of the P		GO:0031966:CC|mitochondrial membrane;GO:0015174:MF|basic amino acid transmembrane transporter activity;GO:0071627:CC|integral component of fungal-type vacuolar membrane;GO:0034488:BP|basic amino acid transmembrane export from vacuole	2	4	8
405	537876	539705	1830	YSW1	YBR148W	Protein required for normal prospore membrane formation interacts with Gip1p which is the meiosis-specific regulatory subunit of the Glc7p protein phosphatase expressed specifically in spores and localizes to the prospore membrane YSW1 has a paralog SPO21		GO:0032120:BP|ascospore-type prospore membrane assembly;GO:0005628:CC|prospore membrane;GO:0003674:MF|molecular_function	2	6	18
406	539987	541021	1035	ARA1	YBR149W	NADP 2B dependent arabinose dehydrogenase involved in carbohydrate metabolism purified as homodimer naturally occurs with a N-terminus degradation product	EC:1.1.1.117;dehydro-D-arabinono-1,4-lactone biosynthesis;D-arabinose 1-dehydrogenase (NAD(P)+)	GO:0045290:MF|D-arabinose 1-dehydrogenase [NAD(P)+] activity;GO:0004032:MF|alditol:NADP+ 1-oxidoreductase activity;GO:0044262:BP|cellular carbohydrate metabolic process;GO:0005737:CC|cytoplasm;GO:0005829:CC|cytosol;GO:0055114:BP|oxidation-reduction proces	2	3	6
407	541209	544493	3285	TBS1	YBR150C	Putative protein of unknown function the authentic non-tagged protein is detected in highly purified mitochondria in high-throughput studies TBS1 has a paralog HAL9 that arose from the whole genome duplication		GO:0016021:CC|integral component of membrane;GO:0008270:MF|zinc ion binding;GO:0006355:BP|regulation of transcription, DNA-templated;GO:0006351:BP|transcription, DNA-templated;GO:0005634:CC|nucleus;GO:0003677:MF|DNA binding;GO:0031965:CC|nuclear membrane;	2	9	29
408	545028	545978	951	APD1	YBR151W	Protein of unknown function required for normal localization of actin patches and for normal tolerance of sodium ions and hydrogen peroxide localizes to both cytoplasm and nucleus		GO:0008150:BP|BP;GO:0003674:MF|molecular_function;GO:0005634:CC|nucleus;GO:0005737:CC|cytoplasm	2	1	13
409	546376	547251	876	SPP381	YBR152W	mRNA splicing factor component of U4 2FU6.U5 tri-snRNP interacts genetically and physically with Prp38p relocalizes to the cytosol in response to hypoxia		GO:0005829:CC|cytosol;GO:0005634:CC|nucleus;GO:0000349:BP|generation of catalytic spliceosome for first transesterification step;GO:0000398:BP|mRNA splicing, via spliceosome;GO:0003723:MF|RNA binding;GO:0046540:CC|U4/U6 x U5 tri-snRNP complex;GO:0005681:C	2	2	3
410	547460	548194	735	RIB7	YBR153W	Diaminohydroxyphoshoribosylaminopyrimidine deaminase catalyzes the second step of the riboflavin biosynthesis pathway	EC:;riboflavin, FMN and FAD biosynthesis;	GO:0055114:BP|oxidation-reduction process;GO:0009231:BP|riboflavin biosynthetic process;GO:0050661:MF|NADP binding;GO:0008703:MF|5-amino-6-(5-phosphoribosylamino)uracil reductase activity	2	3	5
411	548362	549009	648	RPB5	YBR154C	RNA polymerase subunit ABC27 common to RNA polymerases I II and III contacts DNA and affects transactivation		GO:0005654:CC|nucleoplasm;GO:0006351:BP|transcription, DNA-templated;GO:0005634:CC|nucleus;GO:0003677:MF|DNA binding;GO:0042254:BP|ribosome biogenesis;GO:0001054:MF|RNA polymerase I activity;GO:0005736:CC|DNA-directed RNA polymerase I complex;GO:0006366:B	2	3	5
412	549771	550928	1158	CNS1	YBR155W	TPR-containing co-chaperone binds both Hsp82p 28Hsp90 29 and Ssa1p 28Hsp70 29 and stimulates the ATPase activity of SSA1 ts mutants reduce Hsp82p function while over expression suppresses the phenotypes of an HSP82 ts allele and a cpr7 deletion		GO:0030544:MF|Hsp70 protein binding;GO:0051879:MF|Hsp90 protein binding;GO:0006457:BP|protein folding;GO:0005737:CC|cytoplasm;GO:0005488:MF|binding;GO:0005515:MF|protein binding	2	4	10
413	551104	553200	2097	SLI15	YBR156C	Subunit of the conserved chromosomal passenger complex 28CPC 29 complex regulates kinetochore-microtubule attachments activation of the spindle tension checkpoint and mitotic spindle disassembly other complex members are Ipl1p Bir1p and Nbl1p		GO:0005737:CC|cytoplasm;GO:0005634:CC|nucleus;GO:0007059:BP|chromosome segregation;GO:0006468:BP|protein phosphorylation;GO:0032133:CC|chromosome passenger complex;GO:0032465:BP|regulation of cytokinesis;GO:0030295:MF|protein kinase activator activity;GO:	2	2	4
414	553543	554310	768	ICS2	YBR157C	Protein of unknown function null mutation does not confer any obvious defects in growth spore germination viability or carbohydrate utilization			2	2	3
416	558685	559728	1044	IFA38	YBR159W	Microsomal beta-keto-reductase contains oleate response element 28ORE 29 sequence in the promoter region mutants exhibit reduced VLCFA synthesis accumulate high levels of dihydrosphingosine phytosphingosine and medium-chain ceramides	EC:1.1.1.36;very long chain fatty acid biosynthesis;	GO:0016021:CC|integral component of membrane;GO:0005789:CC|endoplasmic reticulum membrane;GO:0016491:MF|oxidoreductase activity;GO:0005783:CC|endoplasmic reticulum;GO:0030148:BP|sphingolipid biosynthetic process;GO:0030497:BP|fatty acid elongation;GO:0045	2	1	2
417	560078	560974	897	CDC28	YBR160W	Cyclin-dependent kinase 28CDK 29 catalytic subunit master regulator of mitotic and meiotic cell cycles alternately associates with G1 28CLNs 29 S and G2 2FM 28CLBs 29 phase cyclins which provide substrate specificity regulates cell cycle and basal tran		GO:0051447:BP|negative regulation of meiotic cell cycle;GO:0051446:BP|positive regulation of meiotic cell cycle;GO:0045931:BP|positive regulation of mitotic cell cycle;GO:0045930:BP|negative regulation of mitotic cell cycle;GO:0010568:BP|regulation of bud	2	1	2
418	561634	562764	1131	CSH1	YBR161W	Mannosylinositol phosphorylceramide 28MIPC 29 synthase catalytic subunit forms a complex with regulatory subunit Csg2p function in sphingolipid biosynthesis is overlapping with that of Sur1p CSH1 has a paralog SUR1 that arose from the whole genome duplic		GO:0006688:BP|glycosphingolipid biosynthetic process;GO:0030148:BP|sphingolipid biosynthetic process;GO:0000030:MF|mannosyltransferase activity;GO:0000324:CC|fungal-type vacuole;GO:0005774:CC|vacuolar membrane;GO:0005773:CC|vacuole;GO:0016757:MF|transfera	2	2	5
419	563203	564570	1368	TOS1	YBR162C	Covalently-bound cell wall protein of unknown function identified as a cell cycle regulated SBF target gene deletion mutants are highly resistant to treatment with beta-1 2C3-glucanase has sequence similarity to YJL171C		GO:0009277:CC|fungal-type cell wall;GO:0005576:CC|extracellular region	2	1	3
421	565723	567480	1758	EXO5	YBR163W	Mitochondrial 5 27-3 27 exonuclease and sliding exonuclease required for mitochondrial genome maintenance distantly related to the RecB nuclease domain of bacterial RecBCD recombinases may be regulated by the transcription factor Ace2		GO:0045145:MF|single-stranded DNA 5'-3' exodeoxyribonuclease activity;GO:0004527:MF|exonuclease activity;GO:0004518:MF|nuclease activity;GO:0000002:BP|mitochondrial genome maintenance;GO:0003677:MF|DNA binding;GO:0016787:MF|hydrolase activity;GO:0005739:C	2	4	11
422	567875	568426	552	ARL1	YBR164C	Soluble GTPase with a role in regulation of membrane traffic regulates potassium influx role in membrane organization at trans-Golgi network G protein of the Ras superfamily similar to ADP-ribosylation factor		GO:0006623:BP|protein targeting to vacuole;GO:0043001:BP|Golgi to plasma membrane protein transport;GO:0007264:BP|small GTPase mediated signal transduction;GO:0003924:MF|GTPase activity;GO:0016192:BP|vesicle-mediated transport;GO:0005794:CC|Golgi apparatu	2	1	2
423	568852	569685	834	UBS1	YBR165W	Ubiquitin-conjugating enzyme suppressor that regulates Cdc34p functions as a general positive regulator of Cdc34p activity nuclear protein that may represent a link between nucleocytoplasmic transport and ubiquitin ligase activity		GO:0006611:BP|protein export from nucleus;GO:0016567:BP|protein ubiquitination;GO:0003674:MF|molecular_function;GO:0005634:CC|nucleus	2	1	1
424	569842	571200	1359	TYR1	YBR166C	Prephenate dehydrogenase involved in tyrosine biosynthesis expression is dependent on phenylalanine levels	EC:1.3.1.13;tyrosine biosynthesis;Prephenate dehydrogenase (NADP+)	GO:0055114:BP|oxidation-reduction process;GO:0006571:BP|tyrosine biosynthetic process;GO:0004665:MF|prephenate dehydrogenase (NADP+) activity;GO:0008977:MF|prephenate dehydrogenase (NAD+) activity;GO:0006570:BP|tyrosine metabolic process;GO:0042802:MF|ide	2	3	3
426	572371	573612	1242	PEX32	YBR168W	Peroxisomal integral membrane protein involved in negative regulation of peroxisome size partially functionally redundant with Pex31p genetic interactions suggest action at a step downstream of steps mediated by Pex28p and Pex29p		GO:0016021:CC|integral component of membrane;GO:0005779:CC|integral component of peroxisomal membrane;GO:0007031:BP|peroxisome organization	2	3	3
427	573915	575996	2082	SSE2	YBR169C	Member of the heat shock protein 70 28HSP70 29 family may be involved in protein folding localized to the cytoplasm SSE2 has a paralog SSE1 that arose from the whole genome duplication		GO:0005524:MF|ATP binding;GO:0050790:BP|regulation of catalytic activity;GO:0006457:BP|protein folding;GO:0042026:BP|protein refolding;GO:0000774:MF|adenyl-nucleotide exchange factor activity	2	3	4
430	579150	581372	2223	SMY2	YBR172C	GYF domain protein involved in COPII vesicle formation interacts with the Sec23p 2FSec24p subcomplex overexpression suppresses the temperature sensitivity of a myo2 mutant similar to S. pombe Mpd2 SMY2 has a paralog SYH1 that arose from the whole genome d		GO:0005789:CC|endoplasmic reticulum membrane;GO:0006888:BP|ER to Golgi vesicle-mediated transport;GO:0019898:CC|extrinsic component of membrane;GO:0005515:MF|protein binding	2	1	1
432	582338	582652	315	YBR174C	YBR174C	Dubious open reading frame unlikely to encode a functional protein based on available experimental and comparative sequence data partially overlaps the verified ORF YBR175W null mutant is viable and sporulation defective			2	1	2
433	582408	583355	948	SWD3	YBR175W	Essential subunit of the COMPASS 28Set1C 29 complex COMPASS methylates histone H3 on lysine 4 and is required in transcriptional silencing near telomeres WD40 beta propeller superfamily member and ortholog of mammalian WDR5		GO:0000723:BP|telomere maintenance;GO:0006348:BP|chromatin silencing at telomere;GO:0000781:CC|chromosome, telomeric region;GO:0051568:BP|histone H3-K4 methylation;GO:0048188:CC|Set1C/COMPASS complex;GO:0005515:MF|protein binding	2	1	2
434	583720	584658	939	ECM31	YBR176W	Ketopantoate hydroxymethyltransferase required for pantothenic acid biosynthesis converts 2-oxoisovalerate into 2-dehydropantoate	EC:2.1.2.11;pantothenate and coenzyme A biosynthesis;3-methyl-2-oxobutanoate hydroxymethyltransferase	GO:0015940:BP|pantothenate biosynthetic process;GO:0003864:MF|3-methyl-2-oxobutanoate hydroxymethyltransferase activity;GO:0008168:MF|methyltransferase activity;GO:0032259:BP|methylation;GO:0016740:MF|transferase activity;GO:0003824:MF|catalytic activity;	2	2	4
435	584807	586162	1356	EHT1	YBR177C	Acyl-coenzymeA 3Aethanol O-acyltransferase plays a minor role in medium-chain fatty acid ethyl ester biosynthesis possesses short-chain esterase activity localizes to lipid particles and the mitochondrial outer membrane EHT1 has a paralog EEB1 that arose		GO:0034319:MF|alcohol O-butanoyltransferase activity;GO:0017171:MF|serine hydrolase activity;GO:0034338:MF|short-chain carboxylesterase activity;GO:0004091:|;GO:0051793:BP|medium-chain fatty acid catabolic process;GO:0051792:BP|medium-chain fatty acid bio	2	4	4
436	586071	586445	375	YBR178W	YBR178W	Dubious open reading frame unlikely to encode a functional protein based on available experimental and comparative sequence data partially overlaps the verified gene YBR177C			2	1	1
437	586547	589114	2568	FZO1	YBR179C	Mitofusin integral membrane protein involved in mitochondrial outer membrane tethering and fusion role in mitochondrial genome maintenance efficient tethering and degradation of Fzo1p requires an intact N-terminal GTPase domain targeted for destruction by		GO:0008053:BP|mitochondrial fusion;GO:0006184:BP|obsolete GTP catabolic process;GO:0042803:MF|protein homodimerization activity;GO:0003924:MF|GTPase activity;GO:0031307:CC|integral component of mitochondrial outer membrane;GO:0005741:CC|mitochondrial oute	2	3	4
438	589741	591459	1719	DTR1	YBR180W	Putative dityrosine transporter of the major facilitator superfamily member of the 12-spanner drug 3AH 28 2B 29 antiporter DHA1 family required for spore wall synthesis sequence similarity to QDR1 and QDR3 and the triple mutant dtr1 qdr1 qdr3 exhibits red		GO:0005275:MF|amine transmembrane transporter activity;GO:0015837:BP|amine transport;GO:0005628:CC|prospore membrane;GO:0030435:BP|sporulation resulting in formation of a cellular spore;GO:0030476:BP|ascospore wall assembly;GO:0016021:CC|integral componen	2	5	8
439	591712	592774	1063	RPS6B	YBR181C	Protein component of the small 2840S 29 ribosomal subunit homologous to mammalian ribosomal protein S6 no bacterial homolog RPS6B has a paralog RPS6A that arose from the whole genome duplication		GO:0002181:BP|cytoplasmic translation;GO:0003735:MF|structural constituent of ribosome;GO:0005730:CC|nucleolus;GO:0022627:CC|cytosolic small ribosomal subunit;GO:0005840:CC|ribosome;GO:0006412:BP|translation;GO:0032040:CC|small-subunit processome;GO:00004	2	2	3
440	593506	594864	1359	SMP1	YBR182C	MADS-box transcription factor involved in osmotic stress response SMP1 has a paralog RLM1 that arose from the whole genome duplication		GO:0005737:CC|cytoplasm;GO:0006351:BP|transcription, DNA-templated;GO:0005634:CC|nucleus;GO:0003677:MF|DNA binding;GO:0003700:MF|transcription factor activity, sequence-specific DNA binding;GO:0043565:MF|sequence-specific DNA binding;GO:0008301:MF|DNA bin	2	6	9
441	595361	595555	195	YBR182C-A	YBR182C-A	Putative protein of unknown function identified by gene-trapping microarray-based expression analysis and genome-wide homology searching		GO:0008150:BP|BP;GO:0003674:MF|molecular_function;GO:0005575:CC|CC	2	2	4
442	596115	597065	951	YPC1	YBR183W	Alkaline ceramidase also has reverse 28CoA-independent 29 ceramide synthase activity catalyzes both breakdown and synthesis of phytoceramide overexpression confers fumonisin B1 resistance YPC1 has a paralog YDC1 that arose from the whole genome duplicati	EC:3.5.1.23;sphingolipid metabolism;Ceramidase	GO:0050291:MF|sphingosine N-acyltransferase activity;GO:0046513:BP|ceramide biosynthetic process;GO:0016811:MF|hydrolase activity, acting on carbon-nitrogen (but not peptide) bonds, in linear amides;GO:0000139:CC|Golgi membrane;GO:0005794:CC|Golgi apparat	2	3	4
443	597363	598934	1572	YBR184W	YBR184W	Putative protein of unknown function YBR184W is not an essential gene		GO:0008150:BP|BP;GO:0003674:MF|molecular_function;GO:0005575:CC|CC	2	2	4
444	599123	599959	837	MBA1	YBR185C	Membrane-associated mitochondrial ribosome receptor forms a complex with Mdm38p that may facilitate recruitment of mRNA-specific translational activators to ribosomes possible role in protein export from the matrix to inner membrane		GO:0097034:BP|mitochondrial respiratory chain complex IV biogenesis;GO:0007007:BP|inner mitochondrial membrane organization;GO:0032979:BP|protein insertion into mitochondrial membrane from inner side;GO:0097033:BP|mitochondrial respiratory chain complex I	2	1	2
445	600553	602360	1808	PCH2	YBR186W	Hexameric ring ATPase that remodels chromosome axis protein Hop1p nucleolar component of the pachytene checkpoint which prevents chromosome segregation when recombination and chromosome synapsis are defective also represses meiotic interhomolog recombinat		GO:0005524:MF|ATP binding;GO:0005730:CC|nucleolus;GO:0016887:MF|ATPase activity;GO:0007131:BP|reciprocal meiotic recombination;GO:0006200:BP|obsolete ATP catabolic process;GO:0005694:CC|chromosome;GO:0042138:BP|meiotic DNA double-strand break formation;GO	2	4	18
446	602634	603476	843	GDT1	YBR187W	Protein of unknown function involved in calcium homeostasis localizes to the cis- and medial-Golgi apparatus GFP-fusion protein localizes to the vacuole TMEM165 a human gene which causes Congenital Disorders of Glycosylation is orthologous and functionall		GO:0000324:CC|fungal-type vacuole;GO:0005774:CC|vacuolar membrane;GO:0005773:CC|vacuole;GO:0008150:BP|BP;GO:0003674:MF|molecular_function;GO:0016021:CC|integral component of membrane;GO:0016020:CC|membrane;GO:0005794:CC|Golgi apparatus;GO:0000139:CC|Golgi	2	3	13
447	603685	604107	423	NTC20	YBR188C	Member of the NineTeen Complex 28NTC 29 this complex contains Prp19p and stabilizes U6 snRNA in catalytic forms of the spliceosome containing U2 U5 and U6 snRNAs		GO:0071006:CC|U2-type catalytic step 1 spliceosome;GO:0000974:CC|Prp19 complex;GO:0000384:MF|first spliceosomal transesterification activity;GO:0000398:BP|mRNA splicing, via spliceosome;GO:0005681:CC|spliceosomal complex;GO:0008380:BP|RNA splicing;GO:0006	2	2	8
448	604508	605508	1001	RPS9B	YBR189W	Protein component of the small 2840S 29 ribosomal subunit homologous to mammalian ribosomal protein S9 and bacterial S4 RPS9B has a paralog RPS9A that arose from the whole genome duplication		GO:0015935:CC|small ribosomal subunit;GO:0003735:MF|structural constituent of ribosome;GO:0005730:CC|nucleolus;GO:0003723:MF|RNA binding;GO:0019843:MF|rRNA binding;GO:0022627:CC|cytosolic small ribosomal subunit;GO:0006412:BP|translation;GO:0032040:CC|sma	2	3	22
449	605966	606277	312	YBR190W	YBR190W	Dubious open reading frame unlikely to encode a functional protein based on available experimental and comparative sequence data partially overlaps the verified ribosomal protein gene RPL21A 2FYBR191W			2	2	24
4222	524865	527945	3081	SKG3	YLR187W	Protein of unknown function green fluorescent protein 28GFP 29-fusion protein localizes to the cell periphery cytoplasm bud and bud neck potential Cdc28p substrate similar to Skg4p relocalizes from bud neck to cytoplasm upon DNA replication stress SKG3 h		GO:0005886:CC|plasma membrane;GO:0005737:CC|cytoplasm;GO:0005935:CC|cellular bud neck	12	1	11829
451	607149	607223	75	YBR191W-A	YBR191W-A	Dubious open reading frame unlikely to encode a functional protein based on available experimental and comparative sequence data			2	1	99
452	607652	608785	1134	RIM2	YBR192W	Mitochondrial pyrimidine nucleotide transporter imports pyrimidine nucleoside triphosphates and exports pyrimidine nucleoside monophosphates member of the mitochondrial carrier family		GO:0016021:CC|integral component of membrane;GO:0005739:CC|mitochondrion;GO:0005743:CC|mitochondrial inner membrane;GO:0055085:BP|transmembrane transport;GO:0000002:BP|mitochondrial genome maintenance;GO:0005215:MF|transporter activity;GO:0015218:MF|pyrim	2	1	99
453	609082	609753	672	MED8	YBR193C	Subunit of the RNA polymerase II mediator complex associates with core polymerase subunits to form the RNA polymerase II holoenzyme essential for transcriptional regulation		GO:0017025:MF|TBP-class protein binding;GO:0001106:MF|RNA polymerase II transcription corepressor activity;GO:0001104:MF|RNA polymerase II transcription cofactor activity;GO:0016592:CC|mediator complex;GO:0070847:CC|core mediator complex;GO:0005198:MF|str	2	1	99
4223	528300	530387	2088	MDL1	YLR188W	Mitochondrial inner membrane half-type ABC transporter mediates export of peptides generated upon proteolysis of mitochondrial proteins plays a role in the regulation of cellular resistance to oxidative stress		GO:0090374:BP|oligopeptide export from mitochondrion;GO:0006857:BP|oligopeptide transport;GO:0015421:MF|oligopeptide-transporting ATPase activity;GO:0006200:BP|obsolete ATP catabolic process;GO:0016887:MF|ATPase activity;GO:0017111:MF|nucleoside-triphosph	12	1	11829
455	610614	611882	1269	MSI1	YBR195C	Subunit of chromatin assembly factor I 28CAF-1 29 chromatin assembly by CAF-1 affects multiple processes including silencing at telomeres mating type loci and rDNA maintenance of kinetochore structure deactivation of DNA damage checkpoint after DNA repai		GO:0033186:CC|CAF-1 complex;GO:0006335:BP|DNA replication-dependent nucleosome assembly;GO:0042393:MF|histone binding;GO:0005634:CC|nucleus;GO:0005737:CC|cytoplasm;GO:0005515:MF|protein binding	2	4	49
456	612236	613900	1665	PGI1	YBR196C	Glycolytic enzyme phosphoglucose isomerase catalyzes the interconversion of glucose-6-phosphate and fructose-6-phosphate required for cell cycle progression and completion of the gluconeogenic events of sporulation	EC:5.3.1.9;gluconeogenesis;Glucose-6-phosphate isomerase	GO:0005739:CC|mitochondrion;GO:0006094:BP|gluconeogenesis;GO:0006098:BP|pentose-phosphate shunt;GO:0006096:BP|glycolytic process;GO:0004347:MF|glucose-6-phosphate isomerase activity	2	2	86
457	614024	614173	150	YBR196C-A	YBR196C-A	Putative protein of unknown function identified by fungal homology and RT-PCR		GO:0008150:BP|BP;GO:0003674:MF|molecular_function;GO:0005575:CC|CC;GO:0016021:CC|integral component of membrane;GO:0016020:CC|membrane	2	1	65
458	614526	614630	105	YBR196C-B	YBR196C-B	Putative protein of unknown function identified by expression profiling and mass spectrometry		GO:0008150:BP|BP;GO:0003674:MF|molecular_function;GO:0005575:CC|CC	2	1	46
459	615203	615856	654	YBR197C	YBR197C	Protein of unknown function green fluorescent protein 28GFP 29-fusion protein localizes to the cytoplasm and nucleus YBR197C is not an essential gene relative distribution to the nucleus increases upon DNA replication stress YBR197C has a paralog YPL077C		GO:0008150:BP|BP;GO:0003674:MF|molecular_function;GO:0005634:CC|nucleus;GO:0005737:CC|cytoplasm	2	1	46
460	616127	618523	2397	TAF5	YBR198C	Subunit 2890 kDa 29 of TFIID and SAGA complexes involved in RNA polymerase II transcription initiation and in chromatin modification		GO:0006355:BP|regulation of transcription, DNA-templated;GO:0016568:|;GO:0051123:BP|RNA polymerase II transcriptional preinitiation complex assembly;GO:0003682:MF|chromatin binding;GO:0005669:CC|transcription factor TFIID complex;GO:0043130:MF|ubiquitin b	2	6	97
461	618909	620303	1395	KTR4	YBR199W	Putative mannosyltransferase involved in protein glycosylation member of the KRE2 2FMNT1 mannosyltransferase family of type II membrane proteins with a short cytoplasmic N-terminus a membrane-spanning region and a highly conserved catalytic lumenal domain		GO:0000030:MF|mannosyltransferase activity;GO:0006486:BP|protein glycosylation;GO:0006487:BP|protein N-linked glycosylation;GO:0005794:CC|Golgi apparatus;GO:0016757:MF|transferase activity, transferring glycosyl groups;GO:0016740:MF|transferase activity;G	2	2	36
462	620872	622527	1656	BEM1	YBR200W	Protein containing SH3-domains involved in establishing cell polarity and morphogenesis functions as a scaffold protein for complexes that include Cdc24p Ste5p Ste20p and Rsr1p		GO:0000131:CC|incipient cellular bud site;GO:0007154:BP|cell communication;GO:0035091:MF|phosphatidylinositol binding;GO:0032947:MF|protein complex scaffold;GO:0005934:CC|cellular bud tip;GO:0032266:MF|phosphatidylinositol-3-phosphate binding;GO:0000753:B	2	2	9
463	622983	623147	165	YBR200W-A	YBR200W-A	Putative protein of unknown function identified by fungal homology and RT-PCR		GO:0008150:BP|BP;GO:0005576:CC|extracellular region;GO:0003674:MF|molecular_function;GO:0005575:CC|CC	2	1	1
464	623576	624211	636	DER1	YBR201W	ER membrane protein that promotes export of misfolded polypeptides required for ER-associated protein degradation of misfolded or unassembled proteins initiates export of aberrant polypeptides from ER lumen by threading them into the ER membrane and routi		GO:0000839:CC|Hrd1p ubiquitin ligase ERAD-L complex;GO:0015031:BP|protein transport;GO:0030433:BP|ubiquitin-dependent ERAD pathway;GO:0005783:CC|endoplasmic reticulum;GO:0005789:CC|endoplasmic reticulum membrane;GO:0003674:MF|molecular_function;GO:0016021	2	1	1
465	624493	624696	204	YBR201C-A	YBR201C-A	Putative protein of unknown function		GO:0008150:BP|BP;GO:0003674:MF|molecular_function;GO:0005575:CC|CC	2	1	1
466	625772	628309	2538	MCM7	YBR202W	Component of the Mcm2-7 hexameric helicase complex MCM2-7 primes origins of DNA replication in G1 and becomes an active ATP-dependent helicase that promotes DNA melting and elongation in S-phase forms an Mcm4p-6p-7p subcomplex		GO:0043142:MF|single-stranded DNA-dependent ATPase activity;GO:0009378:MF|four-way junction helicase activity;GO:0006268:BP|DNA unwinding involved in DNA replication;GO:0042555:CC|MCM complex;GO:0006271:BP|DNA strand elongation involved in DNA replication	2	4	6
467	629168	631942	2775	COS111	YBR203W	Protein required for antifungal drug ciclopirox olamine resistance not related to the subtelomerically-encoded COS family the authentic non-tagged protein is detected in highly purified mitochondria in high-throughput studies		GO:0007165:BP|signal transduction;GO:0003674:MF|molecular_function;GO:0005739:CC|mitochondrion;GO:0005515:MF|protein binding	2	5	8
468	632254	633381	1128	LDH1	YBR204C	Serine hydrolase exhibits active esterase plus weak triacylglycerol lipase activities proposed role in lipid homeostasis regulating phospholipid and non-polar lipid levels and required for mobilization of LD-stored lipids localizes to the lipid droplet 2		GO:0017171:MF|serine hydrolase activity;GO:0055088:BP|lipid homeostasis;GO:0016788:MF|hydrolase activity, acting on ester bonds;GO:0004806:MF|triglyceride lipase activity;GO:0016042:BP|lipid catabolic process;GO:0005811:CC|lipid particle;GO:0016787:MF|hyd	2	1	1
469	633622	634836	1215	KTR3	YBR205W	Putative alpha-1 2C2-mannosyltransferase involved in O- and N-linked protein glycosylation member of the KRE2 2FMNT1 mannosyltransferase family Svp26p mediates uptake of Ktr3p into COPII vesicles relocalizes from nucleus to vacuole upon DNA replication st		GO:0006491:BP|N-glycan processing;GO:0006493:BP|protein O-linked glycosylation;GO:0000030:MF|mannosyltransferase activity;GO:0006486:BP|protein glycosylation;GO:0000324:CC|fungal-type vacuole;GO:0016757:MF|transferase activity, transferring glycosyl group	2	2	2
471	635146	636543	1398	FTH1	YBR207W	Putative high affinity iron transporter involved in transport of intravacuolar stores of iron forms complex with Fet5p expression is regulated by iron proposed to play indirect role in endocytosis protein abundance increases in response to DNA replication		GO:0005381:MF|iron ion transmembrane transporter activity;GO:0055072:BP|iron ion homeostasis;GO:0000329:CC|fungal-type vacuole membrane;GO:0006827:BP|high-affinity iron ion transmembrane transport;GO:0005774:CC|vacuolar membrane;GO:0005773:CC|vacuole;GO:0	2	1	2
476	647886	649904	2019	NGR1	YBR212W	RNA binding protein that negatively regulates growth rate interacts with the 3 27 UTR of the mitochondrial porin 28POR1 29 mRNA and enhances its degradation overexpression impairs mitochondrial function interacts with Dhh1p to mediate POR1 mRNA decay exp		GO:0010494:CC|cytoplasmic stress granule;GO:0000932:CC|P-body;GO:0007005:BP|mitochondrion organization;GO:0003729:MF|mRNA binding;GO:0048471:CC|perinuclear region of cytoplasm;GO:0003676:MF|nucleic acid binding;GO:0000166:MF|nucleotide binding;GO:0003723:	2	2	2
477	650368	651192	825	MET8	YBR213W	Bifunctional dehydrogenase and ferrochelatase involved in the biosynthesis of siroheme a prosthetic group used by sulfite reductase required for sulfate assimilation and methionine biosynthesis	EC:1.3.1.76;siroheme biosynthesis;	GO:0004325:MF|ferrochelatase activity;GO:0051266:MF|sirohydrochlorin ferrochelatase activity;GO:0043115:MF|precorrin-2 dehydrogenase activity;GO:0019354:BP|siroheme biosynthetic process;GO:0006779:BP|porphyrin-containing compound biosynthetic process;GO:0	2	1	1
479	653356	655317	1962	HPC2	YBR215W	Subunit of the HIR complex HIR is a nucleosome assembly complex involved in regulation of histone gene transcription mutants display synthetic defects with subunits of FACT a complex that allows passage of RNA Pol II through nucleosomes		GO:0000083:BP|regulation of transcription involved in G1/S transition of mitotic cell cycle;GO:0006368:BP|transcription elongation from RNA polymerase II promoter;GO:0005634:CC|nucleus;GO:0016568:|;GO:0006336:BP|DNA replication-independent nucleosome asse	2	1	1
480	655576	657600	2025	YBP1	YBR216C	Protein involved in cellular response to oxidative stress required for oxidation of specific cysteine residues of transcription factor Yap1p resulting in nuclear localization of Yap1p in response to stress YBP1 has a paralog YBP2 that arose from the whole		GO:0034599:BP|cellular response to oxidative stress;GO:0003674:MF|molecular_function;GO:0005737:CC|cytoplasm	2	4	6
481	657832	658392	561	ATG12	YBR217W	Ubiquitin-like modifier involved in autophagy and the Cvt pathway conserved conjugated to Atg5p to form a complex involved in Atg8p lipidation Atg5p-Atg12p cojugate also forms a complex with Atg16p the Atg5-Atg12 2FAtg16 complex binds to membranes and is		GO:0034274:CC|Atg12-Atg5-Atg16 complex;GO:0019776:MF|Atg8 ligase activity;GO:0031386:MF|protein tag;GO:0006501:BP|C-terminal protein lipidation;GO:0034727:BP|piecemeal microautophagy of nucleus;GO:0000045:BP|autophagosome assembly;GO:0032258:BP|CVT pathwa	2	2	5
482	658707	662249	3543	PYC2	YBR218C	Pyruvate carboxylase isoform cytoplasmic enzyme that converts pyruvate to oxaloacetate differentially regulated than isoform Pyc1p mutations in the human homolog are associated with lactic acidosis PYC2 has a paralog PYC1 that arose from the whole genome	EC:6.4.1.1;aspartate biosynthesis;Pyruvate carboxylase	GO:0005524:MF|ATP binding;GO:0005829:CC|cytosol;GO:0003677:MF|DNA binding;GO:0046872:MF|metal ion binding;GO:0006094:BP|gluconeogenesis;GO:0006090:BP|pyruvate metabolic process;GO:0004075:MF|biotin carboxylase activity;GO:0003824:MF|catalytic activity;GO:	2	7	10
483	662499	663303	805	YBR219C	YBR219C	Putative protein of unknown function YBR219C is not an essential gene		GO:0008150:BP|BP;GO:0003674:MF|molecular_function;GO:0016021:CC|integral component of membrane;GO:0016020:CC|membrane;GO:0015876:BP|acetyl-CoA transport;GO:0008521:MF|acetyl-CoA transporter activity	2	2	3
484	662995	664677	1683	YBR220C	YBR220C	Putative protein of unknown function YBR220C is not an essential gene		GO:0008150:BP|BP;GO:0003674:MF|molecular_function;GO:0016021:CC|integral component of membrane;GO:0006810:BP|transport;GO:0016020:CC|membrane;GO:0015876:BP|acetyl-CoA transport;GO:0008521:MF|acetyl-CoA transporter activity	2	2	2
490	670125	670640	516	YBR224W	YBR224W	Dubious open reading frame unlikely to encode a functional protein based on available experimental and comparative sequence data partially overlaps the verified gene TDP1		GO:0016021:CC|integral component of membrane	2	1	1
491	670627	673329	2703	YBR225W	YBR225W	Putative protein of unknown function non-essential gene identified in a screen for mutants affected in mannosylphophorylation of cell wall components		GO:0008150:BP|BP;GO:0003674:MF|molecular_function;GO:0005575:CC|CC	2	3	3
494	675313	676227	915	SLX1	YBR228W	Endonuclease involved in DNA recombination and repair subunit of a complex with Slx4p that hydrolyzes 5 27 branches from duplex DNA in response to stalled or converging replication forks function overlaps with that of Sgs1p-Top3p		GO:0006281:BP|DNA repair;GO:0005634:CC|nucleus;GO:0046872:MF|metal ion binding;GO:0006310:BP|DNA recombination;GO:0000737:BP|DNA catabolic process, endonucleolytic;GO:0006261:BP|DNA-dependent DNA replication;GO:0033557:CC|Slx1-Slx4 complex;GO:0017108:MF|5	2	1	1
495	676357	679221	2865	ROT2	YBR229C	Glucosidase II catalytic subunit required for normal cell wall synthesis mutations in rot2 suppress tor2 mutations and are synthetically lethal with rot1 mutations		GO:0005975:BP|carbohydrate metabolic process;GO:0005788:CC|endoplasmic reticulum lumen;GO:0005783:CC|endoplasmic reticulum;GO:0030246:MF|carbohydrate binding;GO:0009272:BP|fungal-type cell wall biogenesis;GO:0004553:MF|hydrolase activity, hydrolyzing O-gl	2	1	1
497	680362	680562	201	YBR230W-A	YBR230W-A	Putative protein of unknown function YBR230W-A has a paralog COQ8 that arose from the whole genome duplication		GO:0008150:BP|BP;GO:0003674:MF|molecular_function;GO:0005575:CC|CC	2	1	1
507	698354	699943	1590	ERT1	YBR239C	Transcriptional regulator involved in regulation of gluconeogenesis and fermentable carbon utilization GFP-fusion protein localizes to cytoplasm nucleus null mutation affects periodicity of transcriptional and metabolic oscillation plays role in restricti		GO:0007165:BP|signal transduction;GO:0004871:MF|signal transducer activity;GO:0006094:BP|gluconeogenesis;GO:0008150:BP|BP;GO:0003700:MF|transcription factor activity, sequence-specific DNA binding;GO:0003677:MF|DNA binding;GO:0043565:MF|sequence-specific	2	3	3
509	702589	704055	1467	YBR241C	YBR241C	Putative transporter member of the sugar porter family green fluorescent protein 28GFP 29-fusion protein localizes to the vacuolar membrane YBR241C is not an essential gene YBR241C has a paralog VPS73 that arose from the whole genome duplication		GO:0022891:MF|substrate-specific transmembrane transporter activity;GO:0022857:MF|transmembrane transporter activity;GO:0000329:CC|fungal-type vacuole membrane;GO:0005774:CC|vacuolar membrane;GO:0005773:CC|vacuole;GO:0005215:MF|transporter activity;GO:001	2	2	2
510	704670	705386	717	YBR242W	YBR242W	Putative protein of unknown function green fluorescent protein 28GFP 29-fusion protein localizes to the cytoplasm and nucleus YBR242W is not an essential gene YBR242W has a paralog YGL101W that arose from the whole genome duplication		GO:0008081:MF|phosphoric diester hydrolase activity;GO:0008150:BP|BP;GO:0008152:BP|metabolic process;GO:0003824:MF|catalytic activity;GO:0003674:MF|molecular_function;GO:0046872:MF|metal ion binding;GO:0005634:CC|nucleus;GO:0005737:CC|cytoplasm	2	2	14
511	705447	706793	1347	ALG7	YBR243C	UDP-N-acetyl-glucosamine-1-P transferase transfers Glc-Nac-P from UDP-GlcNac to Dol-P in the ER in the first step of the dolichol pathway of protein asparagine-linked glycosylation inhibited by tunicamycin	EC:2.7.8.15;lipid-linked oligosaccharide biosynthesis;UDP-N-acetylglucosamine--dolichyl-phosphate N-acetylglucosaminephosphotransferase	GO:0008963:MF|phospho-N-acetylmuramoyl-pentapeptide-transferase activity;GO:0003975:MF|UDP-N-acetylglucosamine-dolichyl-phosphate N-acetylglucosaminephosphotransferase activity;GO:0043541:CC|UDP-N-acetylglucosamine transferase complex;GO:0006487:BP|protei	2	3	94
512	707528	708016	489	GPX2	YBR244W	Phospholipid hydroperoxide glutathione peroxidase protects cells from phospholipid hydroperoxides and nonphospholipid peroxides during oxidative stress induced by glucose starvation protein abundance increases in response to DNA replication stress	EC:1.11.1.9;glutathione-glutaredoxin redox reactions;Glutathione peroxidase	GO:0047066:MF|phospholipid-hydroperoxide glutathione peroxidase activity;GO:0004602:MF|glutathione peroxidase activity;GO:0006979:BP|response to oxidative stress;GO:0031315:CC|extrinsic component of mitochondrial outer membrane;GO:0031314:CC|extrinsic com	2	1	82
4224	530797	534393	3597	ATG26	YLR189C	UDP-glucose 3Asterol glucosyltransferase conserved enzyme involved in synthesis of sterol glucoside membrane lipids in contrast to ATG26 from P. pastoris S. cerevisiae ATG26 is not involved in autophagy		GO:0032120:BP|ascospore-type prospore membrane assembly;GO:0006694:BP|steroid biosynthetic process;GO:0016126:BP|sterol biosynthetic process;GO:0016906:MF|sterol 3-beta-glucosyltransferase activity;GO:0016125:BP|sterol metabolic process;GO:0016758:MF|tran	12	1	11829
4225	535214	536689	1476	MMR1	YLR190W	Phosphorylated protein of the mitochondrial outer membrane localizes only to mitochondria of the bud interacts with Myo2p to mediate mitochondrial distribution to buds mRNA is targeted to the bud via the transport system involving She2p		GO:0000131:CC|incipient cellular bud site;GO:0005934:CC|cellular bud tip;GO:0005933:CC|cellular bud;GO:0005741:CC|mitochondrial outer membrane;GO:0005935:CC|cellular bud neck;GO:0051301:BP|cell division;GO:0007049:BP|cell cycle;GO:0000001:BP|mitochondrion	12	1	11829
4226	537272	538432	1161	PEX13	YLR191W	Peroxisomal importomer complex component integral peroxisomal membrane protein required for docking and translocation of peroxisomal matrix proteins interacts with the PTS1 signal recognition factor Pex5p and the PTS2 signal recognition factor Pex7p forms		GO:1990415:CC|Pex17p-Pex14p docking complex;GO:1990429:CC|peroxisomal importomer complex;GO:0016021:CC|integral component of membrane;GO:0005778:CC|peroxisomal membrane;GO:0016560:BP|protein import into peroxisome matrix, docking;GO:0005777:CC|peroxisome;	12	1	11829
4227	538792	539589	798	HCR1	YLR192C	eIF3j component of translation initiation factor 3 28eIF3 29 dual function protein involved in translation initiation as a substoichiometric component 28eIF3j 29 of eIF3 required for processing of 20S pre-rRNA required at post-transcriptional step for e		GO:0002181:BP|cytoplasmic translation;GO:0005737:CC|cytoplasm;GO:0003743:MF|translation initiation factor activity;GO:0000462:BP|maturation of SSU-rRNA from tricistronic rRNA transcript (SSU-rRNA, 5.8S rRNA, LSU-rRNA);GO:0005852:CC|eukaryotic translation	12	1	11829
517	716882	717994	1113	ARO4	YBR249C	3-deoxy-D-arabino-heptulosonate-7-phosphate 28DAHP 29 synthase catalyzes the first step in aromatic amino acid biosynthesis and is feedback-inhibited by tyrosine or high concentrations of phenylalanine or tryptophan relative distribution to the nucleus i	EC:2.5.1.54;chorismate biosynthesis;2-dehydro-3-deoxyphosphoheptonate aldolase	GO:0003849:MF|3-deoxy-7-phosphoheptulonate synthase activity;GO:0009073:BP|aromatic amino acid family biosynthetic process;GO:0008652:BP|cellular amino acid biosynthetic process;GO:0008152:BP|metabolic process;GO:0016740:MF|transferase activity;GO:0009058	2	1	49
518	719033	720604	1572	SPO23	YBR250W	Protein of unknown function associates with meiosis-specific protein Spo1p		GO:0007126:BP|meiotic nuclear division;GO:0030435:BP|sporulation resulting in formation of a cellular spore	2	2	83
4228	540009	540536	528	UPS1	YLR193C	Phosphatidic acid transfer protein plays a role in phospholipid metabolism by transporting phosphatidic acid from the outer to the inner mitochondrial membrane localizes to the mitochondrial intermembrane space null mutant has altered cardiolipin and phos		GO:0032048:BP|cardiolipin metabolic process;GO:0031314:CC|extrinsic component of mitochondrial inner membrane;GO:0005758:CC|mitochondrial intermembrane space;GO:0003674:MF|molecular_function;GO:0016020:CC|membrane;GO:0005743:CC|mitochondrial inner membran	12	1	11829
520	722611	723054	444	DUT1	YBR252W	deoxyuridine triphosphate diphosphatase 28dUTPase 29 catalyzes hydrolysis of dUTP to dUMP and PPi thereby preventing incorporation of uracil into DNA during replication critical for the maintenance of genetic stability also has diphosphatase activity on	EC:3.6.1.23;de novo biosynthesis of pyrimidine deoxyribonucleotides;dUTP pyrophosphatase	GO:0009213:BP|pyrimidine deoxyribonucleoside triphosphate catabolic process;GO:0035870:MF|dITP diphosphatase activity;GO:0046080:BP|dUTP metabolic process;GO:0046081:BP|dUTP catabolic process;GO:0035863:BP|dITP catabolic process;GO:0004170:MF|dUTP diphosp	2	1	47
521	723270	723635	366	SRB6	YBR253W	Subunit of the RNA polymerase II mediator complex associates with core polymerase subunits to form the RNA polymerase II holoenzyme essential for transcriptional regulation		GO:0006357:BP|regulation of transcription from RNA polymerase II promoter;GO:0045944:BP|positive regulation of transcription from RNA polymerase II promoter;GO:0070847:CC|core mediator complex;GO:0016592:CC|mediator complex;GO:0001104:MF|RNA polymerase II	2	1	47
522	723736	724263	528	TRS20	YBR254C	Core component of transport protein particle 28TRAPP 29 complexes I-III TRAPP complexes are related multimeric guanine nucleotide-exchange factors for the GTPase Ypt1p regulating ER-Golgi traffic 28TRAPPI 29 intra-Golgi traffic 28TRAPPII 29 endosome-Go		GO:0005783:CC|endoplasmic reticulum;GO:0006888:BP|ER to Golgi vesicle-mediated transport;GO:0000407:CC|pre-autophagosomal structure;GO:0006914:BP|autophagy;GO:0006461:BP|protein complex assembly;GO:0005622:CC|intracellular;GO:0006810:BP|transport;GO:19900	2	1	55
4229	540809	541573	765	YLR194C	YLR194C	Structural constituent of the cell wall attached to the plasma membrane by a GPI-anchor expression is upregulated in response to cell wall stress		GO:0046658:CC|anchored component of plasma membrane;GO:0007047:|;GO:0005199:MF|structural constituent of cell wall;GO:0009277:CC|fungal-type cell wall;GO:0031225:CC|anchored component of membrane;GO:0005886:CC|plasma membrane;GO:0031505:BP|fungal-type cel	12	1	11829
4230	541937	543304	1368	NMT1	YLR195C	N-myristoyl transferase catalyzes the cotranslational covalent attachment of myristic acid to the N-terminal glycine residue of several proteins involved in cellular growth and signal transduction		GO:0016746:MF|transferase activity, transferring acyl groups;GO:0016740:MF|transferase activity;GO:0001302:BP|replicative cell aging;GO:0005737:CC|cytoplasm;GO:0005829:CC|cytosol;GO:0004379:MF|glycylpeptide N-tetradecanoyltransferase activity;GO:0006499:B	12	1	11829
4231	543968	545698	1731	PWP1	YLR196W	Protein with WD-40 repeats involved in rRNA processing associates with trans-acting ribosome biogenesis factors similar to beta-transducin superfamily		GO:0006364:BP|rRNA processing;GO:0005730:CC|nucleolus;GO:0005515:MF|protein binding	12	1	11829
4232	546097	547611	1515	NOP56	YLR197W	Essential evolutionarily-conserved nucleolar protein component of the box C 2FD snoRNP complexes that direct 2 27-O-methylation of pre-rRNA during its maturation overexpression causes spindle orientation defects		GO:0000154:BP|rRNA modification;GO:0032040:CC|small-subunit processome;GO:0030686:CC|90S preribosome;GO:0006364:BP|rRNA processing;GO:0030529:CC|intracellular ribonucleoprotein complex;GO:0042254:BP|ribosome biogenesis;GO:0005730:CC|nucleolus;GO:0003674:M	12	1	11829
540	744852	746111	1260	EFM2	YBR271W	S-adenosylmethionine-dependent methyltransferase seven-beta-strand lysine methyltransferase which dimethylates translation elongation factor EF2 28Eft1p and Eft2p 29 at lysine 613 and methylates EF3 28Yef3p 29 at lysine 187 green fluorescent protein 28		GO:0008757:MF|S-adenosylmethionine-dependent methyltransferase activity;GO:0008150:BP|BP;GO:0005737:CC|cytoplasm;GO:0016279:MF|protein-lysine N-methyltransferase activity;GO:0045905:BP|positive regulation of translational termination;GO:0018027:BP|peptidy	2	1	1
542	748061	749371	1311	UBX7	YBR273C	UBX 28ubiquitin regulatory X 29 domain-containing protein interacts with Cdc48p UBX7 has a paralog UBX6 that arose from the whole genome duplication		GO:0005635:CC|nuclear envelope;GO:0006511:BP|ubiquitin-dependent protein catabolic process;GO:0030435:BP|sporulation resulting in formation of a cellular spore;GO:0005783:CC|endoplasmic reticulum;GO:0003674:MF|molecular_function;GO:0005515:MF|protein bind	2	3	3
543	749594	751177	1584	CHK1	YBR274W	Serine 2Fthreonine kinase and DNA damage checkpoint effector mediates cell cycle arrest via phosphorylation of Pds1p phosphorylated by checkpoint signal transducer Mec1p homolog of S. pombe and mammalian Chk1 checkpoint kinase		GO:0048478:BP|replication fork protection;GO:0000077:BP|DNA damage checkpoint;GO:0006468:BP|protein phosphorylation;GO:0004674:MF|protein serine/threonine kinase activity;GO:0004672:MF|protein kinase activity;GO:0016772:MF|transferase activity, transferri	2	2	2
544	751356	757106	5751	RIF1	YBR275C	Protein that binds to the Rap1p C-terminus acts synergistically with Rif2p to help control telomere length and establish telomeric silencing contributes to resection of DNA double strand breaks 28DSBs 29 deletion results in telomere elongation		GO:0000723:BP|telomere maintenance;GO:0042162:MF|telomeric DNA binding;GO:0007049:BP|cell cycle;GO:0030466:BP|chromatin silencing at silent mating-type cassette;GO:0000784:CC|nuclear chromosome, telomeric region;GO:0016233:BP|telomere capping;GO:0000729:B	2	1	1
546	760215	760616	402	YBR277C	YBR277C	Dubious open reading frame unlikely to encode a functional protein based on available experimental and comparative sequence data partially overlaps the verified gene YBR278W			2	1	1
547	760294	760899	606	DPB3	YBR278W	Third-largest subunit of DNA polymerase II 28DNA polymerase epsilon 29 required to maintain fidelity of chromosomal replication and also for inheritance of telomeric silencing stabilizes the interaction of Pol epsilon with primer-template DNA positively		GO:0003887:MF|DNA-directed DNA polymerase activity;GO:0008622:CC|epsilon DNA polymerase complex;GO:0006298:BP|mismatch repair;GO:0006272:BP|leading strand elongation;GO:0006289:BP|nucleotide-excision repair;GO:0006273:BP|lagging strand elongation;GO:00056	2	1	1
549	762784	764697	1914	SAF1	YBR280C	F-Box protein involved in proteasome-dependent degradation of Aah1p involved in proteasome-dependent degradation of Aah1p during entry of cells into quiescence interacts with Skp1		GO:0016567:BP|protein ubiquitination;GO:0019005:CC|SCF ubiquitin ligase complex;GO:0031146:BP|SCF-dependent proteasomal ubiquitin-dependent protein catabolic process;GO:0005515:MF|protein binding	2	1	1
550	764970	767606	2637	DUG2	YBR281C	Component of glutamine amidotransferase 28GATase II 29 forms a complex with Dug3p to degrade glutathione 28GSH 29 and other peptides containing a gamma-glu-X bond in an alternative pathway to GSH degradation by gamma-glutamyl transpeptidase 28Ecm38p 29		GO:0006751:BP|glutathione catabolic process;GO:0016805:MF|dipeptidase activity;GO:0008242:MF|omega peptidase activity;GO:0008152:BP|metabolic process;GO:0006508:BP|proteolysis;GO:0008237:MF|metallopeptidase activity;GO:0008233:MF|peptidase activity;GO:004	2	2	2
552	768943	770415	1473	SSH1	YBR283C	Subunit of the Ssh1 translocon complex Sec61p homolog involved in co-translational pathway of protein translocation not essential		GO:0016021:CC|integral component of membrane;GO:0015031:BP|protein transport;GO:0005048:MF|signal sequence binding;GO:0016020:CC|membrane;GO:0006614:BP|SRP-dependent cotranslational protein targeting to membrane;GO:0008320:MF|protein transmembrane transpo	2	2	2
553	771239	773632	2394	YBR284W	YBR284W	Putative metallo-dependent hydrolase superfamily protein similar to AMP deaminases but lacks key catalytic residues and does not rescue purine nucleotide metabolic defect of quadruple aah1 ade8 amd1 his1 mutant null mutant exhibits longer telomeres altere		GO:0016814:MF|hydrolase activity, acting on carbon-nitrogen (but not peptide) bonds, in cyclic amidines;GO:0006144:BP|purine nucleobase metabolic process;GO:0008150:BP|BP;GO:0003674:MF|molecular_function;GO:0019239:MF|deaminase activity;GO:0009168:BP|puri	2	2	4
554	773922	774356	435	YBR285W	YBR285W	Putative protein of unknown function YBR285W is not an essential gene		GO:0008150:BP|BP;GO:0003674:MF|molecular_function;GO:0005575:CC|CC	2	1	1
556	776571	777854	1284	YBR287W	YBR287W	Protein of unknown function green fluorescent protein 28GFP 29-fusion protein localizes to the ER YBR287W is not an essential gene		GO:0008150:BP|BP;GO:0005783:CC|endoplasmic reticulum;GO:0003674:MF|molecular_function;GO:0016021:CC|integral component of membrane;GO:0055085:BP|transmembrane transport;GO:0006810:BP|transport;GO:0016020:CC|membrane	2	1	1
557	778012	779463	1452	APM3	YBR288C	Mu3-like subunit of the clathrin associated protein complex 28AP-3 29 functions in transport of alkaline phosphatase to the vacuole via the alternate pathway		GO:0030659:CC|cytoplasmic vesicle membrane;GO:0030123:CC|AP-3 adaptor complex;GO:0031410:CC|cytoplasmic vesicle;GO:0030131:CC|clathrin adaptor complex;GO:0006896:BP|Golgi to vacuole transport;GO:0006886:BP|intracellular protein transport;GO:0016192:BP|ves	2	4	4
558	779667	782384	2718	SNF5	YBR289W	Subunit of the SWI 2FSNF chromatin remodeling complex involved in transcriptional regulation functions interdependently in transcriptional activation with Snf2p and Snf6p relocates to the cytosol under hypoxic conditions		GO:0005829:CC|cytosol;GO:0006351:BP|transcription, DNA-templated;GO:0005634:CC|nucleus;GO:0006200:BP|obsolete ATP catabolic process;GO:0001102:MF|RNA polymerase II activating transcription factor binding;GO:0006338:BP|chromatin remodeling;GO:0045944:BP|po	2	5	7
559	782591	783556	966	BSD2	YBR290W	Heavy metal ion homeostasis protein facilitates trafficking of Smf1p and Smf2p metal transporters to vacuole where they are degraded acts as an adaptor protein with Rsp5p in the regulated endocytosis of Smf1p and is itself ubiquitylated by Rsp5p controls		GO:0006623:BP|protein targeting to vacuole;GO:0006511:BP|ubiquitin-dependent protein catabolic process;GO:0030001:BP|metal ion transport;GO:0000329:CC|fungal-type vacuole membrane;GO:0005515:MF|protein binding;GO:0005773:CC|vacuole;GO:0005783:CC|endoplasm	2	3	3
560	783673	784572	900	CTP1	YBR291C	Mitochondrial inner membrane citrate transporter member of the mitochondrial carrier family		GO:0006843:BP|mitochondrial citrate transport;GO:0005371:MF|tricarboxylate secondary active transmembrane transporter activity;GO:0016021:CC|integral component of membrane;GO:0055085:BP|transmembrane transport;GO:0006810:BP|transport;GO:0016020:CC|membran	2	2	4
562	787006	788430	1425	VBA2	YBR293W	Permease of basic amino acids in the vacuolar membrane		GO:0015238:MF|drug transmembrane transporter activity;GO:0015174:MF|basic amino acid transmembrane transporter activity;GO:0015802:BP|basic amino acid transport;GO:0000329:CC|fungal-type vacuole membrane;GO:0006865:BP|amino acid transport;GO:0005774:CC|va	2	2	2
563	789235	791814	2580	SUL1	YBR294W	High affinity sulfate permease of the SulP anion transporter family sulfate uptake is mediated by specific sulfate transporters Sul1p and Sul2p which control the concentration of endogenous activated sulfate intermediates		GO:0005886:CC|plasma membrane;GO:0016021:CC|integral component of membrane;GO:0055085:BP|transmembrane transport;GO:0016020:CC|membrane;GO:0015116:MF|sulfate transmembrane transporter activity;GO:1902358:BP|sulfate transmembrane transport;GO:0008271:MF|se	2	2	2
564	792849	796499	3651	PCA1	YBR295W	Cadmium transporting P-type ATPase may also have a role in copper and iron homeostasis stabilized by Cd binding which prevents ubiquitination S288C and other lab strains contain a G970R mutation which eliminates Cd transport function		GO:0005886:CC|plasma membrane;GO:0016021:CC|integral component of membrane;GO:0005524:MF|ATP binding;GO:0046872:MF|metal ion binding;GO:0019829:MF|cation-transporting ATPase activity;GO:0055085:BP|transmembrane transport;GO:0006879:BP|cellular iron ion ho	2	2	2
567	800523	801929	1407	MAL33	YBR297W	MAL-activator protein part of complex locus MAL3 nonfunctional in genomic reference strain S288C		GO:0000023:BP|maltose metabolic process;GO:0044262:BP|cellular carbohydrate metabolic process;GO:0003700:MF|transcription factor activity, sequence-specific DNA binding;GO:0003677:MF|DNA binding;GO:0006351:BP|transcription, DNA-templated;GO:0006355:BP|reg	2	3	6
568	802631	804475	1845	MAL31	YBR298C	Maltose permease high-affinity maltose transporter 28alpha-glucoside transporter 29 encoded in the MAL3 complex locus member of the 12 transmembrane domain superfamily of sugar transporters functional in genomic reference strain S288C		GO:0000017:BP|alpha-glucoside transport;GO:0005352:MF|alpha-glucoside:proton symporter activity;GO:0000023:BP|maltose metabolic process;GO:0022891:MF|substrate-specific transmembrane transporter activity;GO:0008643:BP|carbohydrate transport;GO:0022857:MF|	2	4	44
569	805035	805256	222	YBR298C-A	YBR298C-A	Putative protein of unknown function identified by gene-trapping microarray-based expression analysis and genome-wide homology searching		GO:0008150:BP|BP;GO:0003674:MF|molecular_function;GO:0005575:CC|CC	2	1	17
570	805351	807105	1755	MAL32	YBR299W	Maltase 28alpha-D-glucosidase 29 inducible protein involved in maltose catabolism encoded in the MAL3 complex locus functional in genomic reference strain S288C hydrolyzes the disaccharides maltose turanose maltotriose and sucrose		GO:0004575:MF|sucrose alpha-glucosidase activity;GO:0032450:MF|maltose alpha-glucosidase activity;GO:0005987:BP|sucrose catabolic process;GO:0000025:BP|maltose catabolic process;GO:0000023:BP|maltose metabolic process;GO:0004558:MF|alpha-1,4-glucosidase a	2	2	29
571	808600	809097	498	YBR300C	YBR300C	Dubious open reading frame unlikely to encode a functional protein based on available experimental and comparative sequence data partially overlaps the verified gene YBR301W YBR300C is not an essential gene		GO:0016021:CC|integral component of membrane	2	2	15
572	809057	809419	363	PAU24	YBR301W	Cell wall mannoprotein has similarity to Tir1p Tir2p Tir3p and Tir4p member of the seripauperin multigene family encoded mainly in subtelomeric regions expressed under anaerobic conditions completely repressed during aerobic growth		GO:0009277:CC|fungal-type cell wall;GO:0005576:CC|extracellular region;GO:0006950:BP|response to stress;GO:0071555:BP|cell wall organization	2	1	9
573	810340	811479	1140	COS2	YBR302C	Protein of unknown function member of the DUP380 subfamily of conserved often subtelomerically-encoded proteins		GO:0000324:CC|fungal-type vacuole;GO:0008150:BP|BP;GO:0003674:MF|molecular_function;GO:0016021:CC|integral component of membrane;GO:0005886:CC|plasma membrane;GO:0006883:BP|cellular sodium ion homeostasis	2	4	18
574	1392	2135	744	YCL076W	YCL076W	Dubious open reading frame unlikely to encode a functional protein based on available experimental and comparative sequence data			3	3	6
575	6479	8326	1848	GEX1	YCL073C	Proton 3Aglutathione antiporter localized to the vacuolar and plasma membranes imports glutathione from the vacuole and exports it through the plasma membrane has a role in resistance to oxidative stress and modulation of the PKA pathway GEX1 has a paralo		GO:0034775:BP|glutathione transmembrane transport;GO:0015299:MF|solute:proton antiporter activity;GO:0015297:MF|antiporter activity;GO:0005774:CC|vacuolar membrane;GO:0005773:CC|vacuole;GO:0006811:BP|ion transport;GO:0005886:CC|plasma membrane;GO:0016021:	3	4	15
576	9706	11082	1377	VBA3	YCL069W	Permease of basic amino acids in the vacuolar membrane VBA3 has a paralog VBA5 that arose from a segmental duplication		GO:0022857:MF|transmembrane transporter activity;GO:0015174:MF|basic amino acid transmembrane transporter activity;GO:0015802:BP|basic amino acid transport;GO:0000329:CC|fungal-type vacuole membrane;GO:0006865:BP|amino acid transport;GO:0005774:CC|vacuola	3	4	59
577	11503	12285	783	YCL068C	YCL068C	Putative protein of unknown function		GO:0005085:MF|guanyl-nucleotide exchange factor activity;GO:0007264:BP|small GTPase mediated signal transduction;GO:0008150:BP|BP;GO:0005622:CC|intracellular;GO:0003674:MF|molecular_function;GO:0005575:CC|CC	3	1	1
578	12386	13018	633	HMLALPHA2	YCL067C	Silenced copy of ALPHA2 at HML homeobox-domain protein that associates with Mcm1p in haploid cells to repress a-specific gene expression and interacts with a1p in diploid cells to repress haploid-specific gene expression		GO:0005634:CC|nucleus;GO:0000122:BP|negative regulation of transcription from RNA polymerase II promoter;GO:0003677:MF|DNA binding;GO:0043565:MF|sequence-specific DNA binding;GO:0008301:MF|DNA binding, bending;GO:0001198:BP|negative regulation of mating-t	3	1	7
579	13282	13809	528	HMLALPHA1	YCL066W	Silenced copy of ALPHA1 at HML ALPHA1 encodes a transcriptional coactivator involved in the regulation of mating-type alpha-specific gene expression		GO:0006351:BP|transcription, DNA-templated;GO:0005634:CC|nucleus;GO:0006357:BP|regulation of transcription from RNA polymerase II promoter;GO:0003713:MF|transcription coactivator activity;GO:0043565:MF|sequence-specific DNA binding;GO:0008301:MF|DNA bindi	3	1	1
581	15798	16880	1083	CHA1	YCL064C	Catabolic L-serine 28L-threonine 29 deaminase catalyzes the degradation of both L-serine and L-threonine required to use serine or threonine as the sole nitrogen source transcriptionally induced by serine and threonine	EC:4.2.1.13;L-serine degradation;L-serine dehydratase	GO:0004794:MF|L-threonine ammonia-lyase activity;GO:0003941:MF|L-serine ammonia-lyase activity;GO:0006567:BP|threonine catabolic process;GO:0006565:BP|L-serine catabolic process;GO:0016829:MF|lyase activity;GO:0008152:BP|metabolic process;GO:0042645:CC|mi	3	1	1
4233	547286	547645	360	YLR198C	YLR198C	Dubious open reading frame unlikely to encode a functional protein based on available experimental and comparative sequence data overlaps the verified gene SIK1 2FYLR197W		GO:0016021:CC|integral component of membrane	12	1	11829
4234	547853	548769	917	PBA1	YLR199C	Protein involved in 20S proteasome assembly forms a heterodimer with Add66p that binds to proteasome precursors interaction with Pba1p-Add66p may affect function of the mature proteasome and its role in maintaining respiratory metabolism similar to human		GO:0005737:CC|cytoplasm;GO:0043248:BP|proteasome assembly	12	1	11829
4235	549012	549356	345	YKE2	YLR200W	Subunit of the heterohexameric Gim 2Fprefoldin protein complex involved in the folding of alpha-tubulin beta-tubulin and actin prefoldin complex also localizes to chromatin of actively transcribed genes in the nucleus and facilitates transcriptional elong		GO:0007021:BP|tubulin complex assembly;GO:0015631:MF|tubulin binding;GO:0016272:CC|prefoldin complex;GO:0051082:MF|unfolded protein binding;GO:0006457:BP|protein folding;GO:0005634:CC|nucleus;GO:0005737:CC|cytoplasm;GO:0032968:BP|positive regulation of tr	12	1	11829
4236	549511	550293	783	COQ9	YLR201C	Protein required for ubiquinone biosynthesis and respiratory growth localizes to the matrix face of the mitochondrial inner membrane in a large complex with ubiquinone biosynthetic enzymes ubiquinone is also known as coenzyme Q		GO:0006744:BP|ubiquinone biosynthetic process;GO:0003674:MF|molecular_function;GO:0009060:BP|aerobic respiration;GO:0016020:CC|membrane;GO:0005743:CC|mitochondrial inner membrane;GO:0005739:CC|mitochondrion;GO:1901006:BP|ubiquinone-6 biosynthetic process	12	1	11829
4237	550194	550636	443	YLR202C	YLR202C	Dubious open reading frame unlikely to encode a functional protein based on available experimental and comparative sequence data partially overlaps the verified ORF YLR201C ORF contains a putative intron			12	1	11829
4238	550650	551960	1311	MSS51	YLR203C	Specific translational activator for the mitochondrial COX1 mRNA loosely associated with the matrix face of the mitochondrial inner membrane localizes to vacuole membrane in response to H2O2 influences both COX1 mRNA translation and Cox1p assembly into cy		GO:0097034:BP|mitochondrial respiratory chain complex IV biogenesis;GO:0070131:BP|positive regulation of mitochondrial translation;GO:0045182:MF|translation regulator activity;GO:0031314:CC|extrinsic component of mitochondrial inner membrane;GO:0008380:BP	12	1	11829
4239	552270	552605	336	QRI5	YLR204W	Mitochondrial inner membrane protein required for accumulation of spliced COX1 mRNA may have an additional role in translation of COX1 mRNA		GO:0031305:CC|integral component of mitochondrial inner membrane;GO:0003674:MF|molecular_function;GO:0006397:BP|mRNA processing;GO:0016020:CC|membrane;GO:0005743:CC|mitochondrial inner membrane;GO:0005739:CC|mitochondrion	12	1	11829
4240	552724	553677	954	HMX1	YLR205C	ER localized heme oxygenase involved in heme degradation during iron starvation and in the oxidative stress response expression is regulated by AFT1 and oxidative stress relocates to the perinuclear region in the presence of oxidants		GO:0016021:CC|integral component of membrane;GO:0005789:CC|endoplasmic reticulum membrane;GO:0046872:MF|metal ion binding;GO:0055114:BP|oxidation-reduction process;GO:0005783:CC|endoplasmic reticulum;GO:0006879:BP|cellular iron ion homeostasis;GO:0006979:	12	1	11829
4241	554578	556419	1842	ENT2	YLR206W	Epsin-like protein required for endocytosis and actin patch assembly functionally redundant with Ent1p contains clathrin-binding motif at C-terminus ENT2 has a paralog ENT1 that arose from the whole genome duplication		GO:0007015:BP|actin filament organization;GO:0030276:MF|clathrin binding;GO:0006897:BP|endocytosis;GO:0008289:MF|lipid binding;GO:0030479:CC|actin cortical patch;GO:0043332:CC|mating projection tip;GO:0000147:BP|actin cortical patch assembly;GO:0005737:CC	12	1	11829
2795	252374	255756	3383	NMD2	YHR077C	Protein involved in the nonsense-mediated mRNA decay 28NMD 29 pathway interacts with Nam7p and Upf3p involved in telomere maintenance		GO:0070478:BP|nuclear-transcribed mRNA catabolic process, 3'-5' exonucleolytic nonsense-mediated decay;GO:0016070:BP|RNA metabolic process;GO:0005844:CC|polysome;GO:0003674:MF|molecular_function;GO:0005737:CC|cytoplasm;GO:0005488:MF|binding;GO:0003723:MF|	8	3	7375
2796	256360	258018	1659	YHR078W	YHR078W	High osmolarity-regulated gene of unknown function		GO:0008150:BP|BP;GO:0003674:MF|molecular_function;GO:0016021:CC|integral component of membrane;GO:0016020:CC|membrane	8	1	7367
2797	258244	261591	3348	IRE1	YHR079C	Serine-threonine kinase and endoribonuclease transmembrane protein that mediates the unfolded protein response 28UPR 29 by regulating Hac1p synthesis through HAC1 mRNA splicing role in homeostatic adaptation to ER stress Kar2p binds inactive Ire1p and re		GO:0031505:BP|fungal-type cell wall organization;GO:0005524:MF|ATP binding;GO:0005789:CC|endoplasmic reticulum membrane;GO:0006355:BP|regulation of transcription, DNA-templated;GO:0006351:BP|transcription, DNA-templated;GO:0005634:CC|nucleus;GO:0046872:MF	8	1	7367
2798	262192	262553	362	SAE3	YHR079C-A	Meiosis-specific protein involved in meiotic recombination involved in DMC1-dependent meiotic recombination forms heterodimer with Mei5p proposed to be an assembly factor for Dmc1p		GO:0007131:BP|reciprocal meiotic recombination;GO:0006302:BP|double-strand break repair;GO:0000794:CC|condensed nuclear chromosome;GO:0000707:BP|meiotic DNA recombinase assembly	8	1	7367
2799	262801	266838	4038	YHR080C	YHR080C	Protein of unknown function may interact with ribosomes based on co-purification experiments the authentic non-tagged protein is detected in highly purified mitochondria in high-throughput studies may have a role in intracellular sterol transport		GO:0005840:CC|ribosome;GO:0008150:BP|BP;GO:0003674:MF|molecular_function;GO:0016021:CC|integral component of membrane;GO:0016020:CC|membrane;GO:0005739:CC|mitochondrion	8	1	7367
2800	267538	268092	555	LRP1	YHR081W	Nuclear exosome-associated nucleic acid binding protein involved in RNA processing surveillance degradation tethering and export forms a stable heterodimer with Rrp6p and regulates its exonucleolytic activity rapidly degraded by the proteasome in the abse		GO:0034475:BP|U4 snRNA 3'-end processing;GO:0071033:BP|nuclear retention of pre-mRNA at the site of transcription;GO:0003725:MF|double-stranded RNA binding;GO:0034476:BP|U5 snRNA 3'-end processing;GO:0000973:BP|posttranscriptional tethering of RNA polymer	8	1	7367
2801	268459	271548	3090	KSP1	YHR082C	Serine 2Fthreonine protein kinase associates with TORC1 and likely involved in TOR signaling cascades negative regulator of autophagy nuclear translocation required for haploid filamentous growth regulates filamentous growth induced nuclear translocation		GO:0030447:BP|filamentous growth;GO:0006468:BP|protein phosphorylation;GO:0004674:MF|protein serine/threonine kinase activity;GO:0004672:MF|protein kinase activity;GO:0016772:MF|transferase activity, transferring phosphorus-containing groups;GO:0016301:MF	8	1	7367
2802	272627	273616	990	SAM35	YHR083W	Component of the sorting and assembly machinery 28SAM 29 complex the SAM 28or TOB 29 complex is located in the mitochondrial outer membrane the complex binds precursors of beta-barrel proteins and facilitates their insertion into the outer membrane		GO:0005741:CC|mitochondrial outer membrane;GO:0070096:BP|mitochondrial outer membrane translocase complex assembly;GO:0045040:BP|protein import into mitochondrial outer membrane;GO:0001401:CC|mitochondrial sorting and assembly machinery complex	8	1	7367
599	43661	44437	777	POF1	YCL047C	Nicotinamide mononucleotide-specific adenylyltransferase 28NMNAT 29 catalyzes the conversion of nicotinamide mononucleotide 28NMN 29 to nicotinamide adenine dinucleotide 28NAD 2B 29 role in the nicotinamide riboside 28NR 29 salvage pathway of NAD 2B b		GO:0005737:CC|cytoplasm;GO:0005634:CC|nucleus;GO:0016887:MF|ATPase activity;GO:0001403:BP|invasive growth in response to glucose limitation;GO:0006200:BP|obsolete ATP catabolic process;GO:0030433:BP|ubiquitin-dependent ERAD pathway;GO:0007124:BP|pseudohyp	3	1	1
600	44623	46905	2283	EMC1	YCL045C	Member of conserved endoplasmic reticulum membrane complex involved in efficient folding of proteins in the ER null mutant displays induction of the unfolded protein response interacts with Gal80p homologous to worm H17B01.4 2FEMC-1 fly CG2943 and human K		GO:0034975:BP|protein folding in endoplasmic reticulum;GO:0072546:CC|ER membrane protein complex;GO:0005783:CC|endoplasmic reticulum;GO:0005789:CC|endoplasmic reticulum membrane;GO:0003674:MF|molecular_function;GO:0016021:CC|integral component of membrane	3	2	3
2803	274174	276240	2067	STE12	YHR084W	Transcription factor that is activated by a MAPK signaling cascade activates genes involved in mating or pseudohyphal 2Finvasive growth pathways cooperates with Tec1p transcription factor to regulate genes specific for invasive growth		GO:0005654:CC|nucleoplasm;GO:0006355:BP|regulation of transcription, DNA-templated;GO:0006351:BP|transcription, DNA-templated;GO:0005634:CC|nucleus;GO:0003677:MF|DNA binding;GO:0001403:BP|invasive growth in response to glucose limitation;GO:0003700:MF|tra	8	1	7367
2804	276764	277768	1005	IPI1	YHR085W	Component of the Rix1 complex and possibly pre-replicative complexes required for processing of ITS2 sequences from 35S pre-rRNA component of the pre-60S ribosomal particle with the dynein-related AAA-type ATPase Mdn1p required for pre-replicative complex		GO:0005488:MF|binding;GO:0005654:CC|nucleoplasm;GO:0006364:BP|rRNA processing;GO:0005829:CC|cytosol;GO:0005634:CC|nucleus;GO:0003682:MF|chromatin binding;GO:0000027:BP|ribosomal large subunit assembly;GO:0030174:BP|regulation of DNA-dependent DNA replicat	8	1	7367
2805	278153	279724	1572	NAM8	YHR086W	RNA binding protein component of the U1 snRNP protein mutants are defective in meiotic recombination and in formation of viable spores involved in the formation of DSBs through meiosis-specific splicing of REC107 pre-mRNA Nam8p regulon embraces the meioti		GO:0048026:BP|positive regulation of mRNA splicing, via spliceosome;GO:0005685:CC|U1 snRNP;GO:0006376:BP|mRNA splice site selection;GO:0071004:CC|U2-type prespliceosome;GO:0000243:CC|commitment complex;GO:0000398:BP|mRNA splicing, via spliceosome;GO:00037	8	1	7367
2806	280231	280392	162	YHR086W-A	YHR086W-A	Putative protein of unknown function identified by fungal homology and RT-PCR		GO:0008150:BP|BP;GO:0003674:MF|molecular_function;GO:0005575:CC|CC	8	1	7367
2807	280820	281155	336	RTC3	YHR087W	Protein of unknown function involved in RNA metabolism has structural similarity to SBDS the human protein mutated in Shwachman-Diamond Syndrome 28the yeast SBDS ortholog 3D SDO1 29 null mutation suppresses cdc13-1 temperature sensitivity protein abunda		GO:0006364:BP|rRNA processing;GO:0005737:CC|cytoplasm;GO:0005634:CC|nucleus;GO:0016070:BP|RNA metabolic process	8	1	7367
2808	281495	282382	888	RPF1	YHR088W	Protein involved in assembly and export of the large ribosomal subunit nucleolar protein constituent of 66S pre-ribosomal particles contains a sigma 2870 29-like motif which is thought to bind RNA		GO:0000463:BP|maturation of LSU-rRNA from tricistronic rRNA transcript (SSU-rRNA, 5.8S rRNA, LSU-rRNA);GO:0000466:BP|maturation of 5.8S rRNA from tricistronic rRNA transcript (SSU-rRNA, 5.8S rRNA, LSU-rRNA);GO:0030687:CC|preribosome, large subunit precurs	8	1	7367
602	47111	48364	1254	MGR1	YCL044C	Subunit of the mitochondrial 28mt 29 i-AAA protease supercomplex i-AAA degrades misfolded mitochondrial proteins forms a subcomplex with Mgr3p that binds to substrates to facilitate proteolysis required for growth of cells lacking mtDNA		GO:0031942:CC|i-AAA complex;GO:0051787:MF|misfolded protein binding;GO:0006515:BP|misfolded or incompletely synthesized protein catabolic process;GO:0016021:CC|integral component of membrane;GO:0016020:CC|membrane;GO:0005743:CC|mitochondrial inner membran	3	1	7122
603	48653	50221	1569	PDI1	YCL043C	Protein disulfide isomerase multifunctional protein of ER lumen essential for formation of disulfide bonds in secretory and cell-surface proteins unscrambles non-native disulfide bonds key regulator of Ero1p forms complex with Mnl1p that has exomannosidas		GO:0015035:MF|protein disulfide oxidoreductase activity;GO:0045454:BP|cell redox homeostasis;GO:0055114:BP|oxidation-reduction process;GO:0005788:CC|endoplasmic reticulum lumen;GO:0005783:CC|endoplasmic reticulum;GO:0006457:BP|protein folding;GO:0003756:M	3	1	7122
604	50133	50627	495	YCL041C	YCL041C	Dubious open reading frame unlikely to encode a functional protein based on available experimental and comparative sequence data partially overlaps both the verified gene PDI1 2FYCL043C and the uncharacterized gene YCL042W			3	1	7122
605	50584	50943	360	YCL042W	YCL042W	Putative protein of unknown function epitope-tagged protein localizes to the cytoplasm		GO:0008150:BP|BP;GO:0003674:MF|molecular_function;GO:0005737:CC|cytoplasm	3	1	7122
606	50838	52340	1503	GLK1	YCL040W	Glucokinase catalyzes the phosphorylation of glucose at C6 in the first irreversible step of glucose metabolism one of three glucose phosphorylating enzymes expression regulated by non-fermentable carbon sources GLK1 has a paralog EMI2 that arose from the	EC:2.7.1.2;glucose-6-phosphate biosynthesis;Glucokinase	GO:0046323:BP|glucose import;GO:0004340:MF|glucokinase activity;GO:0004396:MF|hexokinase activity;GO:0051156:BP|glucose 6-phosphate metabolic process;GO:0006096:BP|glycolytic process;GO:0006006:BP|glucose metabolic process;GO:0006013:BP|mannose metabolic	3	1	7122
607	52645	54882	2238	G	YCL039W	Subunit of GID Complex that binds directly to central component Vid30p GID complex is involved in proteasome-dependent catabolite inactivation of fructose-1 2C6-bisphosphatase Gid7p contains six WD40 repeats computational analysis suggests that Gid7p and		GO:0045721:BP|negative regulation of gluconeogenesis;GO:0034657:CC|GID complex;GO:0043161:BP|proteasome-mediated ubiquitin-dependent protein catabolic process;GO:0003674:MF|molecular_function;GO:0005634:CC|nucleus;GO:0005737:CC|cytoplasm;GO:0005515:MF|pro	3	1	7122
608	54941	56527	1587	ATG22	YCL038C	Vacuolar integral membrane protein required for efflux of amino acids required for efflux of amino acids during autophagic body breakdown in the vacuole null mutation causes a gradual loss of viability during starvation		GO:0071627:CC|integral component of fungal-type vacuolar membrane;GO:0032974:BP|amino acid transmembrane export from vacuole;GO:0006914:BP|autophagy;GO:0015031:BP|protein transport;GO:0005774:CC|vacuolar membrane;GO:0005773:CC|vacuole;GO:0003674:MF|molecu	3	1	7122
609	57374	58678	1305	SRO9	YCL037C	Cytoplasmic RNA-binding protein shuttles between nucleus and cytoplasm and is exported from the nucleus in an mRNA export-dependent manner associates with translating ribosomes involved in heme regulation of Hap1p as a component of the HMC complex also in		GO:0002181:BP|cytoplasmic translation;GO:0003723:MF|RNA binding;GO:0005844:CC|polysome;GO:0010494:CC|cytoplasmic stress granule	3	1	7122
610	59026	60726	1701	GFD2	YCL036W	Protein of unknown function identified as a high-copy suppressor of a dbp5 mutation GFD2 has a paralog YDR514C that arose from the whole genome duplication		GO:0008150:BP|BP;GO:0003676:MF|nucleic acid binding;GO:0003674:MF|molecular_function;GO:0005575:CC|CC	3	1	7122
611	60841	61173	333	GRX1	YCL035C	Glutathione-dependent disulfide oxidoreductase hydroperoxide and superoxide-radical responsive heat-stable with active site cysteine pair protects cells from oxidative damage GRX1 has a paralog GRX2 that arose from the whole genome duplication protein abu		GO:0015036:MF|disulfide oxidoreductase activity;GO:0004602:MF|glutathione peroxidase activity;GO:0010731:BP|protein glutathionylation;GO:0015035:MF|protein disulfide oxidoreductase activity;GO:0004364:MF|glutathione transferase activity;GO:0009055:MF|elec	3	1	7122
612	61658	62722	1065	LSB5	YCL034W	Protein of unknown function binds Las17p which is a homolog of human Wiskott-Aldrich Syndrome protein involved in actin patch assembly and actin polymerization may mediate disassembly of the Pan1 complex from the endocytic coat		GO:0007015:BP|actin filament organization;GO:0006886:BP|intracellular protein transport;GO:0051666:BP|actin cortical patch localization;GO:0006897:BP|endocytosis;GO:0030036:BP|actin cytoskeleton organization;GO:0005938:CC|cell cortex;GO:0005622:CC|intrace	3	1	7122
613	62776	63282	507	MXR2	YCL033C	Methionine-R-sulfoxide reductase involved in the response to oxidative stress protects iron-sulfur clusters from oxidative inactivation along with MXR1 involved in the regulation of lifespan		GO:0033743:MF|peptide-methionine (R)-S-oxide reductase activity;GO:0008113:MF|peptide-methionine (S)-S-oxide reductase activity;GO:0034599:BP|cellular response to oxidative stress;GO:0022900:BP|electron transport chain;GO:0046872:MF|metal ion binding;GO:0	3	1	7122
614	63441	64481	1041	STE50	YCL032W	Adaptor protein for various signaling pathways involved in mating response invasive 2Ffilamentous growth osmotolerance acts as an adaptor that links G protein-associated Cdc42p-Ste20p complex to the effector Ste11p to modulate signal transduction		GO:0005737:CC|cytoplasm;GO:0007165:BP|signal transduction;GO:0000750:BP|pheromone-dependent signal transduction involved in conjugation with cellular fusion;GO:0001402:BP|signal transduction involved in filamentous growth;GO:0000161:BP|MAPK cascade involv	3	1	7122
615	64675	65568	894	RRP7	YCL031C	Essential protein involved in rRNA processing and ribosome biogenesis protein abundance increases in response to DNA replication stress		GO:0006364:BP|rRNA processing;GO:0000028:BP|ribosomal small subunit assembly;GO:0032545:CC|CURI complex;GO:0034456:CC|UTP-C complex	3	1	7122
616	65934	68333	2400	HIS4	YCL030C	Multifunctional enzyme containing phosphoribosyl-ATP pyrophosphatase phosphoribosyl-AMP cyclohydrolase and histidinol dehydrogenase activities catalyzes the second third ninth and tenth steps in histidine biosynthesis	EC:1.1.1.23;histidine biosynthesis;Histidinol dehydrogenase	GO:0005524:MF|ATP binding;GO:0008270:MF|zinc ion binding;GO:0055114:BP|oxidation-reduction process;GO:0016491:MF|oxidoreductase activity;GO:0008152:BP|metabolic process;GO:0051287:MF|NAD binding;GO:0000105:BP|histidine biosynthetic process;GO:0004636:MF|p	3	1	7122
623	78949	79296	348	YCL023C	YCL023C	Dubious open reading frame unlikely to encode a functional protein based on available experimental and comparative sequence data partially overlaps verified ORF KCC4			3	1	8
624	79162	82275	3114	KCC4	YCL024W	Protein kinase of the bud neck involved in the septin checkpoint associates with septin proteins negatively regulates Swe1p by phosphorylation shows structural homology to bud neck kinases Gin4p and Hsl1p KCC4 has a paralog GIN4 that arose from the whole		GO:0008360:BP|regulation of cell shape;GO:0000135:|;GO:0000921:BP|septin ring assembly;GO:0032174:CC|cellular bud neck septin collar;GO:0000131:CC|incipient cellular bud site;GO:0005940:CC|septin ring;GO:0007117:BP|budding cell bud growth;GO:0006468:BP|pr	3	7	22
625	81570	82085	516	YCL022C	YCL022C	Dubious open reading frame unlikely to encode a functional protein based on available experimental and comparative sequence data completely overlaps verified gene KCC4 2FYCL024W			3	3	7
626	83620	83997	378	YCL021W-A	YCL021W-A	Putative protein of unknown function		GO:0008150:BP|BP;GO:0003674:MF|molecular_function;GO:0005575:CC|CC;GO:0016021:CC|integral component of membrane;GO:0016020:CC|membrane	3	1	1
627	91324	92418	1095	LEU2	YCL018W	Beta-isopropylmalate dehydrogenase 28IMDH 29 catalyzes the third step in the leucine biosynthesis pathway can additionally catalyze the conversion of 26 23946 3B-ethylmalate into 26 23945 3B-ketovalerate	EC:1.1.1.85;leucine biosynthesis;3-isopropylmalate dehydrogenase	GO:0003862:MF|3-isopropylmalate dehydrogenase activity;GO:0009098:BP|leucine biosynthetic process;GO:0009082:BP|branched-chain amino acid biosynthetic process;GO:0051287:MF|NAD binding;GO:0016616:MF|oxidoreductase activity, acting on the CH-OH group of do	3	3	9
628	92777	94270	1494	NFS1	YCL017C	Cysteine desulfurase involved in iron-sulfur cluster 28Fe 2FS 29 biogenesis and in thio-modification of mitochondrial and cytoplasmic tRNAs essential protein located predominantly in mitochondria		GO:0008033:BP|tRNA processing;GO:0006534:BP|cysteine metabolic process;GO:0016226:BP|iron-sulfur cluster assembly;GO:0002098:BP|tRNA wobble uridine modification;GO:0006879:BP|cellular iron ion homeostasis;GO:0008152:BP|metabolic process;GO:0016740:MF|tran	3	5	8
629	94621	95763	1143	DCC1	YCL016C	Subunit of a complex with Ctf8p and Ctf18p shares some components with Replication Factor C required for sister chromatid cohesion and telomere length maintenance		GO:0035753:BP|maintenance of DNA trinucleotide repeats;GO:0031390:CC|Ctf18 RFC-like complex;GO:0007064:BP|mitotic sister chromatid cohesion;GO:0006260:BP|DNA replication;GO:0006974:BP|cellular response to DNA damage stimulus;GO:0003674:MF|molecular_functi	3	4	11
630	96281	101191	4911	BUD3	YCL014W	Protein involved in bud-site selection required for axial budding pattern localizes with septins to bud neck in mitosis and may constitute an axial landmark for next round of budding		GO:0035023:BP|regulation of Rho protein signal transduction;GO:0005089:MF|Rho guanyl-nucleotide exchange factor activity;GO:0007120:BP|axial cellular bud site selection;GO:0005935:CC|cellular bud neck;GO:0000282:BP|cellular bud site selection;GO:0000142:C	3	12	35
631	101317	101788	472	YCL012C	YCL012C	Putative protein of unknown function orthologs are present in S. bayanus S. paradoxus and Ashbya gossypii YCL01is not an essential gene		GO:0008150:BP|BP;GO:0003674:MF|molecular_function;GO:0005575:CC|CC	3	1	9
632	102075	103358	1284	GBP2	YCL011C	Poly 28A 2B 29 RNA-binding protein key surveillance factor for the selective export of spliced mRNAs from the nucleus to the cytoplasm preference for intron-containing genes similar to Npl3p also binds single-stranded telomeric repeat sequence in vitro re		GO:0016973:BP|poly(A)+ mRNA export from nucleus;GO:0042162:MF|telomeric DNA binding;GO:0010494:CC|cytoplasmic stress granule;GO:0000723:BP|telomere maintenance;GO:0000781:CC|chromosome, telomeric region;GO:0005694:CC|chromosome;GO:0003676:MF|nucleic acid	3	2	29
633	103571	104350	780	SGF29	YCL010C	Component of the HAT 2FCore module of the SAGA SLIK and ADA complexes HAT 2FCore module also contains Gcn5p Ngg1p and Ada2p binds methylated histone H3K4 involved in transcriptional regulation through SAGA and TBP recruitment to target promoters and H3 ac		GO:0045944:BP|positive regulation of transcription from RNA polymerase II promoter;GO:0006366:BP|transcription from RNA polymerase II promoter;GO:0034613:BP|cellular protein localization;GO:0035064:MF|methylated histone binding;GO:0000124:CC|SAGA complex;	3	3	26
634	104619	105548	930	ILV6	YCL009C	Regulatory subunit of acetolactate synthase acetolactate synthase catalyzes the first step of branched-chain amino acid biosynthesis enhances activity of the Ilv2p catalytic subunit localizes to mitochondria	EC:2.2.1.6;acetoin biosynthesis;Acetolactate synthase	GO:0042645:CC|mitochondrial nucleoid;GO:0050790:BP|regulation of catalytic activity;GO:0008152:BP|metabolic process;GO:0030234:MF|enzyme regulator activity;GO:0009097:BP|isoleucine biosynthetic process;GO:0009099:BP|valine biosynthetic process;GO:0009082:	3	4	15
635	105696	106853	1158	STP22	YCL008C	Component of the ESCRT-I complex ESCRT-I is involved in ubiquitin-dependent sorting of proteins into the endosome prevents polyubiquitination of the arrestin-related protein Rim8p thereby directing its monoubiquitination by Rsp5p homologous to the mouse a		GO:0015031:BP|protein transport;GO:0006464:BP|cellular protein modification process;GO:0043130:MF|ubiquitin binding;GO:0006612:BP|protein targeting to membrane;GO:0031902:CC|late endosome membrane;GO:0006623:BP|protein targeting to vacuole;GO:0005768:CC|e	3	3	17
636	106974	107366	393	YCL007C	YCL007C	Dubious open reading frame unlikely to encode a functional protein based on available experimental and comparative sequence data overlaps verified ORF YCL005W-A mutations in YCL007C were thought to confer sensitivity to calcofluor white but this phenotype			3	3	10
637	107023	107417	395	VMA9	YCL005W-A	Vacuolar H 2B ATPase subunit e of the V-ATPase V0 subcomplex essential for vacuolar acidification interacts with the V-ATPase assembly factor Vma21p in the ER involved in V0 biogenesis		GO:0000032:BP|cell wall mannoprotein biosynthetic process;GO:0007035:BP|vacuolar acidification;GO:0015078:MF|hydrogen ion transmembrane transporter activity;GO:0015991:BP|ATP hydrolysis coupled proton transport;GO:0015992:BP|proton transport;GO:0000329:CC	3	3	10
638	108021	108791	771	LDB16	YCL005W	Protein of unknown function null mutants have decreased net negative cell surface charge GFP-fusion protein expression is induced in response to the DNA-damaging agent MMS native protein is detected in purified mitochondria		GO:0005811:CC|lipid particle;GO:0008150:BP|BP;GO:0003674:MF|molecular_function;GO:0016021:CC|integral component of membrane;GO:0016020:CC|membrane;GO:0005739:CC|mitochondrion	3	2	19
639	109105	110670	1566	PGS1	YCL004W	Phosphatidylglycerolphosphate synthase catalyzes the synthesis of phosphatidylglycerolphosphate from CDP-diacylglycerol and sn-glycerol 3-phosphate in the first committed and rate-limiting step of cardiolipin biosynthesis	EC:2.7.8.5;phospholipid biosynthesis;CDP-diacylglycerol--glycerol-3-phosphate 3-phosphatidyltransferase	GO:0016780:MF|phosphotransferase activity, for other substituted phosphate groups;GO:0005524:MF|ATP binding;GO:0005739:CC|mitochondrion;GO:0008654:BP|phospholipid biosynthetic process;GO:0003824:MF|catalytic activity;GO:0032049:BP|cardiolipin biosynthetic	3	4	33
640	110808	111675	868	YCL002C	YCL002C	Putative protein of unknown function YCL00is not an essential gene		GO:0008150:BP|BP;GO:0003674:MF|molecular_function;GO:0016021:CC|integral component of membrane;GO:0016020:CC|membrane	3	1	29
641	111916	112482	567	RER1	YCL001W	Protein involved in retention of membrane proteins including Sec12p in the ER localized to Golgi functions as a retrieval receptor in returning membrane proteins to the ER		GO:0030134:CC|ER to Golgi transport vesicle;GO:0016021:CC|integral component of membrane;GO:0006888:BP|ER to Golgi vesicle-mediated transport;GO:0006890:BP|retrograde vesicle-mediated transport, Golgi to ER;GO:0000324:CC|fungal-type vacuole;GO:0006621:BP|	3	2	9
642	113080	113541	462	YCL001W-A	YCL001W-A	Putative protein of unknown function YCL001W-A gene has similarity to DOM34 and is present in a region duplicated between chromosomes XIV and III		GO:0008150:BP|BP;GO:0003674:MF|molecular_function;GO:0005575:CC|CC;GO:0071025:BP|RNA surveillance;GO:0070481:BP|nuclear-transcribed mRNA catabolic process, non-stop decay;GO:0070966:BP|nuclear-transcribed mRNA catabolic process, no-go decay	3	1	6
643	113770	114024	255	YCL001W-B	YCL001W-B	Putative protein of unknown function present in a region duplicated between chromosomes XIV and III YCL001W-B has a paralog DOM34 that arose from the whole genome duplication		GO:0008150:BP|BP;GO:0003674:MF|molecular_function;GO:0005575:CC|CC;GO:0071025:BP|RNA surveillance;GO:0070481:BP|nuclear-transcribed mRNA catabolic process, non-stop decay;GO:0070966:BP|nuclear-transcribed mRNA catabolic process, no-go decay	3	1	13
644	115685	115999	315	YCR001W	YCR001W	Dubious open reading frame unlikely to encode a functional protein based on available experimental and comparative sequence data YCR001W is not an essential gene			3	2	8
645	117380	118348	969	CDC10	YCR002C	Component of the septin ring required for cytokinesis septins are GTP-binding proteins that assemble into rod-like hetero-oligomers that can associate to form filaments septin rings at the mother-bud neck act as scaffolds for recruiting cell division fact		GO:0072687:CC|meiotic spindle;GO:0031105:CC|septin complex;GO:0032160:CC|septin filament array;GO:0030011:BP|maintenance of cell polarity;GO:0033205:|;GO:0043934:BP|sporulation;GO:0042764:CC|ascospore-type prospore;GO:0005545:MF|1-phosphatidylinositol bin	3	1	1
646	118620	119171	552	MRPL32	YCR003W	Mitochondrial ribosomal protein of the large subunit protein abundance increases in response to DNA replication stress		GO:0005762:CC|mitochondrial large ribosomal subunit;GO:0032543:BP|mitochondrial translation;GO:0015934:CC|large ribosomal subunit;GO:0003735:MF|structural constituent of ribosome;GO:0030529:CC|intracellular ribonucleoprotein complex;GO:0005840:CC|ribosome	3	2	3
647	119575	120318	744	YCP4	YCR004C	Protein of unknown function has sequence and structural similarity to flavodoxins predicted to be palmitoylated the authentic non-tagged protein is detected in highly purified mitochondria in high-throughput studies		GO:0010181:MF|FMN binding;GO:0045892:BP|negative regulation of transcription, DNA-templated;GO:0045121:CC|membrane raft;GO:0009055:MF|electron carrier activity;GO:0001950:CC|obsolete plasma membrane enriched fraction;GO:0008150:BP|BP;GO:0005737:CC|cytopla	3	1	2
648	120946	122328	1383	CIT2	YCR005C	Citrate synthase catalyzes the condensation of acetyl coenzyme A and oxaloacetate to form citrate peroxisomal isozyme involved in glyoxylate cycle expression is controlled by Rtg1p and Rtg2p transcription factors CIT2 has a paralog CIT1 that arose from th	EC:2.3.3.1;glyoxylate cycle;Citrate (si)-synthase	GO:0006097:BP|glyoxylate cycle;GO:0046912:MF|transferase activity, transferring acyl groups, acyl groups converted into alkyl on transfer;GO:0004108:MF|citrate (Si)-synthase activity;GO:0044262:BP|cellular carbohydrate metabolic process;GO:0006537:BP|glut	3	1	1
650	126011	126730	720	YCR007C	YCR007C	Putative integral membrane protein member of DUP240 gene family YCR007C is not an essential gene		GO:0008150:BP|BP;GO:0003674:MF|molecular_function;GO:0005575:CC|CC;GO:0016021:CC|integral component of membrane;GO:0016020:CC|membrane	3	2	7
651	128470	130281	1812	SAT4	YCR008W	Ser 2FThr protein kinase involved in salt tolerance funtions in regulation of Trk1p-Trk2p potassium transporter overexpression affects the Fe-S and lipoamide containing proteins in the mitochondrion required for lipoylation of Lat1p Kgd2p and Gcv3p partia		GO:0005524:MF|ATP binding;GO:0005737:CC|cytoplasm;GO:0005739:CC|mitochondrion;GO:0000082:BP|G1/S transition of mitotic cell cycle;GO:0006470:BP|protein dephosphorylation;GO:0034613:BP|cellular protein localization;GO:0004674:MF|protein serine/threonine ki	3	4	73
617	68599	69921	1323	BIK1	YCL029C	Microtubule-associated protein component of the interface between microtubules and kinetochore involved in sister chromatid separation essential in polyploid cells but not in haploid or diploid cells ortholog of mammalian CLIP-170		GO:0005876:CC|spindle microtubule;GO:0035371:CC|microtubule plus-end;GO:0031115:BP|negative regulation of microtubule polymerization;GO:0042803:MF|protein homodimerization activity;GO:0000742:BP|karyogamy involved in conjugation with cellular fusion;GO:00	3	1	7122
653	132273	133124	852	ADY2	YCR010C	Acetate transporter required for normal sporulation phosphorylated in mitochondria ADY2 has a paralog ATO2 that arose from the whole genome duplication		GO:0007126:BP|meiotic nuclear division;GO:0006846:BP|acetate transport;GO:0015123:MF|acetate transmembrane transporter activity;GO:0005774:CC|vacuolar membrane;GO:0019740:BP|nitrogen utilization;GO:0005773:CC|vacuole;GO:0008519:MF|ammonium transmembrane t	3	1	78
618	70150	71367	1218	RNQ1	YCL028W	5BPIN 28 2B 29 5D prion an infectious protein conformation that is generally an ordered protein aggregate		GO:0005829:CC|cytosol;GO:0005634:CC|nucleus;GO:0005515:MF|protein binding	3	1	7122
619	71803	73341	1539	FUS1	YCL027W	Membrane protein localized to the shmoo tip required for cell fusion expression regulated by mating pheromone proposed to coordinate signaling fusion and polarization events required for fusion potential Cdc28p substrate		GO:0031385:BP|regulation of termination of mating projection growth;GO:0032065:BP|cortical protein anchoring;GO:0000755:BP|cytogamy;GO:0005887:CC|integral component of plasma membrane;GO:0043332:CC|mating projection tip;GO:0003674:MF|molecular_function;GO	3	1	7122
620	73405	73986	582	HBN1	YCL026C-B	Protein of unknown function similar to bacterial nitroreductases green fluorescent protein 28GFP 29-fusion protein localizes to the cytoplasm and nucleus protein becomes insoluble upon intracellular iron depletion protein abundance increases in response		GO:0005737:CC|cytoplasm;GO:0034599:BP|cellular response to oxidative stress;GO:0005634:CC|nucleus;GO:0016491:MF|oxidoreductase activity;GO:0016657:MF|oxidoreductase activity, acting on NAD(P)H, nitrogenous group as acceptor	3	1	7122
621	74704	75285	582	FRM2	YCL026C-A	Type II nitroreductase using NADH as reductant mutants are defective in fatty acid mediated repression of genes involved in fatty acid biosynthesis indicative of a role in lipid signaling involved in the oxidative stress response transcription induction b		GO:0045922:BP|negative regulation of fatty acid metabolic process;GO:0018545:MF|NAD(P)H nitroreductase activity;GO:0006629:BP|lipid metabolic process;GO:0006631:BP|fatty acid metabolic process;GO:0005634:CC|nucleus;GO:0005737:CC|cytoplasm;GO:0055114:BP|ox	3	1	7122
622	76018	77919	1902	AGP1	YCL025C	Low-affinity amino acid permease with broad substrate range involved in uptake of asparagine glutamine and other amino acids expression regulated by SPS plasma membrane amino acid sensor system 28Ssy1p-Ptr3p-Ssy5p 29 AGP1 has a paralog GNP1 that arose fr		GO:0015171:MF|amino acid transmembrane transporter activity;GO:0015193:MF|L-proline transmembrane transporter activity;GO:0003333:BP|amino acid transmembrane transport;GO:0006865:BP|amino acid transport;GO:0005886:CC|plasma membrane;GO:0016021:CC|integral	3	1	7122
3977	54211	63645	9435	VPS13	YLL040C	Protein involved in prospore membrane morphogenesis heterooligomeric or homooligomeric complex peripherally associated with membranes involved in sporulation vacuolar protein sorting prospore membrane formation during sporulatoin and protein-Golgi retenti		GO:0045053:BP|protein retention in Golgi apparatus;GO:0045324:BP|late endosome to vacuole transport;GO:0007039:BP|protein catabolic process in the vacuole;GO:0005794:CC|Golgi apparatus;GO:0015031:BP|protein transport;GO:0005768:CC|endosome;GO:0019898:CC|e	12	1	6307
3978	64062	65207	1146	UBI4	YLL039C	Ubiquitin becomes conjugated to proteins marking them for selective degradation via the ubiquitin-26S proteasome system essential for the cellular stress response encoded as a polyubiquitin precursor comprised of 5 head-to-tail repeats protein abundance i		GO:0006513:BP|protein monoubiquitination;GO:0000209:BP|protein polyubiquitination;GO:0016579:BP|protein deubiquitination;GO:0031386:MF|protein tag;GO:0016567:BP|protein ubiquitination;GO:0030437:BP|ascospore formation;GO:0006974:BP|cellular response to DN	12	1	6307
3979	65775	66518	744	ENT4	YLL038C	Protein of unknown function contains an N-terminal epsin-like domain proposed to be involved in the trafficking of Arn1p in the absence of ferrichrome		GO:0090002:BP|establishment of protein localization to plasma membrane;GO:0007015:BP|actin filament organization;GO:0030276:MF|clathrin binding;GO:0006897:BP|endocytosis;GO:0030479:CC|actin cortical patch;GO:0000147:BP|actin cortical patch assembly	12	1	6307
3980	66562	66942	381	YLL037W	YLL037W	Dubious open reading frame unlikely to encode a functional protein overlaps 3 27 end of essential PRP19 gene encoding an RNA splicing factor		GO:0016021:CC|integral component of membrane	12	1	6307
3981	66745	68256	1512	PRP19	YLL036C	Splicing factor associated with the spliceosome contains a U-box a motif found in a class of ubiquitin ligases and a WD40 domain relocalizes to the cytosol in response to hypoxia		GO:0005829:CC|cytosol;GO:0016567:BP|protein ubiquitination;GO:0016874:MF|ligase activity;GO:0006281:BP|DNA repair;GO:0005634:CC|nucleus;GO:0000349:BP|generation of catalytic spliceosome for first transesterification step;GO:0000974:CC|Prp19 complex;GO:007	12	1	6307
3982	68580	70478	1899	GRC3	YLL035W	Polynucleotide kinase present on rDNA required for efficient transcription termination by RNA polymerase I functions with Las1p in a conserved mechanism to modulate rRNA processing and ribosome biogenesis required for cell growth mRNA is cell-cycle regula		GO:0051731:MF|polynucleotide 5'-hydroxyl-kinase activity;GO:0006363:BP|termination of RNA polymerase I transcription;GO:0030874:CC|nucleolar chromatin;GO:0006364:BP|rRNA processing;GO:0016301:MF|kinase activity;GO:0016310:BP|phosphorylation;GO:0005730:CC|	12	1	6307
3983	70633	73146	2514	RIX7	YLL034C	Putative ATPase of the AAA family required for export of pre-ribosomal large subunits from the nucleus distributed between the nucleolus nucleoplasm and nuclear periphery depending on growth conditions		GO:0042273:BP|ribosomal large subunit biogenesis;GO:0030687:CC|preribosome, large subunit precursor;GO:0005524:MF|ATP binding;GO:0005730:CC|nucleolus;GO:0005634:CC|nucleus;GO:0016887:MF|ATPase activity;GO:0006200:BP|obsolete ATP catabolic process;GO:00000	12	1	6307
3984	73409	74101	693	IRC19	YLL033W	Putative protein of unknown function YLL033W is not an essential gene but mutant is defective in spore formation null mutant displays increased levels of spontaneous Rad52p foci		GO:0030437:BP|ascospore formation;GO:0006312:BP|mitotic recombination	12	1	6307
3985	74270	76747	2478	YLL032C	YLL032C	Protein of unknown function may interact with ribosomes based on co-purification experiments green fluorescent protein 28GFP 29-fusion protein localizes to the cytoplasm YLL03is not an essential gene		GO:0005840:CC|ribosome;GO:0008150:BP|BP;GO:0003723:MF|RNA binding;GO:0003674:MF|molecular_function;GO:0005737:CC|cytoplasm;GO:0003676:MF|nucleic acid binding	12	1	6307
3986	77152	80205	3054	GPI13	YLL031C	ER membrane localized phosphoryltransferase adds phosphoethanolamine onto the third mannose residue of the glycosylphosphatidylinositol 28GPI 29 anchor precursor similar to human PIG-O protein		GO:0051377:MF|mannose-ethanolamine phosphotransferase activity;GO:0007047:|;GO:0006506:BP|GPI anchor biosynthetic process;GO:0016772:MF|transferase activity, transferring phosphorus-containing groups;GO:0005783:CC|endoplasmic reticulum;GO:0005789:CC|endop	12	1	6307
3987	80356	80697	342	RRT7	YLL030C	Protein of unknown function identified in a screen for mutants with increased levels of rDNA transcription dubious open reading frame unlikely to encode a protein based on available experimental and comparative sequence data		GO:0016021:CC|integral component of membrane	12	1	6307
3988	81461	83710	2250	FRA1	YLL029W	Protein involved in negative regulation of iron regulon transcription forms an iron independent complex with Fra2p Grx3p and Grx4p cytosolic mutant fails to repress transcription of iron regulon and is defective in spore formation		GO:0034396:BP|negative regulation of transcription from RNA polymerase II promoter in response to iron;GO:0009987:BP|cellular process;GO:0003674:MF|molecular_function;GO:0006508:BP|proteolysis;GO:0008237:MF|metallopeptidase activity;GO:0008233:MF|peptidas	12	1	6307
671	162599	162865	267	YCR024C-B	YCR024C-B	Putative protein of unknown function identified by expression profiling and mass spectrometry		GO:0008150:BP|BP;GO:0003674:MF|molecular_function;GO:0005575:CC|CC;GO:0016021:CC|integral component of membrane;GO:0016020:CC|membrane	3	1	44
672	162945	163067	123	PMP1	YCR024C-A	Regulatory subunit for the plasma membrane H 28 2B 29-ATPase Pma1p small single-membrane span proteolipid forms unique helix and positively charged cytoplasmic domain that is able to specifically segregate phosphatidylserines PMP1 has a paralog PMP2 that		GO:0005886:CC|plasma membrane;GO:0016021:CC|integral component of membrane;GO:0050790:BP|regulation of catalytic activity;GO:0030234:MF|enzyme regulator activity;GO:0016020:CC|membrane;GO:0006812:BP|cation transport	3	1	44
673	163446	163856	411	YCR025C	YCR025C	Dubious open reading frame unlikely to encode a functional protein based on available experimental and comparative sequence data YCR025C is not an essential gene			3	2	50
674	164111	166339	2229	NPP1	YCR026C	Nucleotide pyrophosphatase 2Fphosphodiesterase mediates extracellular nucleotide phosphate hydrolysis along with Npp2p and Pho5p activity and expression enhanced during conditions of phosphate starvation involved in spore wall assembly NPP1 has a paralog		GO:0017111:MF|nucleoside-triphosphatase activity;GO:0008152:BP|metabolic process;GO:0003824:MF|catalytic activity;GO:0016787:MF|hydrolase activity;GO:0005575:CC|CC;GO:0016021:CC|integral component of membrane;GO:0016020:CC|membrane;GO:0035529:MF|NADH pyro	3	1	75
675	167370	167999	630	RHB1	YCR027C	Putative Rheb-related GTPase involved in regulating canavanine resistance and arginine uptake member of the Ras superfamily of G-proteins		GO:0003924:MF|GTPase activity;GO:0005525:MF|GTP binding;GO:0007165:BP|signal transduction;GO:0007264:BP|small GTPase mediated signal transduction;GO:0016020:CC|membrane;GO:0006184:BP|obsolete GTP catabolic process;GO:0019897:CC|extrinsic component of plas	3	2	17
678	173826	176438	2613	SYP1	YCR030C	Negative regulator of WASP-Arp23 complex involved in endocytic site formation directly inhibits Las17p stimulation of Arp23 complex-mediated actin assembly in vitro may regulate assembly and disassembly of the septin ring colocalizes and interacts with se		GO:0006897:BP|endocytosis;GO:0005934:CC|cellular bud tip;GO:0005935:CC|cellular bud neck;GO:0007049:BP|cell cycle;GO:0000147:BP|actin cortical patch assembly;GO:0043086:BP|negative regulation of catalytic activity;GO:0004857:MF|enzyme inhibitor activity;G	3	1	1
683	191834	193018	1185	RRP43	YCR035C	Exosome non-catalytic core component involved in 3 27-5 27 RNA processing and degradation in both the nucleus and the cytoplasm has similarity to E. coli RNase PH and to human hRrp43p 28OIP2 EXOSC8 29 protein abundance increases in response to DNA replic		GO:0005654:CC|nucleoplasm;GO:0005730:CC|nucleolus;GO:0005737:CC|cytoplasm;GO:0071035:BP|nuclear polyadenylation-dependent rRNA catabolic process;GO:0071051:BP|polyadenylation-dependent snoRNA 3'-end processing;GO:0071038:BP|nuclear polyadenylation-depende	3	1	1
686	197621	199549	1929	BUD5	YCR038C	GTP 2FGDP exchange factor for Rsr1p 28Bud1p 29 required for both axial and bipolar budding patterns mutants exhibit random budding in all cell types		GO:0005088:MF|Ras guanyl-nucleotide exchange factor activity;GO:0007124:BP|pseudohyphal growth;GO:0005085:MF|guanyl-nucleotide exchange factor activity;GO:0051056:BP|regulation of small GTPase mediated signal transduction;GO:0000131:CC|incipient cellular	3	1	9
688	199546	200178	633	MATALPHA2	YCR039C	Homeobox-domain protein with Mcm1p represses a-specific genes in haploids acts with A1p to repress transcription of haploid-specific genes in diploids one of two genes encoded by the MATalpha mating type cassette		GO:0007532:BP|regulation of mating-type specific transcription, DNA-templated;GO:0007535:BP|donor selection;GO:0003714:MF|transcription corepressor activity;GO:0006357:BP|regulation of transcription from RNA polymerase II promoter;GO:0008301:MF|DNA bindin	3	1	9
689	200442	200969	528	MATALPHA1	YCR040W	Transcriptional co-activator that regulates mating-type-specific genes targets the transcription factor Mcm1p to the promoters of alpha-specific genes one of two genes encoded by the MATalpha mating type cassette		GO:0007532:BP|regulation of mating-type specific transcription, DNA-templated;GO:0003713:MF|transcription coactivator activity;GO:0006357:BP|regulation of transcription from RNA polymerase II promoter;GO:0008301:MF|DNA binding, bending;GO:0005634:CC|nucle	3	1	1
703	214994	216445	1452	RSC6	YCR052W	Component of the RSC chromatin remodeling complex essential for mitotic growth RSC6 has a paralog SNF12 that arose from the whole genome duplication		GO:0006351:BP|transcription, DNA-templated;GO:0006200:BP|obsolete ATP catabolic process;GO:0032968:BP|positive regulation of transcription elongation from RNA polymerase II promoter;GO:0006337:BP|nucleosome disassembly;GO:0016586:CC|RSC complex;GO:0043044	3	1	1
705	218376	220067	1692	CTR86	YCR054C	Essential protein of unknown function with orthologs in Ashbya gossypii and Candida albicans similar to human ATXN10 mutations in which cause spinocerebellar ataxia type 10 codon usage corresponds to that observed for yeast genes expressed at low levels r		GO:0009088:BP|threonine biosynthetic process;GO:0008652:BP|cellular amino acid biosynthetic process;GO:0008150:BP|BP;GO:0003674:MF|molecular_function;GO:0005737:CC|cytoplasm;GO:0005488:MF|binding	3	1	1
712	229310	231004	1695	HCM1	YCR065W	Forkhead transcription factor drives S-phase specific expression of genes involved in chromosome segregation spindle dynamics and budding suppressor of calmodulin mutants with specific SPB assembly defects telomere maintenance role regulates replicative l		GO:0005737:CC|cytoplasm;GO:0034599:BP|cellular response to oxidative stress;GO:0006355:BP|regulation of transcription, DNA-templated;GO:0006351:BP|transcription, DNA-templated;GO:0005634:CC|nucleus;GO:0003700:MF|transcription factor activity, sequence-spe	3	1	1
713	231500	232963	1464	RAD18	YCR066W	E3 ubiquitin ligase forms heterodimer with Rad6p to monoubiquitinate PCNA-K164 heterodimer binds single-stranded DNA and has single-stranded DNA dependent ATPase activity required for postreplication repair SUMO-targeted ubiquitin ligase 28STUbl 29 that		GO:0008270:MF|zinc ion binding;GO:0016874:MF|ligase activity;GO:0006281:BP|DNA repair;GO:0005634:CC|nucleus;GO:0003677:MF|DNA binding;GO:0003697:MF|single-stranded DNA binding;GO:0006200:BP|obsolete ATP catabolic process;GO:0003684:MF|damaged DNA binding;	3	1	1
715	237214	238776	1563	ATG15	YCR068W	Lipase required for intravacuolar lysis of autophagic and Cvt bodies targeted to intravacuolar vesicles during autophagy via the multivesicular body 28MVB 29 pathway		GO:0032585:CC|multivesicular body membrane;GO:0031902:CC|late endosome membrane;GO:0004806:MF|triglyceride lipase activity;GO:0016298:MF|lipase activity;GO:0016042:BP|lipid catabolic process;GO:0006624:BP|vacuolar protein processing;GO:0030397:BP|membrane	3	3	5
716	239055	240011	957	CPR4	YCR069W	Peptidyl-prolyl cis-trans isomerase 28cyclophilin 29 catalyzes the cis-trans isomerization of peptide bonds N-terminal to proline residues has a potential role in the secretory pathway CPR4 has a paralog CPR8 that arose from the whole genome duplication		GO:0000413:BP|protein peptidyl-prolyl isomerization;GO:0003755:MF|peptidyl-prolyl cis-trans isomerase activity;GO:0016853:MF|isomerase activity;GO:0006457:BP|protein folding;GO:0008150:BP|BP;GO:0016021:CC|integral component of membrane;GO:0016020:CC|membr	3	1	1
717	240103	240543	441	IMG2	YCR071C	Mitochondrial ribosomal protein of the large subunit conserved in metazoa with similarity to human mitochondrial ribosomal protein MRPL49		GO:0003735:MF|structural constituent of ribosome;GO:0005762:CC|mitochondrial large ribosomal subunit;GO:0032543:BP|mitochondrial translation;GO:0005840:CC|ribosome;GO:0006412:BP|translation;GO:0005622:CC|intracellular	3	1	1
718	240805	242352	1548	RSA4	YCR072C	WD-repeat protein involved in ribosome biogenesis may interact with ribosomes required for maturation and efficient intra-nuclear transport or pre-60S ribosomal subunits localizes to the nucleolus		GO:0005730:CC|nucleolus;GO:0000027:BP|ribosomal large subunit assembly;GO:0005515:MF|protein binding	3	3	8
719	242588	246583	3996	SSK22	YCR073C	MAP kinase kinase kinase of HOG1 mitogen-activated signaling pathway functionally redundant with Ssk2p interacts with and is activated by Ssk1p phosphorylates Pbs2p SSK22 has a paralog SSK2 that arose from the whole genome duplication		GO:0005524:MF|ATP binding;GO:0005737:CC|cytoplasm;GO:0004672:MF|protein kinase activity;GO:0006468:BP|protein phosphorylation;GO:0004709:MF|MAP kinase kinase kinase activity;GO:0000161:BP|MAPK cascade involved in osmosensory signaling pathway;GO:0000186:B	3	10	13
720	246963	247910	948	SOL2	YCR073W-A	Protein with a possible role in tRNA export shows similarity to 6-phosphogluconolactonase non-catalytic domains but does not exhibit this enzymatic activity homologous to Sol3p and Sol4p SOL2 has a paralog SOL1 that arose from the whole genome duplication		GO:0005975:BP|carbohydrate metabolic process;GO:0005829:CC|cytosol;GO:0006409:BP|tRNA export from nucleus;GO:0006098:BP|pentose-phosphate shunt;GO:0017057:MF|6-phosphogluconolactonase activity	3	1	1
721	248033	248815	783	ERS1	YCR075C	Protein with similarity to human cystinosin cystinosin is a H 28 2B 29-driven transporter involved in L-cystine export from lysosomes and implicated in the disease cystinosis contains seven transmembrane domains		GO:0015811:BP|L-cystine transport;GO:0015184:MF|L-cystine transmembrane transporter activity;GO:0010008:CC|endosome membrane;GO:0000324:CC|fungal-type vacuole;GO:0005768:CC|endosome;GO:0005774:CC|vacuolar membrane;GO:0005773:CC|vacuole;GO:0016021:CC|integ	3	3	4
723	249293	250045	753	FUB1	YCR076C	Proteasome-binding protein interacts physically with multiple subunits of the 20S proteasome and genetically with genes encoding 20S core particle and 19S regulatory particle subunits exhibits boundary activity which blocks the propagation of heterochroma		GO:0008150:BP|BP;GO:0003674:MF|molecular_function;GO:0005575:CC|CC;GO:0016568:|;GO:0070628:MF|proteasome binding	3	2	2
724	250238	252628	2391	PAT1	YCR077C	Deadenylation-dependent mRNA-decapping factor also required for faithful chromosome transmission maintenance of rDNA locus stability and protection of mRNA 3 27-UTRs from trimming associated with topoisomerase II binds to mRNAs under glucose starvation mo		GO:0005737:CC|cytoplasm;GO:0005634:CC|nucleus;GO:0006397:BP|mRNA processing;GO:0051301:BP|cell division;GO:0003729:MF|mRNA binding;GO:0003723:MF|RNA binding;GO:0003682:MF|chromatin binding;GO:0000776:CC|kinetochore;GO:0007059:BP|chromosome segregation;GO:	3	1	1
725	252845	254173	1329	PTC6	YCR079W	Mitochondrial type protein phosphatase 28PP29 has similarity to mammalian PP1Ks involved in mitophagy null mutant is sensitive to rapamycin and has decreased phosphorylation of the Pda1 subunit of pyruvate dehydrogenase		GO:0016236:BP|macroautophagy;GO:0004722:MF|protein serine/threonine phosphatase activity;GO:0005758:CC|mitochondrial intermembrane space;GO:0005759:CC|mitochondrial matrix;GO:0006470:BP|protein dephosphorylation;GO:0000422:BP|mitophagy;GO:0043085:BP|posit	3	3	3
726	254371	258654	4284	SRB8	YCR081W	Subunit of the RNA polymerase II mediator complex associates with core polymerase subunits to form the RNA polymerase II holoenzyme essential for transcriptional regulation involved in glucose repression		GO:0000122:BP|negative regulation of transcription from RNA polymerase II promoter;GO:0006357:BP|regulation of transcription from RNA polymerase II promoter;GO:0045944:BP|positive regulation of transcription from RNA polymerase II promoter;GO:0001105:MF|R	3	4	5
727	258415	258651	237	YCR081C-A	YCR081C-A	Dubious open reading frame unlikely to encode a functional protein based on available experimental and comparative sequence data completely overlaps with SRB8 2FYCR081W identified by gene-trapping microarray expression analysis and genome-wide homology se		GO:0016021:CC|integral component of membrane	3	1	1
728	258883	259269	387	AHC2	YCR082W	Component of the ADA histone acetyltransferase complex Ach2p and Ach1p are unique to the ADA complex and not shared with the related SAGA and SLIK complexes may tether Ach1p to the complex		GO:0004402:MF|histone acetyltransferase activity;GO:0005671:CC|Ada2/Gcn5/Ada3 transcription activator complex;GO:0016573:BP|histone acetylation;GO:0005634:CC|nucleus;GO:0005737:CC|cytoplasm	3	1	1
729	259578	259961	384	TRX3	YCR083W	Mitochondrial thioredoxin highly conserved oxidoreductase required to maintain the redox homeostasis of the cell forms the mitochondrial thioredoxin system with Trr2p redox state is maintained by both Trr2p and Glr1p		GO:0034599:BP|cellular response to oxidative stress;GO:0005739:CC|mitochondrion;GO:0015036:MF|disulfide oxidoreductase activity;GO:0015035:MF|protein disulfide oxidoreductase activity;GO:0045454:BP|cell redox homeostasis;GO:0006662:BP|glycerol ether metab	3	1	5
730	260311	262452	2142	TUP1	YCR084C	General repressor of transcription forms complex with Cyc8p involved in the establishment of repressive chromatin structure through interactions with histones H3 and H4 appears to enhance expression of some genes		GO:0005634:CC|nucleus;GO:0000122:BP|negative regulation of transcription from RNA polymerase II promoter;GO:0043130:MF|ubiquitin binding;GO:0016584:BP|nucleosome positioning;GO:0042393:MF|histone binding;GO:0043486:BP|histone exchange;GO:0080025:MF|phosph	3	5	14
731	262916	263269	354	YCR085W	YCR085W	Dubious open reading frame unlikely to encode a functional protein based on available experimental and comparative sequence data			3	1	66
732	263392	263964	573	CSM1	YCR086W	Nucleolar protein that mediates homolog segregation during meiosis I forms a complex with Lrs4p and then Mam1p at kinetochores required for condensin recruitment to the replication fork barrier site and rDNA repeat segregation		GO:0045132:BP|meiotic chromosome segregation;GO:0034503:BP|protein localization to nucleolar rDNA repeats;GO:0070550:BP|rDNA condensation;GO:0033551:CC|monopolin complex;GO:0045143:BP|homologous chromosome segregation;GO:0005635:CC|nuclear envelope;GO:000	3	1	66
733	263976	264491	516	YCR087W	YCR087W	Dubious open reading frame unlikely to encode a functional protein based on available experimental and comparative sequence data partially overlaps uncharacterized gene YCR087C-A YCR087W is not an essential gene			3	1	66
734	264006	264467	462	YCR087C-A	YCR087C-A	Putative protein of unknown function green fluorescent protein 28GFP 29-fusion protein localizes to the nucleolus YCR087C-A is not an essential gene		GO:0005730:CC|nucleolus;GO:0008150:BP|BP;GO:0005622:CC|intracellular;GO:0003674:MF|molecular_function;GO:0008270:MF|zinc ion binding;GO:0046872:MF|metal ion binding;GO:0005634:CC|nucleus	3	1	66
3661	144401	145378	978	PIR3	YKL163W	O-glycosylated covalently-bound cell wall protein required for cell wall stability expression is cell cycle regulated peaking in M 2FG1 and also subject to regulation by the cell integrity pathway coding sequence contains length polymorphisms in different		GO:0009277:CC|fungal-type cell wall;GO:0005576:CC|extracellular region;GO:0031505:BP|fungal-type cell wall organization;GO:0005199:MF|structural constituent of cell wall;GO:0005618:CC|cell wall	11	2	6172
5123	179394	181022	1629	MPA43	YNL249C	Putative protein of unknown function the authentic non-tagged protein is detected in highly purified mitochondria in high-throughput studies		GO:0005975:BP|carbohydrate metabolic process;GO:0016773:MF|phosphotransferase activity, alcohol group as acceptor;GO:0008150:BP|BP;GO:0003674:MF|molecular_function;GO:0005739:CC|mitochondrion	14	2	5858
737	272315	272863	549	YCR090C	YCR090C	Putative protein of unknown function green fluorescent protein 28GFP 29-fusion protein localizes to the cytoplasm and nucleus YCR090C is not an essential gene		GO:0008150:BP|BP;GO:0003674:MF|molecular_function;GO:0005634:CC|nucleus;GO:0005737:CC|cytoplasm	3	1	27
738	274404	276566	2163	KIN82	YCR091W	Putative serine 2Fthreonine protein kinase implicated in the regulation of phospholipid asymmetry through the activation of phospholipid translocases 28flippases 29 involved in the phosphorylation of upstream inhibitory kinase Ypk1p along with Fpk1p has		GO:0045332:BP|phospholipid translocation;GO:0006869:BP|lipid transport;GO:0006468:BP|protein phosphorylation;GO:0004674:MF|protein serine/threonine kinase activity;GO:0004672:MF|protein kinase activity;GO:0016772:MF|transferase activity, transferring phos	3	3	5
739	276764	279820	3057	MSH3	YCR092C	Mismatch repair protein forms dimers with Msh2p that mediate repair of insertion or deletion mutations and removal of nonhomologous DNA ends contains a PCNA 28Pol30p 29 binding motif required for genome stability		GO:0000735:BP|removal of nonhomologous ends;GO:0000406:MF|double-strand/single-strand DNA junction binding;GO:0000403:MF|Y-form DNA binding;GO:0032302:CC|MutSbeta complex;GO:0030983:MF|mismatched DNA binding;GO:0000404:MF|heteroduplex DNA loop binding;GO:	3	2	2
740	280117	286443	6327	CDC39	YCR093W	Component of the CCR4-NOT1 core complex this complex has multiple roles in regulating mRNA levels including regulation of transcription and destabilizing mRNAs by deadenylation basal transcription factor		GO:0000749:BP|response to pheromone involved in conjugation with cellular fusion;GO:0000288:BP|nuclear-transcribed mRNA catabolic process, deadenylation-dependent decay;GO:0000289:BP|nuclear-transcribed mRNA poly(A) tail shortening;GO:0030015:CC|CCR4-NOT	3	7	21
741	286762	287937	1176	CDC50	YCR094W	Endosomal protein that interacts with phospholipid flippase Drs2p interaction with Cdc50p is essential for Drs2p catalytic activity mutations affect cell polarity and polarized growth similar to Lem3p CDC50 has a paralog YNR048W that arose from the whole		GO:0000299:CC|obsolete integral to membrane of membrane fraction;GO:0045332:BP|phospholipid translocation;GO:0004012:MF|phospholipid-translocating ATPase activity;GO:0031902:CC|late endosome membrane;GO:0006886:BP|intracellular protein transport;GO:000577	3	4	8
742	288170	289258	1089	OCA4	YCR095C	Cytoplasmic protein required for replication of Brome mosaic virus S. cerevisiae is a model system for studying replication of positive-strand RNA viruses in their natural hosts		GO:0008150:BP|BP;GO:0003674:MF|molecular_function;GO:0005737:CC|cytoplasm	3	3	12
743	289639	289797	159	YCR095W-A	YCR095W-A	Putative protein of unknown function		GO:0008150:BP|BP;GO:0003674:MF|molecular_function;GO:0005575:CC|CC	3	2	2
744	293179	293538	360	HMRA2	YCR096C	Silenced copy of a2 at HMR similarity to Alpha2p required along with a1p for inhibiting expression of the HO endonuclease in a 2Falpha HO 2FHO diploid cells with an active mating-type interconversion system		GO:0005634:CC|nucleus;GO:0003677:MF|DNA binding	3	1	14
745	293835	294321	487	HMRA1	YCR097W	Silenced copy of a1 at HMR homeobox corepressor that interacts with Alpha2p to repress haploid-specific gene transcription in diploid cells		GO:0006355:BP|regulation of transcription, DNA-templated;GO:0006351:BP|transcription, DNA-templated;GO:0005634:CC|nucleus;GO:0003677:MF|DNA binding;GO:0003714:MF|transcription corepressor activity;GO:0043565:MF|sequence-specific DNA binding;GO:0007532:BP|	3	2	18
746	294439	294705	267	YCR097W-A	YCR097W-A	Dubious open reading frame unlikely to encode a functional protein based on available experimental and comparative sequence data identified by homology to a hemiascomycetous yeast protein		GO:0016021:CC|integral component of membrane	3	2	19
747	297049	298605	1557	GIT1	YCR098C	Plasma membrane permease mediates uptake of glycerophosphoinositol and glycerophosphocholine as sources of the nutrients inositol and phosphate expression and transport rate are regulated by phosphate and inositol availability		GO:0001407:BP|glycerophosphodiester transport;GO:0001406:MF|glycerophosphodiester transmembrane transporter activity;GO:0022857:MF|transmembrane transporter activity;GO:0005886:CC|plasma membrane;GO:0005215:MF|transporter activity;GO:0016021:CC|integral c	3	5	29
748	300832	301299	468	YCR099C	YCR099C	Putative protein of unknown function		GO:0008150:BP|BP;GO:0003674:MF|molecular_function;GO:0016021:CC|integral component of membrane	3	3	12
749	301271	302221	951	YCR100C	YCR100C	Putative protein of unknown function		GO:0008150:BP|BP;GO:0003674:MF|molecular_function;GO:0016021:CC|integral component of membrane	3	5	13
750	302482	303030	549	YCR101C	YCR101C	Putative protein of unknown function localizes to the membrane fraction YCR101C is not an essential gene		GO:0005624:CC|obsolete membrane fraction;GO:0008150:BP|BP;GO:0003674:MF|molecular_function;GO:0016021:CC|integral component of membrane;GO:0016020:CC|membrane	3	2	10
751	304361	305467	1107	YCR102C	YCR102C	Putative protein of unknown function involved in copper metabolism similar to C. carbonum toxD gene member of the quinone oxidoreductase family		GO:0046688:BP|response to copper ion;GO:0000166:MF|nucleotide binding;GO:0003674:MF|molecular_function;GO:0008270:MF|zinc ion binding;GO:0055114:BP|oxidation-reduction process;GO:0016491:MF|oxidoreductase activity;GO:0005575:CC|CC	3	4	9
752	306735	306932	198	YCR102W-A	YCR102W-A	Dubious open reading frame unlikely to encode a functional protein based on available experimental and comparative sequence data			3	2	10
758	1802	2953	1152	COS7	YDL248W	Protein of unknown function member of the DUP380 subfamily of conserved often subtelomerically-encoded proteins the authentic non-tagged protein is detected in highly purified mitochondria in high-throughput studies		GO:0004872:MF|receptor activity;GO:0008150:BP|BP;GO:0016021:CC|integral component of membrane;GO:0016020:CC|membrane;GO:0005739:CC|mitochondrion	4	2	84
759	3762	3836	75	YDL247W-A	YDL247W-A	Dubious open reading frame unlikely to encode a functional protein based on available experimental and comparative sequence data identified by sequence comparison with hemiascomycetous yeast species			4	1	76
5124	181361	182608	1248	RPA49	YNL248C	RNA polymerase I subunit A49 essential for nucleolar assembly and for high polymerase loading rate required for nucleolar localization of Rpa34p		GO:0006362:BP|transcription elongation from RNA polymerase I promoter;GO:0005730:CC|nucleolus;GO:0006351:BP|transcription, DNA-templated;GO:0005634:CC|nucleus;GO:0003677:MF|DNA binding;GO:0042254:BP|ribosome biogenesis;GO:0042790:BP|transcription of nucle	14	1	5770
5125	182875	185178	2304	YNL247W	YNL247W	Cysteinyl-tRNA synthetase may interact with ribosomes based on co-purification experiments		GO:0005840:CC|ribosome;GO:0004812:MF|aminoacyl-tRNA ligase activity;GO:0006418:BP|tRNA aminoacylation for protein translation;GO:0006412:BP|translation;GO:0000166:MF|nucleotide binding;GO:0016874:MF|ligase activity;GO:0005524:MF|ATP binding;GO:0046872:MF|	14	1	5770
5126	185460	186349	890	VPS75	YNL246W	NAP family histone chaperone binds to histones and Rtt109p stimulating histone acetyltransferase activity possesses nucleosome assembly activity in vitro proposed role in vacuolar protein sorting and in double-strand break repair protein abundance increas		GO:0006303:BP|double-strand break repair via nonhomologous end joining;GO:0006334:BP|nucleosome assembly;GO:0000785:CC|chromatin;GO:0042393:MF|histone binding;GO:0015031:BP|protein transport;GO:0035066:BP|positive regulation of histone acetylation;GO:0005	14	1	5770
5127	186346	186885	540	CWC25	YNL245C	Splicing factor required for the first step of pre-mRNA splicing binding to the spliceosome requires Prp2p and Yju2p heat-stable protein has similarity to S. pombe Cwf25p		GO:0005684:CC|U2-type spliceosomal complex;GO:0000398:BP|mRNA splicing, via spliceosome;GO:0005681:CC|spliceosomal complex;GO:0003674:MF|molecular_function;GO:0008380:BP|RNA splicing;GO:0006397:BP|mRNA processing;GO:0005634:CC|nucleus	14	1	5770
764	17577	18566	990	AAD4	YDL243C	Putative aryl-alcohol dehydrogenase involved in oxidative stress response similar to P. chrysosporium aryl-alcohol dehydrogenase expression induced in cells treated with the mycotoxin patulin members of the AAD gene family comprise three pairs 28AAD3 2B		GO:0006950:BP|response to stress;GO:0055114:BP|oxidation-reduction process;GO:0016491:MF|oxidoreductase activity;GO:0005575:CC|CC;GO:0006081:BP|cellular aldehyde metabolic process;GO:0018456:MF|aryl-alcohol dehydrogenase (NAD+) activity	4	3	37
765	18959	19312	354	YDL242W	YDL242W	Dubious open reading frame unlikely to encode a functional protein based on available experimental and comparative sequence data			4	2	27
766	20635	21006	372	YDL241W	YDL241W	Putative protein of unknown function YDL241W is not an essential gene		GO:0008150:BP|BP;GO:0003674:MF|molecular_function;GO:0005575:CC|CC	4	2	15
767	22471	22608	138	YDL240C-A	YDL240C-A	Dubious open reading frame unlikely to encode a functional protein based on available experimental and comparative sequence data identified by sequence comparison with hemiascomycetous yeast species			4	1	5
768	22823	25876	3054	LRG1	YDL240W	GTPase-activating protein 28GAP 29 contains Rho1p-specific GAP activity interacting with activated forms of Rho1p functions along with Sac7p as a negative regulator of the Pkc1p-mediated cell wall integrity signaling pathway negative regulator of cell wa		GO:0009272:BP|fungal-type cell wall biogenesis;GO:0007165:BP|signal transduction;GO:0005100:|;GO:0007264:BP|small GTPase mediated signal transduction;GO:0005933:CC|cellular bud;GO:0005096:MF|GTPase activator activity;GO:0043547:BP|positive regulation of G	4	6	18
769	26403	28775	2373	ADY3	YDL239C	Protein required for spore wall formation thought to mediate assembly of a Don1p-containing structure at the leading edge of the prospore membrane via interaction with spindle pole body components potentially phosphorylated by Cdc28p ADY3 has a paralog CN		GO:0005816:CC|spindle pole body;GO:0005628:CC|prospore membrane;GO:0030435:BP|sporulation resulting in formation of a cellular spore;GO:0007126:BP|meiotic nuclear division;GO:0030476:BP|ascospore wall assembly;GO:0051301:BP|cell division;GO:0007049:BP|cel	4	4	4
774	34237	36477	2241	GYP7	YDL234C	GTPase-activating protein for yeast Rab family members members include Ypt7p 28most effective 29 Ypt1p Ypt31p and Ypt32p 28in vitro 29 involved in vesicle mediated protein trafficking		GO:0032889:BP|regulation of vacuole fusion, non-autophagic;GO:0032851:|;GO:0032313:|;GO:0005097:|;GO:0016192:BP|vesicle-mediated transport;GO:0005096:MF|GTPase activator activity;GO:0043547:BP|positive regulation of GTPase activity;GO:0005622:CC|intracell	4	2	2
778	42700	43707	1008	PTP1	YDL230W	Phosphotyrosine-specific protein phosphatase dephosphorylates a broad range of substrates in vivo including Fpr3p localized to the cytoplasm and the mitochondria proposed to be a negative regulator of filamentation		GO:0005737:CC|cytoplasm;GO:0001403:BP|invasive growth in response to glucose limitation;GO:0016311:BP|dephosphorylation;GO:0004725:MF|protein tyrosine phosphatase activity;GO:0006470:BP|protein dephosphorylation;GO:0007124:BP|pseudohyphal growth;GO:003533	4	2	3
779	44065	45906	1842	SSB1	YDL229W	Cytoplasmic ATPase that is a ribosome-associated molecular chaperone functions with J-protein partner Zuo1p may be involved in folding of newly-made polypeptide chains member of the HSP70 family interacts with phosphatase subunit Reg1p SSB1 has a paralog		GO:0006364:BP|rRNA processing;GO:0002181:BP|cytoplasmic translation;GO:0006450:BP|regulation of translational fidelity;GO:0005524:MF|ATP binding;GO:0005737:CC|cytoplasm;GO:0016887:MF|ATPase activity;GO:0006200:BP|obsolete ATP catabolic process;GO:0006950:	4	6	7
780	45277	45918	642	YDL228C	YDL228C	Dubious open reading frame unlikely to encode a functional protein based on available experimental and comparative sequence data almost completely overlaps the verified gene SSB1			4	3	4
781	46271	48031	1761	HO	YDL227C	Site-specific endonuclease required for gene conversion at the MAT locus 28homothallic switching 29 through the generation of a ds DNA break expression restricted to mother cells in late G1 as controlled by Swi4p-Swi6p Swi5p and Ash1p		GO:0030908:BP|protein splicing;GO:0005634:CC|nucleus;GO:0003677:MF|DNA binding;GO:0046872:MF|metal ion binding;GO:0007533:BP|mating type switching;GO:0004519:MF|endonuclease activity;GO:0016539:BP|intein-mediated protein splicing;GO:0000728:BP|gene conver	4	5	13
782	51115	52173	1059	GCS1	YDL226C	ADP-ribosylation factor GTPase activating protein 28ARF GAP 29 involved in ER-Golgi transport required for prospore membrane formation regulates phospholipase Spo14p shares functional similarity with Glo3p GCS1 has a paralog SPS18 that arose from the who		GO:0005793:CC|endoplasmic reticulum-Golgi intermediate compartment;GO:0006890:BP|retrograde vesicle-mediated transport, Golgi to ER;GO:0043001:BP|Golgi to plasma membrane protein transport;GO:0005794:CC|Golgi apparatus;GO:0005096:MF|GTPase activator activ	4	4	9
783	52445	54100	1656	SHS1	YDL225W	Component of the septin ring that is required for cytokinesis septins are GTP-binding proteins that assemble into rod-like hetero-oligomers that can associate with other rods to form filaments septin rings at the mother-bud neck act as scaffolds for recru		GO:0061163:BP|endoplasmic reticulum polarization;GO:0005525:MF|GTP binding;GO:0000082:BP|G1/S transition of mitotic cell cycle;GO:0032186:BP|cellular bud neck septin ring organization;GO:0000917:BP|barrier septum assembly;GO:0016020:CC|membrane;GO:0000921	4	4	12
784	54397	56346	1950	WHI4	YDL224C	Putative RNA binding protein regulates the cell size requirement for passage through Start and commitment to cell division WHI4 has a paralog WHI3 that arose from the whole genome duplication		GO:0008361:BP|regulation of cell size;GO:0003676:MF|nucleic acid binding;GO:0000166:MF|nucleotide binding;GO:0003723:MF|RNA binding;GO:0005737:CC|cytoplasm;GO:0061157:BP|mRNA destabilization	4	2	2
785	57265	60405	3141	HBT1	YDL223C	Shmoo tip protein substrate of Hub1p ubiquitin-like protein mutants are defective for mating projection formation thereby implicating Hbt1p in polarized cell morphogenesis HBT1 has a paralog YNL195C that arose from the whole genome duplication		GO:0005737:CC|cytoplasm;GO:0008360:BP|regulation of cell shape;GO:0005937:CC|mating projection;GO:0000753:BP|cell morphogenesis involved in conjugation with cellular fusion	4	1	1
790	66493	67446	954	YDL218W	YDL218W	Putative protein of unknown function YDL218W transcription is regulated by Azf1p and induced by starvation and aerobic conditions expression also induced in cells treated with the mycotoxin patulin		GO:0008150:BP|BP;GO:0003674:MF|molecular_function;GO:0005737:CC|cytoplasm;GO:0016021:CC|integral component of membrane;GO:0016020:CC|membrane	4	2	3
793	70640	73918	3279	GDH2	YDL215C	NAD 28 2B 29-dependent glutamate dehydrogenase degrades glutamate to ammonia and alpha-ketoglutarate expression sensitive to nitrogen catabolite repression and intracellular ammonia levels genetically interacts with GDH3 by suppressing stress-induced apop	EC:1.4.1.2;glutamate degradation IX;Glutamate dehydrogenase	GO:0019551:BP|glutamate catabolic process to 2-oxoglutarate;GO:0004352:MF|glutamate dehydrogenase (NAD+) activity;GO:0006807:BP|nitrogen compound metabolic process;GO:0000166:MF|nucleotide binding;GO:0006520:BP|cellular amino acid metabolic process;GO:005	4	2	2
794	74446	76545	2100	PRR2	YDL214C	Serine 2Fthreonine protein kinase inhibits pheromone induced signalling downstream of MAPK possibly at the level of the Ste12p transcription factor mutant has increased aneuploidy tolerance PRR2 has a paralog NPR1 that arose from the whole genome duplicat		GO:0005524:MF|ATP binding;GO:0004674:MF|protein serine/threonine kinase activity;GO:0004672:MF|protein kinase activity;GO:0006468:BP|protein phosphorylation;GO:0046020:BP|negative regulation of transcription from RNA polymerase II promoter by pheromones;G	4	4	7
795	77289	77966	678	NOP6	YDL213C	rRNA-binding protein required for 40S ribosomal subunit biogenesis contains an RNA recognition motif 28RRM 29 hydrophilin essential to overcome the stress of the desiccation-rehydration process NOP6 may be a fungal-specific gene as no homologs have been		GO:0019843:MF|rRNA binding;GO:0042274:BP|ribosomal small subunit biogenesis;GO:0030686:CC|90S preribosome;GO:0006364:BP|rRNA processing;GO:0042254:BP|ribosome biogenesis;GO:0005730:CC|nucleolus;GO:0003676:MF|nucleic acid binding;GO:0000166:MF|nucleotide b	4	2	2
796	78426	79058	633	SHR3	YDL212W	Endoplasmic reticulum packaging chaperone required for incorporation of amino acid permeases into COPII coated vesicles for transport to the cell surface		GO:0015031:BP|protein transport;GO:0006888:BP|ER to Golgi vesicle-mediated transport;GO:0006457:BP|protein folding;GO:0030176:CC|integral component of endoplasmic reticulum membrane;GO:0051082:MF|unfolded protein binding	4	1	1
797	79294	80412	1119	YDL211C	YDL211C	Protein of unknown function green fluorescent protein 28GFP 29-fusion protein localizes to the vacuole YDL211C has a paralog TDA7 that arose from the whole genome duplication		GO:0000324:CC|fungal-type vacuole;GO:0005774:CC|vacuolar membrane;GO:0005773:CC|vacuole;GO:0008150:BP|BP;GO:0003674:MF|molecular_function;GO:0016021:CC|integral component of membrane;GO:0016020:CC|membrane	4	3	3
798	84270	85985	1716	UGA4	YDL210W	GABA 28gamma-aminobutyrate 29 permease serves as a GABA transport protein involved in the utilization of GABA as a nitrogen source catalyzes the transport of putrescine and delta-aminolevulinic acid 28ALA 29 localized to the vacuolar membrane		GO:0015812:BP|gamma-aminobutyric acid transport;GO:0015847:BP|putrescine transport;GO:0015489:MF|putrescine transmembrane transporter activity;GO:0000329:CC|fungal-type vacuole membrane;GO:0015171:MF|amino acid transmembrane transporter activity;GO:000333	4	1	1
799	86207	87226	1020	CWC2	YDL209C	Member of the NineTeen Complex 28NTC 29 this complex contains Prp19p and stabilizes U6 snRNA in catalytic forms of the spliceosome containing U2 U5 and U6 snRNAs binds directly to U6 snRNA similar to S. pombe Cwf2		GO:0017070:MF|U6 snRNA binding;GO:0071007:CC|U2-type catalytic step 2 spliceosome;GO:0071006:CC|U2-type catalytic step 1 spliceosome;GO:0000974:CC|Prp19 complex;GO:0000384:MF|first spliceosomal transesterification activity;GO:0000386:MF|second spliceosoma	4	4	6
800	87512	87982	471	NHP2	YDL208W	Protein related to mammalian high mobility group 28HMG 29 proteins nuclear protein essential for function of H 2FACA-type snoRNPs which are involved in 18S rRNA processing		GO:0031429:CC|box H/ACA snoRNP complex;GO:0031118:BP|rRNA pseudouridine synthesis;GO:0031120:BP|snRNA pseudouridine synthesis;GO:0030515:MF|snoRNA binding;GO:0006364:BP|rRNA processing;GO:0030529:CC|intracellular ribonucleoprotein complex;GO:0042254:BP|ri	4	1	1
801	88248	89864	1617	GLE1	YDL207W	Cytoplasmic nucleoporin required for polyadenylated mRNA export contains a nuclear export signal when bound to inositol hexakisphosphate 28IP6 29 functions as an activator for the Dbp5p ATPase activity at the nuclear pore complex during mRNA export media		GO:0031369:MF|translation initiation factor binding;GO:0016973:BP|poly(A)+ mRNA export from nucleus;GO:0000822:MF|inositol hexakisphosphate binding;GO:0006415:BP|translational termination;GO:0006413:BP|translational initiation;GO:0006913:BP|nucleocytoplas	4	5	13
802	90176	92464	2289	YDL206W	YDL206W	Putative protein of unknown function YDL206W is not an essential protein		GO:0006811:BP|ion transport;GO:0008150:BP|BP;GO:0003674:MF|molecular_function;GO:0016021:CC|integral component of membrane;GO:0055085:BP|transmembrane transport;GO:0006810:BP|transport;GO:0016020:CC|membrane	4	3	61
803	92762	93745	984	HEM3	YDL205C	Porphobilinogen deaminase catalyzes the conversion of 4-porphobilinogen to hydroxymethylbilane the third step in heme biosynthesis localizes to the cytoplasm and nucleus expression is regulated by Hap2p-Hap3p but not by levels of heme	EC:2.5.1.61;tetrapyrrole biosynthesis;Hydroxymethylbilane synthase	GO:0033014:BP|tetrapyrrole biosynthetic process;GO:0006783:BP|heme biosynthetic process;GO:0006782:BP|protoporphyrinogen IX biosynthetic process;GO:0018160:BP|peptidyl-pyrromethane cofactor linkage;GO:0004418:MF|hydroxymethylbilane synthase activity	4	2	19
804	94605	95786	1182	RTN2	YDL204W	Reticulon protein stabilizes membrane curvature involved in nuclear pore assembly and maintenance of tubular ER morphology interacts with exocyst subunit Sec6p Yip3p and Sbh1p much less abundant than Rtn1p rtn1 rtn2 yop1 triple mutant lacks tubular ER mem		GO:0016021:CC|integral component of membrane;GO:0005789:CC|endoplasmic reticulum membrane;GO:0032541:CC|cortical endoplasmic reticulum;GO:0071788:BP|endoplasmic reticulum tubular network maintenance;GO:0071782:CC|endoplasmic reticulum tubular network;GO:0	4	2	27
805	96082	97953	1872	ACK1	YDL203C	Protein that functions in the cell wall integrity pathway functions upstream of Pkc1p GFP-fusion protein expression is induced in response to the DNA-damaging agent MMS non-tagged Ack1p is detected in purified mitochondria		GO:0031505:BP|fungal-type cell wall organization;GO:0009967:BP|positive regulation of signal transduction;GO:0003674:MF|molecular_function;GO:0005488:MF|binding;GO:0005739:CC|mitochondrion;GO:0005515:MF|protein binding	4	3	80
5128	187170	187496	327	SUI1	YNL244C	Translation initiation factor eIF1 component of a complex involved in recognition of the initiator codon modulates translation accuracy at the initiation phase		GO:0003743:MF|translation initiation factor activity;GO:0006417:BP|regulation of translation;GO:0043614:CC|multi-eIF complex;GO:0016282:CC|eukaryotic 43S preinitiation complex;GO:0001731:BP|formation of translation preinitiation complex;GO:0043024:MF|ribo	14	1	5770
5129	188051	190957	2907	SLA2	YNL243W	Adaptor protein that links actin to clathrin and endocytosis involved in membrane cytoskeleton assembly and cell polarization present in the actin cortical patch of the emerging bud tip dimer in vivo		GO:0005886:CC|plasma membrane;GO:0031505:BP|fungal-type cell wall organization;GO:0016021:CC|integral component of membrane;GO:0006897:BP|endocytosis;GO:0005934:CC|cellular bud tip;GO:0000131:CC|incipient cellular bud site;GO:0006887:BP|exocytosis;GO:0007	14	1	5770
5130	191324	196102	4779	ATG2	YNL242W	Peripheral membrane protein required for autophagic vesicle formation also required for vesicle formation during pexophagy and the cytoplasm-to-vaucole targeting 28Cvt 29 pathway involved in Atg9p cycling between the phagophore assembly site and mitochon		GO:0030242:BP|pexophagy;GO:0034727:BP|piecemeal microautophagy of nucleus;GO:0000045:BP|autophagosome assembly;GO:0000407:CC|pre-autophagosomal structure;GO:0032258:BP|CVT pathway;GO:0006914:BP|autophagy;GO:0000422:BP|mitophagy;GO:0015031:BP|protein trans	14	1	5770
5131	196426	197943	1518	ZWF1	YNL241C	Glucose-6-phosphate dehydrogenase 28G6PD 29 catalyzes the first step of the pentose phosphate pathway involved in adapting to oxidative stress homolog of the human G6PD which is deficient in patients with hemolytic anemia protein abundance increases in r	EC:1.1.1.49;oxidative branch of the pentose phosphate pathway;Glucose-6-phosphate 1-dehydrogenase	GO:0042542:BP|response to hydrogen peroxide;GO:0009051:BP|pentose-phosphate shunt, oxidative branch;GO:0050661:MF|NADP binding;GO:0006006:BP|glucose metabolic process;GO:0005975:BP|carbohydrate metabolic process;GO:0006740:BP|NADPH regeneration;GO:0000166	14	1	5770
5132	198502	199977	1476	NAR1	YNL240C	Subunit of the cytosolic iron-sulfur 28FeS 29 protein assembly machinery required for maturation of cytosolic and nuclear FeS proteins and for normal resistance to oxidative stress deficiency results in shortened lifespan and sensitivity to paraquat homo		GO:0016226:BP|iron-sulfur cluster assembly;GO:0051536:MF|iron-sulfur cluster binding;GO:0051539:MF|4 iron, 4 sulfur cluster binding;GO:0046872:MF|metal ion binding;GO:0005634:CC|nucleus;GO:0005737:CC|cytoplasm;GO:0005829:CC|cytosol;GO:0016020:CC|membrane;	14	1	5770
5133	200569	201933	1365	LAP3	YNL239W	Cysteine aminopeptidase with homocysteine-thiolactonase activity protects cells against homocysteine toxicity has bleomycin hydrolase activity in vitro transcription is regulated by galactose via Gal4p orthologous to human BLMH		GO:0043418:BP|homocysteine catabolic process;GO:0046677:BP|response to antibiotic;GO:0008234:MF|cysteine-type peptidase activity;GO:0004197:MF|cysteine-type endopeptidase activity;GO:0003729:MF|mRNA binding;GO:0000978:MF|RNA polymerase II core promoter pr	14	1	5770
1104	604008	606986	2979	VPS41	YDR080W	Subunit of the HOPS endocytic tethering complex vacuole membrane protein that functions as a Rab GTPase effector interacting specifically with the GTP-bound conformation of Ypt7p facilitating tethering docking and promoting membrane fusion events at the l		GO:0007033:BP|vacuole organization;GO:0042144:BP|vacuole fusion, non-autophagic;GO:0032889:BP|regulation of vacuole fusion, non-autophagic;GO:0017112:MF|Rab guanyl-nucleotide exchange factor activity;GO:0035091:MF|phosphatidylinositol binding;GO:0006624:B	4	3	5601
1105	607304	610081	2778	PDC2	YDR081C	Transcription factor for thiamine-regulated genes required for expression of the two isoforms of pyruvate decarboxylase 28PDC1 and PDC5 29 along with thiamine biosynthetic genes binds a DNA sequence in the PDC5 promoter mutant fails to grow on 2 25 gluco		GO:0005634:CC|nucleus;GO:0003677:MF|DNA binding;GO:0045944:BP|positive regulation of transcription from RNA polymerase II promoter;GO:0000978:MF|RNA polymerase II core promoter proximal region sequence-specific DNA binding;GO:0003676:MF|nucleic acid bindi	4	1	5578
814	111580	114234	2655	SNF3	YDL194W	Plasma membrane low glucose sensor regulates glucose transport contains 12 predicted transmembrane segments and a long C-terminal tail required for induction of hexose transporters also senses fructose and mannose SNF3 has a paralog RGT2 that arose from t		GO:0005886:CC|plasma membrane;GO:0016021:CC|integral component of membrane;GO:0015758:BP|glucose transport;GO:0007165:BP|signal transduction;GO:0055085:BP|transmembrane transport;GO:0045835:BP|negative regulation of meiotic nuclear division;GO:0016020:CC|	4	6	35
815	114672	115799	1128	NUS1	YDL193W	Putative prenyltransferase required for cell viability proposed to be involved in protein trafficking because tet-repressible mutant shows accumulation of hypoglycosylated forms of CPY		GO:0004659:MF|prenyltransferase activity;GO:0005811:CC|lipid particle;GO:0016765:MF|transferase activity, transferring alkyl or aryl (other than methyl) groups;GO:0005635:CC|nuclear envelope;GO:0031965:CC|nuclear membrane;GO:0006486:BP|protein glycosylati	4	3	37
816	116321	116866	546	ARF1	YDL192W	ADP-ribosylation factor GTPase of the Ras superfamily involved in regulation of coated vesicle formation in intracellular trafficking within the Golgi ARF1 has a paralog ARF2 that arose from the whole genome duplication		GO:0007264:BP|small GTPase mediated signal transduction;GO:0006893:BP|Golgi to plasma membrane transport;GO:0003924:MF|GTPase activity;GO:0005798:CC|Golgi-associated vesicle;GO:0016236:BP|macroautophagy;GO:0016192:BP|vesicle-mediated transport;GO:0005794:	4	2	57
817	117664	118517	854	RPL35A	YDL191W	Ribosomal 60S subunit protein L35A homologous to mammalian ribosomal protein L35 and bacterial L29 RPL35A has a paralog RPL35B that arose from the whole genome duplication		GO:0000463:BP|maturation of LSU-rRNA from tricistronic rRNA transcript (SSU-rRNA, 5.8S rRNA, LSU-rRNA);GO:0030687:CC|preribosome, large subunit precursor;GO:0002181:BP|cytoplasmic translation;GO:0022625:CC|cytosolic large ribosomal subunit;GO:0003735:MF|s	4	2	49
818	118707	121592	2886	UFD2	YDL190C	Ubiquitin chain assembly factor 28E4 29 cooperates with a ubiquitin-activating enzyme 28E1 29 a ubiquitin-conjugating enzyme 28E2 29 and a ubiquitin protein ligase 28E3 29 to conjugate ubiquitin to substrates also functions as an E3		GO:0000151:CC|ubiquitin ligase complex;GO:0034450:MF|ubiquitin-ubiquitin ligase activity;GO:0006511:BP|ubiquitin-dependent protein catabolic process;GO:0016567:BP|protein ubiquitination;GO:0004842:MF|ubiquitin-protein transferase activity;GO:0030433:BP|ub	4	6	75
819	122078	123589	1512	RBS1	YDL189W	Protein of unknown function identified as a high copy suppressor of psk1 psk2 mutations that confer temperature-sensitivity for galactose utilization proposed to bind single-stranded nucleic acids via its R3H domain		GO:0005737:CC|cytoplasm;GO:0006012:BP|galactose metabolic process;GO:0003723:MF|RNA binding;GO:0003676:MF|nucleic acid binding	4	1	48
820	123865	124998	1134	PPH22	YDL188C	Catalytic subunit of protein phosphatase 2A 28PP2A 29 functionally redundant with Pph21p methylated at C terminus forms alternate complexes with several regulatory subunits involved in signal transduction and regulation of mitosis protein abundance incre		GO:0046872:MF|metal ion binding;GO:0000780:CC|condensed nuclear chromosome, centromeric region;GO:0000082:BP|G1/S transition of mitotic cell cycle;GO:0004722:MF|protein serine/threonine phosphatase activity;GO:0006470:BP|protein dephosphorylation;GO:00070	4	2	33
821	125509	125838	330	YDL187C	YDL187C	Dubious open reading frame unlikely to encode a functional protein based on available experimental and comparative sequence data			4	1	49
822	125616	126449	834	YDL186W	YDL186W	Putative protein of unknown function YDL186W is not an essential gene		GO:0008150:BP|BP;GO:0003674:MF|molecular_function;GO:0005575:CC|CC	4	1	49
823	126608	126835	228	YDL185C-A	YDL185C-A	Dubious open reading frame unlikely to encode a functional protein based on available experimental and comparative sequence data partially overlaps the verified gene YDL185W identified by homology with hemiascomycetous yeast species			4	1	49
1106	610441	611925	1485	STN1	YDR082W	Telomere end-binding and capping protein plays a key role with Pol12p in linking telomerase action with completion of lagging strand synthesis and in a regulatory step required for telomere capping similar to human Stn1		GO:0016233:BP|telomere capping;GO:0043047:MF|single-stranded telomeric DNA binding;GO:0032211:BP|negative regulation of telomere maintenance via telomerase;GO:0070188:CC|obsolete Stn1-Ten1 complex;GO:1990879:CC|CST complex	4	1	5578
825	130407	130484	78	RPL41A	YDL184C	Ribosomal 60S subunit protein L41A comprises only 25 amino acids rpl41a rpl41b double null mutant is viable homologous to mammalian ribosomal protein L41 no bacterial homolog RPL41A has a paralog RPL41B that arose from the whole genome duplication		GO:0002181:BP|cytoplasmic translation;GO:0022625:CC|cytosolic large ribosomal subunit;GO:0003735:MF|structural constituent of ribosome	4	1	13
826	130871	131833	963	YDL183C	YDL183C	Protein that may form an active mitochondrial KHE system mitochondrial inner-membrane protein non-essential gene KHE system stands for K 2B 2FH 2B exchanger system		GO:0006813:BP|potassium ion transport;GO:0015992:BP|proton transport;GO:0031305:CC|integral component of mitochondrial inner membrane;GO:0003674:MF|molecular_function	4	3	12
827	133437	134723	1287	LYS20	YDL182W	Homocitrate synthase isozyme catalyzes the condensation of acetyl-CoA and alpha-ketoglutarate to form homocitrate which is the first step in the lysine biosynthesis pathway LYS20 has a paralog LYS21 that arose from the whole genome duplication	EC:4.1.3.21;lysine biosynthesis;Homocitrate synthase	GO:0004410:MF|homocitrate synthase activity;GO:0009085:BP|lysine biosynthetic process;GO:0019878:BP|lysine biosynthetic process via aminoadipic acid;GO:0019752:BP|carboxylic acid metabolic process;GO:0046912:MF|transferase activity, transferring acyl grou	4	3	18
828	135179	135436	258	INH1	YDL181W	Protein that inhibits ATP hydrolysis by the F1F0-ATP synthase inhibitory function is enhanced by stabilizing proteins Stf1p and Stf2p has a calmodulin-binding motif and binds calmodulin in vitro INH1 has a paralog STF1 that arose from the whole genome dup		GO:0005739:CC|mitochondrion;GO:0032780:BP|negative regulation of ATPase activity;GO:0004857:MF|enzyme inhibitor activity;GO:0042030:MF|ATPase inhibitor activity	4	2	4
829	135896	137539	1644	YDL180W	YDL180W	Putative protein of unknown function green fluorescent protein 28GFP 29-fusion protein localizes to the vacuole		GO:0000324:CC|fungal-type vacuole;GO:0005774:CC|vacuolar membrane;GO:0005773:CC|vacuole;GO:0008150:BP|BP;GO:0003674:MF|molecular_function;GO:0016021:CC|integral component of membrane;GO:0016020:CC|membrane	4	5	17
830	138291	139205	915	PCL9	YDL179W	Cyclin forms a functional kinase complex with Pho85p cyclin-dependent kinase 28Cdk 29 expressed in late M 2Fearly G1 phase activated by Swi5p PCL9 has a paralog PCL2 that arose from the whole genome duplication		GO:0019901:MF|protein kinase binding;GO:0000083:BP|regulation of transcription involved in G1/S transition of mitotic cell cycle;GO:0051301:BP|cell division;GO:0051726:BP|regulation of cell cycle;GO:0005935:CC|cellular bud neck;GO:0000131:CC|incipient cel	4	3	6
831	139522	141114	1593	DLD2	YDL178W	D-lactate dehydrogenase located in the mitochondrial matrix		GO:0004458:MF|D-lactate dehydrogenase (cytochrome) activity;GO:0006089:BP|lactate metabolic process;GO:0016614:MF|oxidoreductase activity, acting on CH-OH group of donors;GO:0008762:MF|UDP-N-acetylmuramate dehydrogenase activity;GO:0050660:MF|flavin adeni	4	3	7
832	141209	141721	513	YDL177C	YDL177C	Putative protein of unknown function similar to the mouse IMPACT gene YDL177C is not an essential gene		GO:0008150:BP|BP;GO:0003674:MF|molecular_function;GO:0005575:CC|CC	4	2	2
833	142097	144223	2127	YDL176W	YDL176W	Protein of unknown function predicted by computational methods to be involved in fructose-1 2C6-bisphosphatase 28Fbp1p 29 degradation interacts with components of the GID complex YDL176W is not an essential gene		GO:0008150:BP|BP;GO:0003674:MF|molecular_function;GO:0005575:CC|CC	4	5	7
834	144484	145518	1035	AIR2	YDL175C	RNA-binding subunit of the TRAMP nuclear RNA surveillance complex involved in nuclear RNA processing and degradation involved in TRAMP complex assembly as a bridge between Mtr4p and Trf4p stimulates the poly 28A 29 polymerase activity of Pap2p in vitro ha		GO:0071039:BP|nuclear polyadenylation-dependent CUT catabolic process;GO:0043629:BP|ncRNA polyadenylation;GO:0071035:BP|nuclear polyadenylation-dependent rRNA catabolic process;GO:0071036:BP|nuclear polyadenylation-dependent snoRNA catabolic process;GO:00	4	3	4
838	149203	155640	6438	GLT1	YDL171C	NAD 28 2B 29-dependent glutamate synthase 28GOGAT 29 synthesizes glutamate from glutamine and alpha-ketoglutarate with Gln1p forms the secondary pathway for glutamate biosynthesis from ammonia expression regulated by nitrogen source assembles into filame	EC:1.4.1.14;glutamate biosynthesis from glutamine;Glutamate synthase (NADH)	GO:0045181:MF|glutamate synthase activity, NAD(P)H as acceptor;GO:0015930:MF|glutamate synthase activity;GO:0016638:MF|oxidoreductase activity, acting on the CH-NH2 group of donors;GO:0016040:MF|glutamate synthase (NADH) activity;GO:0051538:MF|3 iron, 4 s	4	7	8
841	159604	160764	1161	SFA1	YDL168W	Bifunctional alcohol dehydrogenase and formaldehyde dehydrogenase formaldehyde dehydrogenase activity is glutathione-dependent functions in formaldehyde detoxification and formation of long chain and complex alcohols regulated by Hog1p-Sko1p protein abund	EC:1.1.1.284;formaldehyde oxidation II (glutathione-dependent);	GO:0008270:MF|zinc ion binding;GO:0055114:BP|oxidation-reduction process;GO:0016491:MF|oxidoreductase activity;GO:0004022:MF|alcohol dehydrogenase (NAD) activity;GO:0000947:BP|amino acid catabolic process to alcohol via Ehrlich pathway;GO:0051903:MF|S-(hy	4	2	4
842	160995	163154	2160	NRP1	YDL167C	Putative RNA binding protein of unknown function localizes to stress granules induced by glucose deprivation predicted to be involved in ribosome biogenesis		GO:0010494:CC|cytoplasmic stress granule;GO:0008150:BP|BP;GO:0003676:MF|nucleic acid binding;GO:0000166:MF|nucleotide binding;GO:0005622:CC|intracellular;GO:0003723:MF|RNA binding;GO:0003674:MF|molecular_function;GO:0008270:MF|zinc ion binding;GO:0046872:	4	4	4
843	163449	164042	594	FAP7	YDL166C	Essential NTPase required for small ribosome subunit synthesis mediates processing of the 20S pre-rRNA at site D in the cytoplasm but associates only transiently with 43S preribosomes via Rps14p may be the endonuclease for site D depletion leads to accumu		GO:0000462:BP|maturation of SSU-rRNA from tricistronic rRNA transcript (SSU-rRNA, 5.8S rRNA, LSU-rRNA);GO:0006364:BP|rRNA processing;GO:0042254:BP|ribosome biogenesis;GO:0017111:MF|nucleoside-triphosphatase activity;GO:0016301:MF|kinase activity;GO:001631	4	1	1
1107	612073	613251	1179	RRP8	YDR083W	Nucleolar S-adenosylmethionine-dependent rRNA methyltransferase methylates adenine 28m1A 29 of the large subunit 28LSU 29 rRNA at position 645 involved in pre-rRNA cleavage at site A2 mutation is synthetically lethal with a gar1 mutation deletion disrup		GO:0042273:BP|ribosomal large subunit biogenesis;GO:0006364:BP|rRNA processing;GO:0005730:CC|nucleolus;GO:0000781:CC|chromosome, telomeric region;GO:0008168:MF|methyltransferase activity;GO:0031167:BP|rRNA methylation;GO:0016433:MF|rRNA (adenine) methyltr	4	1	5578
1108	613405	614004	600	TVP23	YDR084C	Integral membrane protein localized to late Golgi vesicles along with the v-SNARE Tlg2p green fluorescent protein 28GFP 29-fusion protein localizes to the cytoplasm in a punctate pattern		GO:0016021:CC|integral component of membrane;GO:0030173:CC|integral component of Golgi membrane;GO:0016192:BP|vesicle-mediated transport	4	1	5578
1109	614288	616150	1863	AFR1	YDR085C	Protein required for pheromone-induced projection 28shmoo 29 formation regulates septin architecture during mating has an RVXF motif that mediates targeting of Glc7p to mating projections interacts with Cdc12p AFR1 has a paralog YER158C that arose from t		GO:0005057:MF|signal transducer activity, downstream of receptor;GO:0000753:BP|cell morphogenesis involved in conjugation with cellular fusion;GO:0000767:BP|cell morphogenesis involved in conjugation;GO:0001400:CC|mating projection base;GO:0008277:BP|regu	4	1	5578
1110	616928	617170	243	SSS1	YDR086C	Subunit of the Sec61p translocation complex 28Sec61p-Sss1p-Sbh1p 29 this complex forms a channel for passage of secretory proteins through the endoplasmic reticulum membrane and of the Ssh1p complex 28Ssh1p-Sbh2p-Sss1p 29 interacts with Ost4p and Wbp1p		GO:0006605:BP|protein targeting;GO:0006886:BP|intracellular protein transport;GO:0016021:CC|integral component of membrane;GO:0015031:BP|protein transport;GO:0005198:MF|structural molecule activity;GO:0016020:CC|membrane;GO:0071261:CC|Ssh1 translocon comp	4	1	5578
1111	617470	618306	837	RRP1	YDR087C	Essential evolutionarily conserved nucleolar protein necessary for biogenesis of 60S ribosomal subunits and for processing of pre-rRNAs to mature rRNA associated with several distinct 66S pre-ribosomal particles		GO:0030687:CC|preribosome, large subunit precursor;GO:0006364:BP|rRNA processing;GO:0005730:CC|nucleolus;GO:0030688:CC|preribosome, small subunit precursor	4	1	5578
1112	618497	619645	1149	SLU7	YDR088C	RNA splicing factor required for ATP-independent portion of 2nd catalytic step of spliceosomal RNA splicing interacts with Prp18p contains zinc knuckle domain		GO:0008270:MF|zinc ion binding;GO:0005681:CC|spliceosomal complex;GO:0003676:MF|nucleic acid binding;GO:0000350:BP|generation of catalytic spliceosome for second transesterification step;GO:0071021:CC|U2-type post-spliceosomal complex	4	1	5578
1113	622112	624721	2610	YDR089W	YDR089W	Protein of unknown function deletion confers resistance to nickel contains an SPX domain which is found in proteins involved in phosphate homeostasis relocalizes from vacuole to cytoplasm upon DNA replication stress		GO:0003674:MF|molecular_function;GO:0016021:CC|integral component of membrane;GO:0016020:CC|membrane;GO:0016044:|;GO:0061024:BP|membrane organization	4	1	5578
1114	625066	625998	933	YDR090C	YDR090C	Putative protein of unknown function		GO:0005886:CC|plasma membrane;GO:0008150:BP|BP;GO:0003674:MF|molecular_function;GO:0016021:CC|integral component of membrane;GO:0016020:CC|membrane	4	1	5578
1115	626708	628534	1827	RLI1	YDR091C	Essential Fe-S protein required for ribosome biogenesis translation initiation 2Ftermination facilitates binding of multifactor complex 28MFC 29 of initiation factors to small ribosomal subunit Dom34-Hbs1 complex and Rli1p work in dissociating inactive r		GO:0042273:BP|ribosomal large subunit biogenesis;GO:0006364:BP|rRNA processing;GO:0005524:MF|ATP binding;GO:0005737:CC|cytoplasm;GO:0034599:BP|cellular response to oxidative stress;GO:0005634:CC|nucleus;GO:0016887:MF|ATPase activity;GO:0006200:BP|obsolete	4	1	5578
1116	629876	630605	730	UBC13	YDR092W	E2 ubiquitin-conjugating enzyme involved in the error-free DNA postreplication repair pathway interacts with Mms2p to assemble ubiquitin chains at the Ub Lys-63 residue DNA damage triggers redistribution from the cytoplasm to the nucleus		GO:0010994:BP|free ubiquitin chain polymerization;GO:0031371:CC|ubiquitin conjugating enzyme complex;GO:0006301:BP|postreplication repair;GO:0016881:MF|acid-amino acid ligase activity;GO:0006513:BP|protein monoubiquitination;GO:0000209:BP|protein polyubiq	4	1	5578
1117	631282	636120	4839	DNF2	YDR093W	Aminophospholipid translocase 28flippase 29 type 4 P-type ATPase involved in phospholipid translocation contributing to endocytosis protein transport and cellular polarization localizes primarily to the plasma membrane localizes to the shmoo tip where it		GO:0015914:BP|phospholipid transport;GO:0045332:BP|phospholipid translocation;GO:0004012:MF|phospholipid-translocating ATPase activity;GO:0015662:MF|ATPase activity, coupled to transmembrane movement of ions, phosphorylative mechanism;GO:0007163:BP|establ	4	1	5578
1118	635840	636175	336	YDR094W	YDR094W	Dubious open reading frame unlikely to encode a functional protein based on available experimental and comparative sequence data partially overlaps verified ORF DNF2 2FYDR093W			4	1	5578
1119	636117	636527	411	YDR095C	YDR095C	Dubious open reading frame unlikely to encode a functional protein based on available experimental and comparative sequence data			4	1	5578
1120	637139	639823	2685	GIS1	YDR096W	Histone demethylase and transcription factor regulates genes during nutrient limitation activity modulated by proteasome-mediated proteolysis has JmjC and JmjN domain in N-terminus that interact promoting stability and proper transcriptional activity cont		GO:0071071:BP|regulation of phospholipid biosynthetic process;GO:0060275:BP|maintenance of stationary phase in response to starvation;GO:0016577:BP|histone demethylation;GO:0051864:MF|histone demethylase activity (H3-K36 specific);GO:0001078:MF|transcript	4	1	5578
1121	640109	643837	3729	MSH6	YDR097C	Protein required for mismatch repair in mitosis and meiosis forms a complex with Msh2p to repair both single-base 26 insertion-deletion mispairs also involved in interstrand cross-link repair potentially phosphorylated by Cdc28p		GO:0009411:BP|response to UV;GO:0032138:MF|single base insertion or deletion binding;GO:0000400:MF|four-way junction DNA binding;GO:0032301:CC|MutSalpha complex;GO:0032137:MF|guanine/thymine mispair binding;GO:0030983:MF|mismatched DNA binding;GO:0000710:	4	1	5578
1122	644178	644930	753	GRX3	YDR098C	Glutathione-dependent oxidoreductase hydroperoxide and superoxide-radical responsive monothiol glutaredoxin subfamily member along with Grx4p and Grx5p protects cells from oxidative damage with Grx4p binds to Aft1p in iron-replete conditions promoting its		GO:0015036:MF|disulfide oxidoreductase activity;GO:0015035:MF|protein disulfide oxidoreductase activity;GO:0051537:MF|2 iron, 2 sulfur cluster binding;GO:0009055:MF|electron carrier activity;GO:0045454:BP|cell redox homeostasis;GO:0006879:BP|cellular iron	4	1	5578
2657	27978	32756	4779	VMR1	YHL035C	Vacuolar membrane protein involved in multiple drug resistance and metal sensitivity ATP-binding cassette 28ABC 29 family member involved in drug transport potential Cdc28p substrate induced under respiratory conditions VMR1 has a paralog YBT1 that arose		GO:0015893:BP|drug transport;GO:0005840:CC|ribosome;GO:0010038:BP|response to metal ion;GO:0000329:CC|fungal-type vacuole membrane;GO:0042493:BP|response to drug;GO:0005774:CC|vacuolar membrane;GO:0005773:CC|vacuole;GO:0006200:BP|obsolete ATP catabolic pr	8	2	5392
2658	33176	33637	462	YHL034W-A	YHL034W-A	Dubious open reading frame unlikely to encode a functional protein based on available experimental and comparative sequence data overlaps ORF SBP1 2FYHL034C			8	1	5381
2659	33193	34077	885	SBP1	YHL034C	Protein that binds eIF4G and has a role in repression of translation has an RGG motif found in cytoplasmic P bodies binds to mRNAs under glucose starvation stress most often in the 5 27 UTR found associated with small nucleolar RNAs snR10 and snR11 SBP1 h		GO:0005730:CC|nucleolus;GO:0005737:CC|cytoplasm;GO:0003729:MF|mRNA binding;GO:0003723:MF|RNA binding;GO:0017148:BP|negative regulation of translation;GO:0000166:MF|nucleotide binding;GO:0000932:CC|P-body;GO:0003676:MF|nucleic acid binding;GO:0010494:CC|cy	8	1	5381
2660	35255	36025	771	RPL8A	YHL033C	Ribosomal 60S subunit protein L8A required for processing of 27SA3 pre-rRNA to 27SB pre-rRNA during assembly of large ribosomal subunit depletion leads to a turnover of pre-rRNA L8 binds to Domain I of 25S and 5.8 S rRNAs mutation results in decreased amo		GO:0002181:BP|cytoplasmic translation;GO:0022625:CC|cytosolic large ribosomal subunit;GO:0003735:MF|structural constituent of ribosome;GO:0042254:BP|ribosome biogenesis;GO:0030529:CC|intracellular ribonucleoprotein complex;GO:0000470:BP|maturation of LSU-	8	1	5381
2661	36379	38508	2130	GUT1	YHL032C	Glycerol kinase converts glycerol to glycerol-3-phosphate glucose repression of expression is mediated by Adr1p and Ino2p-Ino4p derepression of expression on non-fermentable carbon sources is mediated by Opi1p and Rsf1p	EC:2.7.1.30;glycerol degradation;Glycerol kinase	GO:0004370:MF|glycerol kinase activity;GO:0006072:BP|glycerol-3-phosphate metabolic process;GO:0006071:BP|glycerol metabolic process;GO:0005975:BP|carbohydrate metabolic process;GO:0016773:MF|phosphotransferase activity, alcohol group as acceptor;GO:00163	8	1	5381
2662	38815	39486	672	GOS1	YHL031C	v-SNARE protein involved in Golgi transport homolog of the mammalian protein GOS-28 2FGS28		GO:0005797:CC|Golgi medial cisterna;GO:0048193:BP|Golgi vesicle transport;GO:0005801:CC|cis-Golgi network;GO:0005484:MF|SNAP receptor activity;GO:0031201:CC|SNARE complex;GO:0006906:BP|vesicle fusion;GO:0000139:CC|Golgi membrane;GO:0005794:CC|Golgi appara	8	1	5381
2663	39074	39535	462	YHL030W-A	YHL030W-A	Dubious open reading frame unlikely to encode a functional protein based on available experimental and comparative sequence data overlaps the verified gene GOS1 2FYHL031C			8	1	5381
868	198662	199732	1071	YDL144C	YDL144C	Protein of unknown function green fluorescent protein 28GFP 29-fusion protein localizes to the cytoplasm and nucleus YDL144C is not an essential gene protein abundance increases in response to DNA replication stress		GO:0050661:MF|NADP binding;GO:0050662:MF|coenzyme binding;GO:0016616:MF|oxidoreductase activity, acting on the CH-OH group of donors, NAD or NADP as acceptor;GO:0008150:BP|BP;GO:0000166:MF|nucleotide binding;GO:0003674:MF|molecular_function;GO:0005634:CC|	4	1	82
869	199996	201582	1587	CCT4	YDL143W	Subunit of the cytosolic chaperonin Cct ring complex related to Tcp1p required for the assembly of actin and tubulins in vivo		GO:0044267:BP|cellular protein metabolic process;GO:0005832:CC|chaperonin-containing T-complex;GO:0051082:MF|unfolded protein binding;GO:0006457:BP|protein folding;GO:0000166:MF|nucleotide binding;GO:0005524:MF|ATP binding;GO:0005737:CC|cytoplasm	4	1	82
870	201719	202570	852	CRD1	YDL142C	Cardiolipin synthase produces cardiolipin which is a phospholipid of the mitochondrial inner membrane that is required for normal mitochondrial membrane potential and function required to maintain tubular mitochondrial morphology and functions in mitochon	EC:2.7.8.-;phospholipid biosynthesis;	GO:0007006:BP|mitochondrial membrane organization;GO:0008808:MF|cardiolipin synthase activity;GO:0006873:BP|cellular ion homeostasis;GO:0016780:MF|phosphotransferase activity, for other substituted phosphate groups;GO:0008654:BP|phospholipid biosynthetic	4	2	89
872	205360	210561	5202	RPO21	YDL140C	RNA polymerase II largest subunit B220 part of central core phosphorylation of C-terminal heptapeptide repeat domain regulates association with transcription and splicing factors similar to bacterial beta-prime		GO:0006351:BP|transcription, DNA-templated;GO:0003677:MF|DNA binding;GO:0046872:MF|metal ion binding;GO:0006366:BP|transcription from RNA polymerase II promoter;GO:0003899:MF|DNA-directed 5'-3' RNA polymerase activity;GO:0001172:BP|transcription, RNA-temp	4	1	1
876	217600	218367	768	RPL35B	YDL136W	Ribosomal 60S subunit protein L35B homologous to mammalian ribosomal protein L35 and bacterial L29 RPL35B has a paralog RPL35A that arose from the whole genome duplication		GO:0000463:BP|maturation of LSU-rRNA from tricistronic rRNA transcript (SSU-rRNA, 5.8S rRNA, LSU-rRNA);GO:0030687:CC|preribosome, large subunit precursor;GO:0002181:BP|cytoplasmic translation;GO:0022625:CC|cytosolic large ribosomal subunit;GO:0003735:MF|s	4	1	5
878	219662	220771	1110	PPH21	YDL134C	Catalytic subunit of protein phosphatase 2A 28PP2A 29 functionally redundant with Pph22p methylated at C terminus forms alternate complexes with several regulatory subunits involved in signal transduction and regulation of mitosis forms nuclear foci upon		GO:0046872:MF|metal ion binding;GO:0000082:BP|G1/S transition of mitotic cell cycle;GO:0004722:MF|protein serine/threonine phosphatase activity;GO:0000159:CC|protein phosphatase type 2A complex;GO:0006470:BP|protein dephosphorylation;GO:0007094:BP|mitotic	4	1	3
881	224304	226751	2448	CDC53	YDL132W	Cullin structural protein of SCF complexes 28which also contain Skp1p Cdc34p Hrt1p and an F-box protein 29 involved in ubiquitination SCF promotes the G1-S transition by targeting G1 cyclins and the Cln-CDK inhibitor Sic1p for degradation		GO:0042787:BP|protein ubiquitination involved in ubiquitin-dependent protein catabolic process;GO:0031146:BP|SCF-dependent proteasomal ubiquitin-dependent protein catabolic process;GO:0019005:CC|SCF ubiquitin ligase complex;GO:0000086:BP|G2/M transition o	4	1	1
882	227393	228715	1323	LYS21	YDL131W	Homocitrate synthase isozyme catalyzes the condensation of acetyl-CoA and alpha-ketoglutarate to form homocitrate which is the first step in the lysine biosynthesis pathway LYS21 has a paralog LYS20 that arose from the whole genome duplication	EC:4.1.3.21;lysine biosynthesis;Homocitrate synthase	GO:0004410:MF|homocitrate synthase activity;GO:0009085:BP|lysine biosynthetic process;GO:0019878:BP|lysine biosynthetic process via aminoadipic acid;GO:0019752:BP|carboxylic acid metabolic process;GO:0046912:MF|transferase activity, transferring acyl grou	4	1	1
885	231024	231899	876	YDL129W	YDL129W	Protein of unknown function green fluorescent protein 28GFP 29-fusion protein localizes to the cytoplasm and the nucleus YDL129W is not an essential gene relative distribution to the nucleus increases upon DNA replication stress		GO:0008150:BP|BP;GO:0003674:MF|molecular_function;GO:0005634:CC|nucleus;GO:0005737:CC|cytoplasm	4	2	2
895	246689	247612	924	YDL119C	YDL119C	Putative mitochondrial transport protein GFP-fusion protein is induced in response to the DNA-damaging agent MMS the authentic non-tagged protein is detected in purified mitochondria		GO:0005215:MF|transporter activity;GO:0016021:CC|integral component of membrane;GO:0055085:BP|transmembrane transport;GO:0006810:BP|transport;GO:0016020:CC|membrane;GO:0005743:CC|mitochondrial inner membrane;GO:0005488:MF|binding;GO:0005739:CC|mitochondri	4	2	2
896	247302	247682	381	YDL118W	YDL118W	Dubious open reading frame unlikely to encode a protein overlaps almost completely with YDL119C mutations that would affect both YDL118W and YDL119C confer defective telomere maintenance and are synthetically sick or lethal with alpha-synuclein		GO:0008150:BP|BP;GO:0003674:MF|molecular_function;GO:0005575:CC|CC	4	1	1
897	248581	251238	2658	CYK3	YDL117W	SH3-domain protein located in the bud neck and cytokinetic actin ring relocalizes from bud neck to nucleus upon DNA replication stress activates the chitin synthase activity of Chs2p during cytokinesis suppressor of growth and cytokinesis defects of chs2		GO:0071937:|;GO:0005935:CC|cellular bud neck;GO:0000142:CC|cellular bud neck contractile ring;GO:0000910:BP|cytokinesis;GO:0051301:BP|cell division;GO:0007049:BP|cell cycle;GO:0003674:MF|molecular_function;GO:0005737:CC|cytoplasm;GO:0050790:BP|regulation	4	2	2
898	251566	253746	2181	NUP84	YDL116W	Subunit of the Nup84p subcomplex of the nuclear pore complex 28NPC 29 contributes to nucleocytoplasmic transport and NPC biogenesis also plays roles in several processes that may require localization of genes or chromosomes at the nuclear periphery inclu		GO:0006609:BP|mRNA-binding (hnRNP) protein import into nucleus;GO:0000973:BP|posttranscriptional tethering of RNA polymerase II gene DNA at nuclear periphery;GO:0006607:BP|NLS-bearing protein import into nucleus;GO:0006409:BP|tRNA export from nucleus;GO:0	4	1	1
899	253995	255126	1132	IWR1	YDL115C	RNA polymerase II transport factor conserved from yeast to humans also has a role in transporting RNA polymerase III into the nucleus interacts with most of the RNAP II subunits nucleo-cytoplasmic shuttling protein deletion causes hypersensitivity to K1 k		GO:0005737:CC|cytoplasm;GO:0005634:CC|nucleus;GO:0015031:BP|protein transport;GO:0006913:BP|nucleocytoplasmic transport;GO:0044376:BP|RNA polymerase II complex import to nucleus;GO:0016591:CC|DNA-directed RNA polymerase II, holoenzyme;GO:1990022:BP|RNA po	4	2	2
900	254935	255048	114	YDL114W-A	YDL114W-A	Dubious open reading frame unlikely to encode a functional protein based on available experimental and comparative sequence data identified based on homology to hemiascomycetous yeasts			4	1	1
901	255604	256530	927	YDL114W	YDL114W	Putative short-chain dehydrogenase 2Freductase YDL114W is not an essential gene		GO:0008150:BP|BP;GO:0000166:MF|nucleotide binding;GO:0008152:BP|metabolic process;GO:0003674:MF|molecular_function;GO:0055114:BP|oxidation-reduction process;GO:0016491:MF|oxidoreductase activity;GO:0016021:CC|integral component of membrane	4	2	4
902	256633	258555	1923	ATG20	YDL113C	Sorting nexin family member required for the cytoplasm-to-vacuole targeting 28Cvt 29 pathway and for endosomal sorting has a Phox homology domain that binds phosphatidylinositol-3-phosphate interacts with Snx4p potential Cdc28p substrate		GO:0007154:BP|cell communication;GO:0034498:BP|early endosome to Golgi transport;GO:0035091:MF|phosphatidylinositol binding;GO:0000300:CC|obsolete peripheral to membrane of membrane fraction;GO:0000407:CC|pre-autophagosomal structure;GO:0032258:BP|CVT pat	4	3	4
903	258915	263225	4311	TRM3	YDL112W	2 27-O-ribose methyltransferase catalyzes the ribose methylation of the guanosine nucleotide at position 18 of tRNAs		GO:0005737:CC|cytoplasm;GO:0003723:MF|RNA binding;GO:0030488:BP|tRNA methylation;GO:0006396:BP|RNA processing;GO:0016423:MF|tRNA (guanine) methyltransferase activity;GO:0009020:MF|tRNA (guanosine-2'-O-)-methyltransferase activity;GO:0008173:MF|RNA methylt	4	7	11
905	264512	264964	453	TMA17	YDL110C	ATPase dedicated chaperone that adapts proteasome assembly to stress Tma17p is induced upon stress interacts with Rpt6p to assist its pairing to Rpt3p and early steps in proteasome biogenesis associates with ribosomes heterozygous deletion demonstrated in		GO:0005737:CC|cytoplasm;GO:0005634:CC|nucleus;GO:0030674:MF|protein binding, bridging;GO:0070682:BP|proteasome regulatory particle assembly	4	1	1
906	265258	267201	1944	YDL109C	YDL109C	Putative lipase involved in lipid metabolism not an essential gene YDL109C has a paralog ROG1 that arose from the whole genome duplication		GO:0016788:MF|hydrolase activity, acting on ester bonds;GO:0016042:BP|lipid catabolic process;GO:0006629:BP|lipid metabolic process;GO:0044255:BP|cellular lipid metabolic process;GO:0003674:MF|molecular_function;GO:0016787:MF|hydrolase activity;GO:0005575	4	4	6
907	267698	268699	1002	KIN28	YDL108W	Serine 2Fthreonine protein kinase subunit of transcription factor TFIIH involved in transcription initiation at RNA polymerase II promoters phosphorylates Ser5 residue of the PolII C-terminal domain 28CTD 29 at gene promoters relocalizes to the cytosol i		GO:0008353:MF|RNA polymerase II carboxy-terminal domain kinase activity;GO:0005675:CC|holo TFIIH complex;GO:0070985:CC|TFIIK complex;GO:0070816:BP|phosphorylation of RNA polymerase II C-terminal domain;GO:0006468:BP|protein phosphorylation;GO:0004674:MF|p	4	3	3
908	268921	269976	1056	MSS2	YDL107W	Peripherally bound inner membrane protein of the mitochondrial matrix involved in membrane insertion of C-terminus of Cox2p interacts genetically and physically with Cox18p		GO:0032979:BP|protein insertion into mitochondrial membrane from inner side;GO:0031314:CC|extrinsic component of mitochondrial inner membrane;GO:0005759:CC|mitochondrial matrix;GO:0003674:MF|molecular_function;GO:0016020:CC|membrane;GO:0005743:CC|mitochon	4	1	1
909	270222	271901	1680	PHO2	YDL106C	Homeobox transcription factor regulatory targets include genes involved in phosphate metabolism binds cooperatively with Pho4p to the PHO5 promoter phosphorylation of Pho2p facilitates interaction with Pho4p relocalizes to the cytosol in response to hypox		GO:0005829:CC|cytosol;GO:0006355:BP|regulation of transcription, DNA-templated;GO:0005634:CC|nucleus;GO:0003677:MF|DNA binding;GO:0003700:MF|transcription factor activity, sequence-specific DNA binding;GO:0006338:BP|chromatin remodeling;GO:0045944:BP|posi	4	1	1
910	272389	273597	1209	NSE4	YDL105W	Component of the SMC5-SMC6 complex this complex plays a key role in the removal of X-shaped DNA structures that arise between sister chromatids during DNA replication and repair		GO:0030915:CC|Smc5-Smc6 complex;GO:0006310:BP|DNA recombination;GO:0006974:BP|cellular response to DNA damage stimulus;GO:0006281:BP|DNA repair;GO:0003674:MF|molecular_function;GO:0005634:CC|nucleus	4	1	1
913	276872	280165	3294	POL3	YDL102W	Catalytic subunit of DNA polymerase delta required for chromosomal DNA replication during mitosis and meiosis intragenic recombination repair of double strand DNA breaks and DNA replication during nucleotide excision repair 28NER 29		GO:0071897:BP|DNA biosynthetic process;GO:0005829:CC|cytosol;GO:0003677:MF|DNA binding;GO:0046872:MF|metal ion binding;GO:0051539:MF|4 iron, 4 sulfur cluster binding;GO:0006260:BP|DNA replication;GO:0005657:CC|replication fork;GO:0000166:MF|nucleotide bin	4	1	1
914	280307	281848	1542	DUN1	YDL101C	Cell-cycle checkpoint serine-threonine kinase required for DNA damage-induced transcription of certain target genes phosphorylation of Rad55p and Sml1p and transient G2 2FM arrest after DNA damage Mec1p and Dun1p function in same pathway to regulate both		GO:0048478:BP|replication fork protection;GO:0000075:BP|cell cycle checkpoint;GO:0000077:BP|DNA damage checkpoint;GO:0006468:BP|protein phosphorylation;GO:0004674:MF|protein serine/threonine kinase activity;GO:0004672:MF|protein kinase activity;GO:0016772	4	2	2
915	282112	283176	1065	GET3	YDL100C	Guanine nucleotide exchange factor for Gpa1p amplifies G protein signaling functions as a chaperone under ATP-depleted oxidative stress conditions subunit of the GET complex which is involved in ATP dependent Golgi to ER trafficking and insertion of tail-		GO:0006620:BP|posttranslational protein targeting to endoplasmic reticulum membrane;GO:0071722:BP|detoxification of arsenic-containing substance;GO:0043529:CC|GET complex;GO:0045048:BP|protein insertion into ER membrane;GO:0009408:BP|response to heat;GO:0	4	2	2
916	283419	284444	1026	BUG1	YDL099W	Cis-golgi localized protein involved in ER to Golgi transport forms a complex with the mammalian GRASP65 homolog Grh1p mutants are compromised for the fusion of ER-derived vesicles with Golgi membranes		GO:0005801:CC|cis-Golgi network;GO:0016192:BP|vesicle-mediated transport;GO:0006888:BP|ER to Golgi vesicle-mediated transport;GO:0009306:BP|protein secretion;GO:0003674:MF|molecular_function;GO:0005737:CC|cytoplasm;GO:0006810:BP|transport;GO:0005794:CC|Go	4	3	4
917	284581	285165	585	SNU23	YDL098C	Component of the U4 2FU6.U5 snRNP complex involved in mRNA splicing via spliceosome		GO:0046872:MF|metal ion binding;GO:0000398:BP|mRNA splicing, via spliceosome;GO:0046540:CC|U4/U6 x U5 tri-snRNP complex;GO:0005681:CC|spliceosomal complex	4	1	5
918	285391	286695	1305	RPN6	YDL097C	Essential non-ATPase regulatory subunit of the 26S proteasome lid required for the assembly and activity of the 26S proteasome the human homolog 28S9 protein 29 partially rescues Rpn6p depletion protein abundance increases in response to DNA replication		GO:0005198:MF|structural molecule activity;GO:0006511:BP|ubiquitin-dependent protein catabolic process;GO:0034515:CC|proteasome storage granule;GO:0008541:CC|proteasome regulatory particle, lid subcomplex;GO:0043248:BP|proteasome assembly;GO:0005515:MF|pr	4	3	21
919	286998	287324	327	OPI6	YDL096C	Dubious open reading frame unlikely to encode a functional protein based on available experimental and comparative sequence data partially overlaps verified gene PMT1 2FYDL095W YDL096C is not essential			4	1	6
920	287059	289512	2454	PMT1	YDL095W	Protein O-mannosyltransferase of the ER membrane transfers mannose from dolichyl phosphate-D-mannose to protein serine and threonine residues 1 of 7 related proteins involved in O-glycosylation which is essential for cell wall rigidity involved in ER qual		GO:0016021:CC|integral component of membrane;GO:0004169:MF|dolichyl-phosphate-mannose-protein mannosyltransferase activity;GO:0035269:BP|protein O-linked mannosylation;GO:0016020:CC|membrane;GO:0000030:MF|mannosyltransferase activity;GO:0006493:BP|protein	4	7	14
921	289572	290081	510	YDL094C	YDL094C	Dubious open reading frame unlikely to encode a functional protein based on available experimental and comparative sequence data partially overlaps verfied gene PMT5 2FYDL093W YDL094C is not essential		GO:0016021:CC|integral component of membrane	4	2	4
922	289909	292140	2232	PMT5	YDL093W	Protein O-mannosyltransferase transfers mannose residues from dolichyl phosphate-D-mannose to protein serine 2Fthreonine residues acts in a complex with Pmt3p can instead interact with Pmt2p in some conditions target for new antifungals		GO:0016021:CC|integral component of membrane;GO:0004169:MF|dolichyl-phosphate-mannose-protein mannosyltransferase activity;GO:0035269:BP|protein O-linked mannosylation;GO:0016020:CC|membrane;GO:0000030:MF|mannosyltransferase activity;GO:0006493:BP|protein	4	7	18
923	292781	293221	441	SRP14	YDL092W	Signal recognition particle 28SRP 29 subunit interacts with the RNA component of SRP to form the Alu domain which is the region of SRP responsible for arrest of nascent chain elongation during membrane targeting homolog of mammalian SRP14		GO:0048500:CC|signal recognition particle;GO:0005634:CC|nucleus;GO:0005048:MF|signal sequence binding;GO:0030942:MF|endoplasmic reticulum signal peptide binding;GO:0008312:MF|7S RNA binding;GO:0005786:CC|signal recognition particle, endoplasmic reticulum	4	1	1
924	293392	294759	1368	UBX3	YDL091C	Subunit of the DSC ubiquitin ligase complex UBX 28ubiquitin regulatory X 29 domain-containing protein that interacts with Cdc48p green fluorescent protein 28GFP 29-fusion protein localizes to the cytoplasm in a punctate pattern ortholog of fission yeast		GO:0008150:BP|BP;GO:0003674:MF|molecular_function;GO:0005737:CC|cytoplasm;GO:0033523:BP|histone H2B ubiquitination;GO:0044695:CC|Dsc E3 ubiquitin ligase complex;GO:0005515:MF|protein binding	4	4	4
925	295034	296329	1296	RAM1	YDL090C	Beta subunit of the CAAX farnesyltransferase 28FTase 29 this complex prenylates the a-factor mating pheromone and Ras proteins required for the membrane localization of Ras proteins and a-factor homolog of the mammalian FTase beta subunit		GO:0008270:MF|zinc ion binding;GO:0018343:BP|protein farnesylation;GO:0004660:MF|protein farnesyltransferase activity;GO:0042127:BP|regulation of cell proliferation;GO:0005965:CC|protein farnesyltransferase complex;GO:0003824:MF|catalytic activity	4	3	4
926	296820	298274	1455	NUR1	YDL089W	Protein of unknown function interacts with Csm1p Lrs4p required for rDNA repeat stability null mutant causes increase in unequal sister-chromatid exchange GFP-fusion protein localizes to the nuclear periphery possible Cdc28p substrate		GO:0034399:CC|nuclear periphery;GO:0043007:BP|maintenance of rDNA;GO:0031965:CC|nuclear membrane;GO:0003674:MF|molecular_function;GO:0005634:CC|nucleus;GO:0016021:CC|integral component of membrane;GO:0016020:CC|membrane	4	4	5
927	298417	300003	1587	ASM4	YDL088C	FG-nucleoporin component of central core of nuclear pore complex 28NPC 29 contributes directly to nucleocytoplasmic transport induces membrane tubulation which may contribute to nuclear pore assembly ASM4 has a paralog NUP53 that arose from the whole gen		GO:0006913:BP|nucleocytoplasmic transport;GO:0031990:BP|mRNA export from nucleus in response to heat stress;GO:0005643:CC|nuclear pore;GO:0051028:BP|mRNA transport;GO:0006999:BP|nuclear pore organization;GO:0031965:CC|nuclear membrane;GO:0005543:MF|phosph	4	5	9
928	300214	300999	786	LUC7	YDL087C	Essential protein associated with the U1 snRNP complex splicing factor involved in recognition of 5 27 splice site contains two zinc finger motifs N-terminal zinc finger binds pre-mRNA relocalizes to the cytosol in response to hypoxia		GO:0005685:CC|U1 snRNP;GO:0006376:BP|mRNA splice site selection;GO:0071004:CC|U2-type prespliceosome;GO:0005681:CC|spliceosomal complex;GO:0030529:CC|intracellular ribonucleoprotein complex;GO:0003729:MF|mRNA binding;GO:0008380:BP|RNA splicing;GO:0006397:	4	3	12
929	301413	302234	822	YDL086W	YDL086W	Putative carboxymethylenebutenolidase the authentic non-tagged protein is detected in highly purified mitochondria in high-throughput studies YDL086W is not an essential gene		GO:0008150:BP|BP;GO:0016787:MF|hydrolase activity;GO:0005737:CC|cytoplasm;GO:0005739:CC|mitochondrion;GO:0008806:MF|carboxymethylenebutenolidase activity;GO:0008152:BP|metabolic process	4	4	6
930	301655	302089	435	YDL086C-A	YDL086C-A	Dubious open reading frame unlikely to encode a functional protein based on available experimental and comparative sequence data overlaps uncharacterized ORF YDL086W identified by gene-trapping microarray expression analysis and genome-wide homology searc			4	2	3
931	302464	302670	207	YDL085C-A	YDL085C-A	Putative protein of unknown function green fluorescent protein 28GFP 29-fusion protein localizes to the cytoplasm and nucleus		GO:0008150:BP|BP;GO:0003674:MF|molecular_function;GO:0005634:CC|nucleus;GO:0005737:CC|cytoplasm	4	1	1
932	303211	304848	1638	NDE2	YDL085W	Mitochondrial external NADH dehydrogenase catalyzes the oxidation of cytosolic NADH Nde1p and Nde2p are involved in providing the cytosolic NADH to the mitochondrial respiratory chain NDE2 has a paralog NDE1 that arose from the whole genome duplication		GO:0050660:MF|flavin adenine dinucleotide binding;GO:0006116:BP|NADH oxidation;GO:0005758:CC|mitochondrial intermembrane space;GO:0055114:BP|oxidation-reduction process;GO:0016491:MF|oxidoreductase activity;GO:0005739:CC|mitochondrion;GO:0003954:MF|NADH d	4	4	6
933	305237	306577	1341	SUB2	YDL084W	Component of the TREX complex required for nuclear mRNA export member of the DEAD-box RNA helicase superfamily and is involved in early and late steps of spliceosome assembly homolog of the human splicing factor hUAP56 relocalizes from nucleus to cytoplas		GO:0031124:BP|mRNA 3'-end processing;GO:0006368:BP|transcription elongation from RNA polymerase II promoter;GO:0005524:MF|ATP binding;GO:0006200:BP|obsolete ATP catabolic process;GO:0000398:BP|mRNA splicing, via spliceosome;GO:0006406:BP|mRNA export from	4	2	4
934	306926	307789	864	RPS16B	YDL083C	Protein component of the small 2840S 29 ribosomal subunit homologous to mammalian ribosomal protein S16 and bacterial S9 RPS16B has a paralog RPS16A that arose from the whole genome duplication		GO:0002181:BP|cytoplasmic translation;GO:0003735:MF|structural constituent of ribosome;GO:0022627:CC|cytosolic small ribosomal subunit;GO:0005840:CC|ribosome;GO:0006412:BP|translation;GO:0006310:BP|DNA recombination;GO:0000462:BP|maturation of SSU-rRNA fr	4	1	2
935	308424	309388	965	RPL13A	YDL082W	Ribosomal 60S subunit protein L13A not essential for viability homologous to mammalian ribosomal protein L13 no bacterial homolog RPL13A has a paralog RPL1that arose from the whole genome duplication		GO:0002181:BP|cytoplasmic translation;GO:0022625:CC|cytosolic large ribosomal subunit;GO:0003735:MF|structural constituent of ribosome;GO:0005840:CC|ribosome;GO:0006412:BP|translation;GO:0005622:CC|intracellular	4	2	2
937	310642	312471	1830	THI3	YDL080C	Regulatory protein that binds Pdc2p and Thi2p transcription factors activates thiamine biosynthesis transcription factors Pdc2p and Thi2p by binding to them but releases and de-activates them upon binding to thiamine pyrophosphate 28TPP 29 the end produc	EC:4.1.1.72;isoleucine degradation;	GO:0005634:CC|nucleus;GO:0000287:MF|magnesium ion binding;GO:0001102:MF|RNA polymerase II activating transcription factor binding;GO:0045944:BP|positive regulation of transcription from RNA polymerase II promoter;GO:0030976:MF|thiamine pyrophosphate bindi	4	1	1
938	312951	314748	1798	MRK1	YDL079C	Glycogen synthase kinase 3 28GSK-3 29 homolog one of four GSK-3 homologs in S. cerevisiae that function to activate Msn2p-dependent transcription of stress responsive genes and that function in protein degradation MRK1 has a paralog RIM11 that arose from		GO:0042176:BP|regulation of protein catabolic process;GO:0006468:BP|protein phosphorylation;GO:0004674:MF|protein serine/threonine kinase activity;GO:0004672:MF|protein kinase activity;GO:0016772:MF|transferase activity, transferring phosphorus-containing	4	1	1
940	316971	320120	3150	VAM6	YDL077C	Subunit of the HOPS endocytic tethering complex vacuole membrane protein that functions as a Rab GTPase effector interacting with both GTP- and GDP-bound conformations of Ypt7p facilitating tethering and promoting several membrane fusion events at the lat		GO:0007033:BP|vacuole organization;GO:0042144:BP|vacuole fusion, non-autophagic;GO:0032889:BP|regulation of vacuole fusion, non-autophagic;GO:0017112:MF|Rab guanyl-nucleotide exchange factor activity;GO:0035091:MF|phosphatidylinositol binding;GO:0034727:B	4	7	14
941	320668	321552	885	RXT3	YDL076C	Component of the Rpd3L histone deacetylase complex involved in histone deacetylation protein abundance increases in response to DNA replication stress		GO:0006351:BP|transcription, DNA-templated;GO:0016568:|;GO:0033698:CC|Rpd3L complex;GO:0016479:BP|negative regulation of transcription from RNA polymerase I promoter	4	2	4
942	322226	322988	763	RPL31A	YDL075W	Ribosomal 60S subunit protein L31A associates with karyopherin Sxm1p loss of both Rpl31p and Rpl39p confers lethality homologous to mammalian ribosomal protein L31 no bacterial homolog RPL31A has a paralog RPL31B that arose from the whole genome duplicati		GO:0002181:BP|cytoplasmic translation;GO:0006450:BP|regulation of translational fidelity;GO:0022625:CC|cytosolic large ribosomal subunit;GO:0003735:MF|structural constituent of ribosome;GO:0005840:CC|ribosome;GO:0006412:BP|translation;GO:0005622:CC|intrac	4	3	18
943	324047	326149	2103	BRE1	YDL074C	E3 ubiquitin ligase forms heterodimer with Rad6p to monoubiquinate histone H2B-K123 which is required for the subsequent methylation of histone H3-K4 and H3-K79 required for DSBR transcription silencing and checkpoint control interacts with RNA-binding pr		GO:0000724:BP|double-strand break repair via homologous recombination;GO:0031573:BP|intra-S DNA damage checkpoint;GO:0031571:BP|mitotic G1 DNA damage checkpoint;GO:0010390:BP|histone monoubiquitination;GO:0042138:BP|meiotic DNA double-strand break formati	4	6	43
944	326613	329567	2955	YDL073W	YDL073W	Putative protein of unknown function YDL073W is not an essential gene		GO:0008150:BP|BP;GO:0003674:MF|molecular_function;GO:0005575:CC|CC	4	9	74
945	329836	330447	612	YET3	YDL072C	Protein of unknown function YET3 null mutant decreases the level of secreted invertase homolog of human BAP31 protein protein abundance increases in response to DNA replication stress		GO:0006886:BP|intracellular protein transport;GO:0016192:BP|vesicle-mediated transport;GO:0015031:BP|protein transport;GO:0008150:BP|BP;GO:0005783:CC|endoplasmic reticulum;GO:0005789:CC|endoplasmic reticulum membrane;GO:0003674:MF|molecular_function;GO:00	4	1	31
946	330666	331040	375	YDL071C	YDL071C	Dubious open reading frame unlikely to encode a functional protein based on available experimental and comparative sequence data partially overlaps the verified ORF BDF2 2FYDL070W			4	2	20
947	331024	332940	1917	BDF2	YDL070W	Protein involved in transcription initiation acts at TATA-containing promoters associates with the basal transcription factor TFIID contains two bromodomains corresponds to the C-terminal region of mammalian TAF1 redundant with Bdf1p protein abundance inc		GO:0070577:MF|lysine-acetylated histone binding;GO:0042393:MF|histone binding;GO:0030435:BP|sporulation resulting in formation of a cellular spore;GO:0008150:BP|BP;GO:0006974:BP|cellular response to DNA damage stimulus;GO:0006351:BP|transcription, DNA-tem	4	2	55
948	333121	333810	690	CBS1	YDL069C	Mitochondrial translational activator of the COB mRNA membrane protein that interacts with translating ribosomes acts on the COB mRNA 5 27-untranslated leader		GO:0097033:BP|mitochondrial respiratory chain complex III biogenesis;GO:0005761:CC|mitochondrial ribosome;GO:0070131:BP|positive regulation of mitochondrial translation;GO:0045182:MF|translation regulator activity;GO:0031314:CC|extrinsic component of mito	4	2	52
949	333500	333829	330	YDL068W	YDL068W	Dubious open reading frame unlikely to encode a functional protein based on available experimental and comparative sequence data		GO:0016021:CC|integral component of membrane	4	2	52
950	334217	334396	180	COX9	YDL067C	Subunit VIIa of cytochrome c oxidase 28Complex IV 29 Complex IV is the terminal member of the mitochondrial inner membrane electron transport chain	EC:1.9.3.1;aerobic respiration, electron transport chain;Cytochrome-c oxidase	GO:0005746:CC|mitochondrial respiratory chain;GO:0005751:CC|mitochondrial respiratory chain complex IV;GO:0006123:BP|mitochondrial electron transport, cytochrome c to oxygen;GO:0022904:BP|respiratory electron transport chain;GO:0004129:MF|cytochrome-c oxi	4	1	50
951	334835	336121	1287	YDL066W	YDL066W	Mitochondrial NADP-specific isocitrate dehydrogenase catalyzes the oxidation of isocitrate to alpha-ketoglutarate not required for mitochondrial respiration and may function to divert alpha-ketoglutarate to biosynthetic processes	EC:1.1.1.42;superpathway of glutamate biosynthesis;Isocitrate dehydrogenase (NADP+)	GO:0005739:CC|mitochondrion;GO:0006099:BP|tricarboxylic acid cycle;GO:0042645:CC|mitochondrial nucleoid;GO:0000287:MF|magnesium ion binding;GO:0055114:BP|oxidation-reduction process;GO:0016616:MF|oxidoreductase activity, acting on the CH-OH group of donor	4	2	58
952	336249	337277	1029	PEX19	YDL065C	Chaperone and import receptor for newly-synthesized class I PMPs binds peroxisomal membrane proteins 28PMPs 29 in the cytoplasm and delivers them to the peroxisome for subsequent insertion into the peroxisomal membrane interacts with Myo2p and contribute		GO:1990415:CC|Pex17p-Pex14p docking complex;GO:0005789:CC|endoplasmic reticulum membrane;GO:0005829:CC|cytosol;GO:0005778:CC|peroxisomal membrane;GO:0005783:CC|endoplasmic reticulum;GO:0005777:CC|peroxisome;GO:0045033:BP|peroxisome inheritance;GO:0050821:	4	3	11
953	337487	338070	584	UBC9	YDL064W	SUMO-conjugating enzyme involved in the Smt3p conjugation pathway nuclear protein required for S- and M-phase cyclin degradation and mitotic control involved in proteolysis mediated by the anaphase-promoting complex cyclosome 28APCC 29		GO:0000794:CC|condensed nuclear chromosome;GO:0019789:MF|SUMO transferase activity;GO:0016881:MF|acid-amino acid ligase activity;GO:0000086:BP|G2/M transition of mitotic cell cycle;GO:0000022:BP|mitotic spindle elongation;GO:0016925:BP|protein sumoylation	4	2	3
954	338272	340134	1863	SYO1	YDL063C	Transport adaptor or symportin facilitates synchronized nuclear coimport of the two 5S-rRNA binding proteins Rpl5p and Rpl11p required for biogenesis of the large ribosomal subunit green fluorescent protein 28GFP 29-fusion protein localizes to the cytopl		GO:0042273:BP|ribosomal large subunit biogenesis;GO:0003674:MF|molecular_function;GO:0005634:CC|nucleus;GO:0005737:CC|cytoplasm;GO:0005488:MF|binding;GO:0006606:BP|protein import into nucleus	4	5	9
955	339857	340282	426	YDL062W	YDL062W	Dubious open reading frame unlikely to encode a functional protein based on available experimental and comparative sequence data partially overlaps uncharacterized ORF YDL063C YDL062W is not essential			4	1	1
957	341619	343985	2367	TSR1	YDL060W	Protein required for processing of 20S pre-rRNA in the cytoplasm associates with pre-40S ribosomal particles inhibits the premature association of 60S subunits with assembling 40S subunits in the cytoplasm similar to Bms1p relocalizes from nucleus to cyto		GO:0043021:MF|ribonucleoprotein complex binding;GO:0006364:BP|rRNA processing;GO:0005730:CC|nucleolus;GO:0005737:CC|cytoplasm;GO:0005634:CC|nucleus;GO:0042254:BP|ribosome biogenesis	4	1	2
958	344237	344953	717	RAD59	YDL059C	Protein involved DNA double-strand break repair repairs breaks in DNA during vegetative growth via recombination and single-strand annealing anneals complementary single-stranded DNA forms nuclear foci upon DNA replication stress required for loading of R		GO:0006281:BP|DNA repair;GO:0005634:CC|nucleus;GO:0000733:BP|DNA strand renaturation;GO:0006310:BP|DNA recombination;GO:0000722:BP|telomere maintenance via recombination;GO:0045002:BP|double-strand break repair via single-strand annealing;GO:0006277:BP|DN	4	1	2
959	345665	351037	5373	USO1	YDL058W	Essential protein involved in vesicle-mediated ER to Golgi transport binds membranes and functions during vesicle docking to the Golgi required for assembly of the ER-to-Golgi SNARE complex		GO:0048193:BP|Golgi vesicle transport;GO:0012507:CC|ER to Golgi transport vesicle membrane;GO:0048280:BP|vesicle fusion with Golgi apparatus;GO:0030659:CC|cytoplasmic vesicle membrane;GO:0031410:CC|cytoplasmic vesicle;GO:0008565:MF|protein transporter act	4	14	17
960	351434	352420	987	YDL057W	YDL057W	Putative protein of unknown function YDL057W is not an essential gene		GO:0008150:BP|BP;GO:0003674:MF|molecular_function;GO:0005575:CC|CC	4	2	2
961	352877	355378	2502	MBP1	YDL056W	Transcription factor involved in regulation of cell cycle progression from G1 to S phase forms a complex with Swi6p that binds to MluI cell cycle box regulatory element in promoters of DNA synthesis genes		GO:0030907:CC|MBF transcription complex;GO:0000083:BP|regulation of transcription involved in G1/S transition of mitotic cell cycle;GO:0045893:BP|positive regulation of transcription, DNA-templated;GO:0003700:MF|transcription factor activity, sequence-spe	4	2	4
963	359825	361285	1461	MCH1	YDL054C	Protein with similarity to mammalian monocarboxylate permeases monocarboxylate permeases are involved in transport of monocarboxylic acids across the plasma membrane but mutant is not deficient in monocarboxylate transport		GO:0005774:CC|vacuolar membrane;GO:0005773:CC|vacuole;GO:0005215:MF|transporter activity;GO:0016021:CC|integral component of membrane;GO:0055085:BP|transmembrane transport;GO:0006810:BP|transport;GO:0016020:CC|membrane;GO:0000329:CC|fungal-type vacuole me	4	1	1
964	361699	362256	558	PBP4	YDL053C	Pbp1p binding protein interacts strongly with Pab1p-binding protein 1 28Pbp1p 29 in the yeast two-hybrid system also interacts with Lsm12p in a copurification assay relative distribution to the nucleus increases upon DNA replication stress		GO:0005634:CC|nucleus;GO:0010494:CC|cytoplasmic stress granule	4	2	16
965	362672	363583	912	SLC1	YDL052C	1-acyl-sn-glycerol-3-phosphate acyltransferase catalyzes the acylation of lysophosphatidic acid to form phosphatidic acid a key intermediate in lipid metabolism enzymatic activity detected in lipid particles and microsomes	EC:2.3.1.51;phosphatidate biosynthesis I (the dihydroxyacetone pathway);1-acylglycerol-3-phosphate O-acyltransferase	GO:0016021:CC|integral component of membrane;GO:0008654:BP|phospholipid biosynthetic process;GO:0005811:CC|lipid particle;GO:0008152:BP|metabolic process;GO:0016020:CC|membrane;GO:0016746:MF|transferase activity, transferring acyl groups;GO:0016024:BP|CDP	4	2	26
966	363952	364779	828	LHP1	YDL051W	RNA binding protein required for maturation of tRNA and U6 snRNA acts as a molecular chaperone for RNAs transcribed by polymerase III homologous to human La 28SS-B 29 autoantigen		GO:0008033:BP|tRNA processing;GO:0006396:BP|RNA processing;GO:0030529:CC|intracellular ribonucleoprotein complex;GO:0005654:CC|nucleoplasm;GO:0000049:MF|tRNA binding;GO:0005730:CC|nucleolus;GO:0003676:MF|nucleic acid binding;GO:0000166:MF|nucleotide bindi	4	4	10
967	364446	364817	372	YDL050C	YDL050C	Dubious open reading frame unlikely to encode a functional protein based on available experimental and comparative sequence data		GO:0016021:CC|integral component of membrane	4	3	5
968	365068	365874	807	KNH1	YDL049C	Protein with similarity to Kre9p Kre9p is involved in cell wall beta 1 2C6-glucan synthesis overproduction suppresses growth defects of a kre9 null mutant required for propionic acid resistance		GO:0042546:BP|cell wall biogenesis;GO:0006078:BP|(1->6)-beta-D-glucan biosynthetic process;GO:0007047:|;GO:0009277:CC|fungal-type cell wall;GO:0005618:CC|cell wall;GO:0005576:CC|extracellular region;GO:0003674:MF|molecular_function;GO:0071555:BP|cell wall	4	4	11
969	366739	368211	1473	STP4	YDL048C	Protein containing a Kruppel-type zinc-finger domain similar to Stp1p Stp2p predicted transcription factor relative distribution to the nucleus increases upon DNA replication stress STP4 has a paralog STP3 that arose from the whole genome duplication		GO:0005739:CC|mitochondrion;GO:0005634:CC|nucleus;GO:0046872:MF|metal ion binding;GO:0003676:MF|nucleic acid binding	4	4	37
970	369771	370706	936	SIT4	YDL047W	Type 2A-related serine-threonine phosphatase functions in the G1 2FS transition of the mitotic cycle regulator of COPII coat dephosphorylation required for ER to Golgi traffic interacts with Hrr25p kinase cytoplasmic and nuclear protein that modulates fun		GO:0031505:BP|fungal-type cell wall organization;GO:0005737:CC|cytoplasm;GO:0034599:BP|cellular response to oxidative stress;GO:0006281:BP|DNA repair;GO:0046872:MF|metal ion binding;GO:0002098:BP|tRNA wobble uridine modification;GO:0007067:BP|mitotic nucl	4	1	51
971	371240	371761	522	NPC2	YDL046W	Functional homolog of human NPC2 2FHe1 human NPC2 is a cholesterol-binding protein whose deficiency causes Niemann-Pick type C2 disease involving retention of cholesterol in lysosomes		GO:0032366:BP|intracellular sterol transport;GO:0006869:BP|lipid transport;GO:0000328:CC|fungal-type vacuole lumen;GO:0000324:CC|fungal-type vacuole;GO:0005773:CC|vacuole;GO:0003674:MF|molecular_function;GO:0006810:BP|transport	4	2	12
972	372248	372535	288	MRP10	YDL045W-A	Mitochondrial ribosomal protein of the small subunit contains twin cysteine-x9-cysteine motifs oxidized by Mia40p during import into mitochondria		GO:0005763:CC|mitochondrial small ribosomal subunit;GO:0032543:BP|mitochondrial translation;GO:0033108:BP|mitochondrial respiratory chain complex assembly;GO:0003735:MF|structural constituent of ribosome;GO:0030529:CC|intracellular ribonucleoprotein compl	4	1	1
973	372688	373608	921	FAD1	YDL045C	Flavin adenine dinucleotide 28FAD 29 synthetase performs the second step in synthesis of FAD from riboflavin	EC:2.7.7.2;riboflavin, FMN and FAD biosynthesis;FMN adenylyltransferase	GO:0006747:BP|FAD biosynthetic process;GO:0003919:MF|FMN adenylyltransferase activity;GO:0016779:MF|nucleotidyltransferase activity;GO:0000166:MF|nucleotide binding;GO:0005524:MF|ATP binding;GO:0008152:BP|metabolic process;GO:0016740:MF|transferase activi	4	4	14
981	387513	388901	1389	PUS9	YDL036C	Mitochondrial tRNA 3Apseudouridine synthase catalyzes the formation of pseudouridine at position 32 in mitochondrial tRNAs contains an N-terminal mitochondrial targeting sequence PUS9 has a paralog RIB2 that arose from the whole genome duplication		GO:0009451:BP|RNA modification;GO:0005739:CC|mitochondrion;GO:0003723:MF|RNA binding;GO:0009982:MF|pseudouridine synthase activity;GO:0031119:BP|tRNA pseudouridine synthesis;GO:0001522:BP|pseudouridine synthesis	4	1	1
986	394217	397204	2988	DBP10	YDL031W	Putative ATP-dependent RNA helicase of the DEAD-box protein family constituent of 66S pre-ribosomal particles essential protein involved in ribosome biogenesis		GO:0016818:MF|hydrolase activity, acting on acid anhydrides, in phosphorus-containing anhydrides;GO:0000027:BP|ribosomal large subunit assembly;GO:0004386:MF|helicase activity;GO:0008026:MF|ATP-dependent helicase activity;GO:0004004:MF|ATP-dependent RNA h	4	1	1
2664	40084	45690	5607	ECM29	YHL030W	Scaffold protein assists in association of the proteasome core particle with the regulatory particle inhibits proteasomal ATPase activity degraded by the mature proteasome after assembly contains HEAT-like repeats protein increases in abundance and reloca		GO:0000502:CC|proteasome complex;GO:0032947:MF|protein complex scaffold;GO:0043248:BP|proteasome assembly;GO:0005634:CC|nucleus;GO:0005737:CC|cytoplasm;GO:0005488:MF|binding	8	1	5381
2665	45929	47968	2040	OCA5	YHL029C	Cytoplasmic protein required for replication of Brome mosaic virus S. cerevisiae is a model system for studying replication of positive-strand RNA viruses in their natural hosts		GO:0032851:|;GO:0032313:|;GO:0005097:|;GO:0008150:BP|BP;GO:0005622:CC|intracellular;GO:0003674:MF|molecular_function;GO:0005737:CC|cytoplasm	8	1	5381
2666	48763	50580	1818	WSC4	YHL028W	Endoplasmic reticulum 28ER 29 membrane protein involved in the translocation of soluble secretory proteins and insertion of membrane proteins into the ER membrane may also have a role in the stress response but has only partial functional overlap with WS		GO:0004888:MF|transmembrane signaling receptor activity;GO:0006616:BP|SRP-dependent cotranslational protein targeting to membrane, translocation;GO:0009408:BP|response to heat;GO:0007047:|;GO:0005624:CC|obsolete membrane fraction;GO:0005789:CC|endoplasmic	8	1	5381
2667	51111	52988	1878	RIM101	YHL027W	Cys2His2 zinc-finger transcriptional repressor involved in alkaline responsive gene repression as part of adaptation to alkaline conditions involved in cell wall assembly required for alkaline pH-stimulated haploid invasive growth and sporulation activate		GO:0005737:CC|cytoplasm;GO:0005634:CC|nucleus;GO:0000122:BP|negative regulation of transcription from RNA polymerase II promoter;GO:0003677:MF|DNA binding;GO:0046872:MF|metal ion binding;GO:0007126:BP|meiotic nuclear division;GO:0030437:BP|ascospore forma	8	1	5381
2668	53219	54166	948	YHL026C	YHL026C	Putative protein of unknown function transcriptionally regulated by Upc2p via an upstream sterol response element YHL026C is not an essential gene in 2005 the start site was moved 141 nt upstream 28see Locus History 29		GO:0008150:BP|BP;GO:0003674:MF|molecular_function;GO:0005575:CC|CC;GO:0016021:CC|integral component of membrane;GO:0016020:CC|membrane	8	1	5381
582	17290	18561	1272	VAC17	YCL063W	Phosphoprotein involved in vacuole inheritance degraded in late M phase of the cell cycle acts as a vacuole-specific receptor for myosin Myo2p		GO:0043495:MF|protein anchor;GO:0000329:CC|fungal-type vacuole membrane;GO:0005774:CC|vacuolar membrane;GO:0005773:CC|vacuole;GO:0000011:BP|vacuole inheritance;GO:0016020:CC|membrane;GO:0071563:CC|Myo2p-Vac17p-Vac8p transport complex	3	3	5274
583	18816	22106	3291	MRC1	YCL061C	S-phase checkpoint protein required for DNA replication couples DNA helicase and DNA polymerase interacts with and stabilizes Pol2p at stalled replication forks during stress where it forms a pausing complex with Tof1p and is phosphorylated by Mec1p with		GO:0000228:CC|nuclear chromosome;GO:0043570:BP|maintenance of DNA repeat elements;GO:0031298:CC|replication fork protection complex;GO:0043596:CC|nuclear replication fork;GO:0000076:BP|DNA replication checkpoint;GO:0048478:BP|replication fork protection;G	3	1	5271
584	22429	23379	951	KRR1	YCL059C	Nucleolar protein required for rRNA synthesis and ribosomal assembly required for the synthesis of 18S rRNA and for the assembly of 40S ribosomal subunit essential gene		GO:0042274:BP|ribosomal small subunit biogenesis;GO:0032040:CC|small-subunit processome;GO:0000447:BP|endonucleolytic cleavage in ITS1 to separate SSU-rRNA from 5.8S rRNA and LSU-rRNA from tricistronic rRNA transcript (SSU-rRNA, 5.8S rRNA, LSU-rRNA);GO:00	3	1	5271
585	23523	23981	459	FYV5	YCL058C	Protein involved in regulation of the mating pathway binds with Matalpha2p to promoters of haploid-specific genes required for survival upon exposure to K1 killer toxin involved in ion homeostasis		GO:0006873:BP|cellular ion homeostasis;GO:0000750:BP|pheromone-dependent signal transduction involved in conjugation with cellular fusion;GO:0003674:MF|molecular_function;GO:0016021:CC|integral component of membrane;GO:0005886:CC|plasma membrane;GO:000557	3	1	5271
586	23584	23925	342	ADF1	YCL058W-A	Transcriptional repressor encoded by the FYV5 antisense strand negatively regulates transcription of FYV5 by binding to the promoter on the sense strand		GO:0000750:BP|pheromone-dependent signal transduction involved in conjugation with cellular fusion;GO:0000122:BP|negative regulation of transcription from RNA polymerase II promoter;GO:0006351:BP|transcription, DNA-templated;GO:0006355:BP|regulation of tr	3	1	5271
587	24032	24325	294	MIC10	YCL057C-A	Conserved component of the MICOS complex MICOS 28formerly MINOS or MitOS 29 is a mitochondrial inner membrane complex that extends into the intermembrane space and has a role in the maintenance of crista junctions inner membrane architecture and formatio		GO:0031305:CC|integral component of mitochondrial inner membrane;GO:0042407:BP|cristae formation;GO:0044284:CC|mitochondrial crista junction;GO:0003674:MF|molecular_function;GO:0016021:CC|integral component of membrane;GO:0016020:CC|membrane;GO:0005739:CC	3	1	5271
588	24768	26906	2139	PRD1	YCL057W	Zinc metalloendopeptidase found in the cytoplasm and intermembrane space of mitochondria with Cym1p involved in degradation of mitochondrial proteins and of presequence peptides cleaved from imported proteins protein abundance increases in response to DNA		GO:0005737:CC|cytoplasm;GO:0046872:MF|metal ion binding;GO:0006508:BP|proteolysis;GO:0008237:MF|metallopeptidase activity;GO:0005794:CC|Golgi apparatus;GO:0004222:MF|metalloendopeptidase activity;GO:0005758:CC|mitochondrial intermembrane space;GO:0000324:	3	1	5271
1001	422833	423510	678	ERP3	YDL018C	Protein with similarity to Emp24p and Erv25p member of the p24 family involved in ER to Golgi transport		GO:0016192:BP|vesicle-mediated transport;GO:0015031:BP|protein transport;GO:0005783:CC|endoplasmic reticulum;GO:0005789:CC|endoplasmic reticulum membrane;GO:0003674:MF|molecular_function;GO:0016021:CC|integral component of membrane;GO:0006810:BP|transport	4	3	13
1002	424209	425732	1524	CDC7	YDL017W	DDK 28Dbf4-dependent kinase 29 catalytic subunit required for origin firing and replication fork progression in mitotic S phase through phosphorylation of Mcm2-7p complexes and Cdc45p kinase activity correlates with cyclical DBF4 expression required for		GO:0031431:CC|Dbf4-dependent protein kinase complex;GO:0031938:BP|regulation of chromatin silencing at telomere;GO:0000727:BP|double-strand break repair via break-induced replication;GO:0001100:BP|negative regulation of exit from mitosis;GO:0006468:BP|pro	4	2	2
1003	425570	425872	303	YDL016C	YDL016C	Dubious open reading frame unlikely to encode a functional protein based on available experimental and comparative sequence data partially overlaps the verified ORF CDC7 2FYDL153C the catalytic subunit of a complex that regulates DNA replication			4	1	1
1004	426002	426934	933	TSC13	YDL015C	Enoyl reductase catalyzes the last step in each cycle of very long chain fatty acid elongation localizes to the ER highly enriched in a structure marking nuclear-vacuolar junctions coimmunoprecipitates with elongases Fen1p and Sur4p protein increases in a	EC:1.3.1.38;very long chain fatty acid biosynthesis;	GO:0016021:CC|integral component of membrane;GO:0005737:CC|cytoplasm;GO:0005789:CC|endoplasmic reticulum membrane;GO:0016491:MF|oxidoreductase activity;GO:0006629:BP|lipid metabolic process;GO:0016627:MF|oxidoreductase activity, acting on the CH-CH group	4	5	7
1005	427364	428347	984	NOP1	YDL014W	Histone glutamine methyltransferase modifies H2A at Q105 in nucleolus component of the small subunit processome complex which is required for processing of pre-18S rRNA ortholog of mammalian fibrillarin		GO:0001510:BP|RNA methylation;GO:0031167:BP|rRNA methylation;GO:0008033:BP|tRNA processing;GO:0032040:CC|small-subunit processome;GO:0030686:CC|90S preribosome;GO:0006364:BP|rRNA processing;GO:0030529:CC|intracellular ribonucleoprotein complex;GO:0042254:	4	2	3
1006	429067	430926	1860	SLX5	YDL013W	Subunit of the Slx5-Slx8 SUMO-targeted ubiquitin ligase 28STUbL 29 complex stimulated by SUMO-modified substrates contains a RING domain and two SIM motifs forms SUMO-dependent nuclear foci including DNA repair centers associates with the centromere null		GO:0005730:CC|nucleolus;GO:0008270:MF|zinc ion binding;GO:0016567:BP|protein ubiquitination;GO:0016925:BP|protein sumoylation;GO:0006355:BP|regulation of transcription, DNA-templated;GO:0032183:MF|SUMO binding;GO:0006974:BP|cellular response to DNA damage	4	5	6
1010	432925	433248	324	YDL009C	YDL009C	Protein of unknown function mRNA identified as translated by ribosome profiling data partially overlaps the verified ORF YDL010W YDL009C is not an essential gene		GO:0016021:CC|integral component of membrane	4	1	1
1011	433497	433994	498	APC11	YDL008W	Catalytic core subunit Anaphase-Promoting Complex 2FCyclosome 28APC 2FC 29 which is a ubiquitin-protein ligase required for degradation of anaphase inhibitors including mitotic cyclins during the metaphase 2Fanaphase transition contains a RING-H2 domain		GO:0031145:BP|anaphase-promoting complex-dependent catabolic process;GO:0016567:BP|protein ubiquitination;GO:0004842:MF|ubiquitin-protein transferase activity;GO:0005680:CC|anaphase-promoting complex;GO:0051301:BP|cell division;GO:0007049:BP|cell cycle;GO	4	2	4
1014	439909	440754	846	PTC1	YDL006W	Type protein phosphatase 28PP29 dephosphorylates Hog1p inactivating osmosensing MAPK cascade involved in Fus3p activation during pheromone response deletion affects precursor tRNA splicing mitochondrial inheritance and sporulation		GO:0005737:CC|cytoplasm;GO:0005634:CC|nucleus;GO:0046872:MF|metal ion binding;GO:0000750:BP|pheromone-dependent signal transduction involved in conjugation with cellular fusion;GO:0004722:MF|protein serine/threonine phosphatase activity;GO:0006470:BP|prot	4	1	1
1020	450220	452475	2256	NTH1	YDR001C	Neutral trehalase degrades trehalose required for thermotolerance and may mediate resistance to other cellular stresses may be phosphorylated by Cdc28p inhibited by Dcs1p NTH1 has a paralog NTH2 that arose from the whole genome duplication	EC:3.2.1.28;trehalose degradation;Alpha,alpha-trehalase	GO:0005509:MF|calcium ion binding;GO:0004555:MF|alpha,alpha-trehalase activity;GO:0005993:BP|trehalose catabolic process;GO:0016798:MF|hydrolase activity, acting on glycosyl bonds;GO:0008152:BP|metabolic process;GO:0003824:MF|catalytic activity;GO:0016787	4	1	1
1024	455201	456583	1383	RAD57	YDR004W	Protein that stimulates strand exchange stimulates strand exchange by stabilizing the binding of Rad51p to single-stranded DNA involved in the recombinational repair of double-strand breaks in DNA during vegetative growth and meiosis forms heterodimer wit		GO:0005524:MF|ATP binding;GO:0006281:BP|DNA repair;GO:0005634:CC|nucleus;GO:0003677:MF|DNA binding;GO:0006200:BP|obsolete ATP catabolic process;GO:0000722:BP|telomere maintenance via recombination;GO:0000707:BP|meiotic DNA recombinase assembly;GO:0008094:	4	2	2
1026	458542	461247	2706	SOK1	YDR006C	Protein of unknown function overexpression suppresses the growth defect of mutants lacking protein kinase A activity involved in cAMP-mediated signaling localized to the nucleus similar to the mouse testis-specific protein PBS13		GO:0005634:CC|nucleus;GO:0019933:BP|cAMP-mediated signaling	4	3	3
1027	461842	462516	675	TRP1	YDR007W	Phosphoribosylanthranilate isomerase catalyzes the third step in tryptophan biosynthesis in 2004 the sequence of TRP1 from strain S228C was updated by changing the previously annotated internal STOP 28TAA 29 to serine 28TCA 29	EC:5.3.1.24;tryptophan biosynthesis;Phosphoribosylanthranilate isomerase	GO:0006568:BP|tryptophan metabolic process;GO:0008152:BP|metabolic process;GO:0003824:MF|catalytic activity;GO:0000162:BP|tryptophan biosynthetic process;GO:0004640:MF|phosphoribosylanthranilate isomerase activity	4	1	2
1029	463434	464996	1563	GAL3	YDR009W	Transcriptional regulator involved in activation of the GAL genes in response to galactose forms a complex with Gal80p to relieve Gal80p inhibition of Gal4p binds galactose and ATP but does not have galactokinase activity GAL3 has a paralog GAL1 that aros		GO:0000435:BP|positive regulation of transcription from RNA polymerase II promoter by galactose;GO:0045185:BP|maintenance of protein location;GO:0004335:MF|galactokinase activity;GO:0046835:BP|carbohydrate phosphorylation;GO:0006012:BP|galactose metabolic	4	2	2
1031	465919	470424	4506	SNQ2	YDR011W	Plasma membrane ATP-binding cassette 28ABC 29 transporter multidrug transporter involved in multidrug resistance and resistance to singlet oxygen species		GO:0005886:CC|plasma membrane;GO:0016021:CC|integral component of membrane;GO:0005524:MF|ATP binding;GO:0016887:MF|ATPase activity;GO:0016020:CC|membrane;GO:0006855:BP|drug transmembrane transport;GO:0042626:MF|ATPase activity, coupled to transmembrane mo	4	3	3
1033	473157	473783	627	PSF1	YDR013W	Subunit of the GINS complex 28Sld5p Psf1p Psf2p Psf3p 29 complex is localized to DNA replication origins and implicated in assembly of the DNA replication machinery		GO:0007049:BP|cell cycle;GO:0031298:CC|replication fork protection complex;GO:0031261:CC|DNA replication preinitiation complex;GO:0000727:BP|double-strand break repair via break-induced replication;GO:0000811:CC|GINS complex;GO:0006261:BP|DNA-dependent DN	4	1	1
1034	474046	475989	1944	RAD61	YDR014W	Subunit of a complex that inhibits sister chromatid cohesion also negatively regulates chromosome condensation inhibited by Eco1p-acetylated cohesin subunits Smc3p and Mcd1p binds Smc3p ATPase head of cohesin related to the human Wapl protein that control		GO:0005634:CC|nucleus;GO:0007064:BP|mitotic sister chromatid cohesion;GO:1902340:BP|negative regulation of chromosome condensation;GO:0034183:BP|negative regulation of maintenance of mitotic sister chromatid cohesion	4	5	6
1035	477797	478285	489	HED1	YDR014W-A	Meiosis-specific protein down-regulates Rad51p-mediated mitotic recombination when the meiotic recombination machinery is impaired prevents the recruitment of Rad54p to site-specific DNA double-strand breaks in vivo early meiotic gene transcribed specific		GO:0006281:BP|DNA repair;GO:0045950:BP|negative regulation of mitotic recombination;GO:0000794:CC|condensed nuclear chromosome;GO:0006310:BP|DNA recombination;GO:0043086:BP|negative regulation of catalytic activity;GO:0004857:MF|enzyme inhibitor activity;	4	1	2
1036	477960	478199	240	YDR015C	YDR015C	Dubious open reading frame unlikely to encode a functional protein based on available experimental and comparative sequence data overlaps the verified gene HED1 2FYDR014W-A			4	1	2
1040	484163	485365	1203	GCV1	YDR019C	T subunit of the mitochondrial glycine decarboxylase complex glycine decarboxylase is required for the catabolism of glycine to 5 2C10-methylene-THF expression is regulated by levels of levels of 5 2C10-methylene-THF in the cytoplasm	EC:;folate biosynthesis;	GO:0004375:MF|glycine dehydrogenase (decarboxylating) activity;GO:0005960:CC|glycine cleavage complex;GO:0004047:MF|aminomethyltransferase activity;GO:0006546:BP|glycine catabolic process;GO:0006544:BP|glycine metabolic process;GO:0006730:BP|one-carbon me	4	1	1
1045	491017	491502	486	FYV1	YDR024W	Dubious open reading frame unlikely to encode a functional protein based on available experimental and comparative sequence data not conserved in closely related Saccharomyces species mutation decreases survival upon exposure to K1 killer toxin			4	1	1
1047	492556	494268	1713	NSI1	YDR026C	RNA polymerase I termination factor binds to rDNA terminator element required for efficient Pol I termination required for rDNA silencing at NTS1 facilities association of Sir2p with NTS1 contributes to rDNA stability and cell longevity interacts physical		GO:0005840:CC|ribosome;GO:0005730:CC|nucleolus;GO:0008150:BP|BP;GO:0003677:MF|DNA binding;GO:0006355:BP|regulation of transcription, DNA-templated;GO:0005634:CC|nucleus;GO:0003682:MF|chromatin binding;GO:0000183:BP|chromatin silencing at rDNA;GO:0033553:C	4	1	1
1048	494649	497318	2670	VPS54	YDR027C	Component of the GARP 28Golgi-associated retrograde protein 29 complex GARP is required for the recycling of proteins from endosomes to the late Golgi and for mitosis after DNA damage induced checkpoint arrest potentially phosphorylated by Cdc28p members		GO:0042147:BP|retrograde transport, endosome to Golgi;GO:0010008:CC|endosome membrane;GO:0006896:BP|Golgi to vacuole transport;GO:0005794:CC|Golgi apparatus;GO:0015031:BP|protein transport;GO:0005768:CC|endosome;GO:0031966:CC|mitochondrial membrane;GO:003	4	2	2
1049	497835	500879	3045	REG1	YDR028C	Regulatory subunit of type 1 protein phosphatase Glc7p involved in negative regulation of glucose-repressible genes involved in regulation of the nucleocytoplasmic shuttling of Hxk2p REG1 has a paralog REG2 that arose from the whole genome duplication		GO:0005737:CC|cytoplasm;GO:0005634:CC|nucleus;GO:0000122:BP|negative regulation of transcription from RNA polymerase II promoter;GO:0050790:BP|regulation of catalytic activity;GO:0005977:BP|glycogen metabolic process;GO:0007039:BP|protein catabolic proces	4	4	5
1050	501100	501414	315	YDR029W	YDR029W	Dubious open reading frame unlikely to encode a functional protein based on available experimental and comparative sequence data		GO:0016021:CC|integral component of membrane	4	1	1
1051	501753	503273	1521	RAD28	YDR030C	Protein involved in DNA repair related to the human CSA protein that is involved in transcription-coupled repair nucleotide excision repair		GO:0006281:BP|DNA repair;GO:0005634:CC|nucleus;GO:0005515:MF|protein binding	4	1	1
1057	521314	521469	156	YDR034W-B	YDR034W-B	Predicted tail-anchored plasma membrane protein contains conserved CYSTM module related proteins in other organisms may be involved in response to stress green fluorescent protein 28GFP 29-fusion protein localizes to the cell periphery YDR034W-B has a pa		GO:0008150:BP|BP;GO:0005938:CC|cell cortex;GO:0003674:MF|molecular_function;GO:0005737:CC|cytoplasm;GO:0005575:CC|CC;GO:0016021:CC|integral component of membrane	4	1	1
1058	521816	522928	1113	ARO3	YDR035W	3-deoxy-D-arabino-heptulosonate-7-phosphate 28DAHP 29 synthase catalyzes the first step in aromatic amino acid biosynthesis and is feedback-inhibited by phenylalanine or high concentration of tyrosine or tryptophan	EC:2.5.1.54;chorismate biosynthesis;2-dehydro-3-deoxyphosphoheptonate aldolase	GO:0003849:MF|3-deoxy-7-phosphoheptulonate synthase activity;GO:0009073:BP|aromatic amino acid family biosynthetic process;GO:0008652:BP|cellular amino acid biosynthetic process;GO:0008152:BP|metabolic process;GO:0016740:MF|transferase activity;GO:0009058	4	1	1
1060	525440	527215	1776	KRS1	YDR037W	Lysyl-tRNA synthetase		GO:0006430:BP|lysyl-tRNA aminoacylation;GO:0004824:MF|lysine-tRNA ligase activity;GO:0004812:MF|aminoacyl-tRNA ligase activity;GO:0006418:BP|tRNA aminoacylation for protein translation;GO:0006412:BP|translation;GO:0003676:MF|nucleic acid binding;GO:000016	4	1	1
1061	527422	530697	3276	ENA5	YDR038C	Protein with similarity to P-type ATPase sodium pumps member of the Na 2B efflux ATPase family		GO:0008554:MF|sodium-exporting ATPase activity, phosphorylative mechanism;GO:0015662:MF|ATPase activity, coupled to transmembrane movement of ions, phosphorylative mechanism;GO:0006754:BP|ATP biosynthetic process;GO:0016820:MF|hydrolase activity, acting o	4	1	1
1062	531307	534582	3276	ENA2	YDR039C	P-type ATPase sodium pump involved in Na 2B efflux to allow salt tolerance likely not involved in Li 2B efflux		GO:0008556:MF|potassium-transporting ATPase activity;GO:0008554:MF|sodium-exporting ATPase activity, phosphorylative mechanism;GO:0006813:BP|potassium ion transport;GO:0015662:MF|ATPase activity, coupled to transmembrane movement of ions, phosphorylative	4	1	1
1074	557056	558060	1005	DET1	YDR051C	Acid phosphatase involved in the non-vesicular transport of sterols in both directions between the endoplasmic reticulum and plasma membrane deletion confers sensitivity to nickel		GO:0004619:MF|phosphoglycerate mutase activity;GO:0003993:MF|acid phosphatase activity;GO:0016311:BP|dephosphorylation;GO:0032366:BP|intracellular sterol transport;GO:0006869:BP|lipid transport;GO:0016853:MF|isomerase activity;GO:0008152:BP|metabolic proc	4	2	2
1075	558511	560625	2115	DBF4	YDR052C	Regulatory subunit of Cdc7p-Dbf4p kinase complex required for Cdc7p kinase activity and initiation of DNA replication phosphorylates the Mcm2-7 family of proteins cell cycle regulated relative distribution to the nucleus increases upon DNA replication str		GO:0043539:MF|protein serine/threonine kinase activator activity;GO:0031431:CC|Dbf4-dependent protein kinase complex;GO:0045860:BP|positive regulation of protein kinase activity;GO:0007059:BP|chromosome segregation;GO:0001100:BP|negative regulation of exi	4	2	4
1076	560249	560644	396	YDR053W	YDR053W	Putative protein of unknown function open reading frame overlaps 5 27 end of essential DBF4 gene encoding the regulatory subunit of the Cdc7p-Dbf4p kinase complex		GO:0016021:CC|integral component of membrane	4	1	3
1077	561440	562327	888	CDC34	YDR054C	Ubiquitin-conjugating enzyme 28E2 29 catalytic subunit of SCF ubiquitin-protein ligase complex 28together with Skp1p Rbx1p Cdc53p and an F-box protein 29 that regulates cell cycle progression by targeting key substrates for degradation protein abundance		GO:0016881:MF|acid-amino acid ligase activity;GO:0051865:BP|protein autoubiquitination;GO:0042787:BP|protein ubiquitination involved in ubiquitin-dependent protein catabolic process;GO:0031146:BP|SCF-dependent proteasomal ubiquitin-dependent protein catab	4	3	5
1078	563527	564861	1335	PST1	YDR055W	Cell wall protein that contains a putative GPI-attachment site secreted by regenerating protoplasts up-regulated by activation of the cell integrity pathway as mediated by Rlm1p upregulated by cell wall damage via disruption of FKS1 PST1 has a paralog ECM		GO:0005886:CC|plasma membrane;GO:0009277:CC|fungal-type cell wall;GO:0031225:CC|anchored component of membrane;GO:0005576:CC|extracellular region;GO:0031505:BP|fungal-type cell wall organization	4	3	4
1079	565023	565640	618	YDR056C	YDR056C	Putative protein of unknown function green fluorescent protein 28GFP 29-fusion protein localizes to the endoplasmic reticulum YDR056C is not an essential protein		GO:0005624:CC|obsolete membrane fraction;GO:0008150:BP|BP;GO:0005783:CC|endoplasmic reticulum;GO:0003674:MF|molecular_function	4	1	1
1080	565927	567555	1629	YOS9	YDR057W	ER quality-control lectin integral subunit of the HRD ligase participates in efficient ER retention of misfolded proteins by recognizing them and delivering them to Hrd1p binds to glycans with terminal alpha-1 2C6 linked mannose on misfolded N-glycosylate		GO:0034099:CC|luminal surveillance complex;GO:0000839:CC|Hrd1p ubiquitin ligase ERAD-L complex;GO:0005788:CC|endoplasmic reticulum lumen;GO:0005529:|;GO:0030433:BP|ubiquitin-dependent ERAD pathway;GO:0005783:CC|endoplasmic reticulum;GO:0005789:CC|endoplas	4	2	4
1081	567723	568703	981	TGL2	YDR058C	Triacylglycerol lipase that is localized to the mitochondria has lipolytic activity towards triacylglycerols and diacylglycerols when expressed in E. coli		GO:0006886:BP|intracellular protein transport;GO:0005739:CC|mitochondrion;GO:0004806:MF|triglyceride lipase activity;GO:0019433:BP|triglyceride catabolic process;GO:0006505:BP|GPI anchor metabolic process;GO:0016788:MF|hydrolase activity, acting on ester	4	1	3
1082	569234	569770	537	UBC5	YDR059C	Ubiquitin-conjugating enzyme mediates selective degradation of short-lived abnormal or excess proteins including histone H3 central component of the cellular stress response expression is heat inducible protein abundance increases in response to DNA repli		GO:0016881:MF|acid-amino acid ligase activity;GO:0000209:BP|protein polyubiquitination;GO:0000502:CC|proteasome complex;GO:0016567:BP|protein ubiquitination;GO:0004842:MF|ubiquitin-protein transferase activity;GO:0000166:MF|nucleotide binding;GO:0016874:M	4	1	1
1083	570649	573726	3078	MAK21	YDR060W	Constituent of 66S pre-ribosomal particles required for large 2860S 29 ribosomal subunit biogenesis acts as part of a Mak21p-Noc2p-Rrp5p module that associates with nascent pre-rRNA during transcription and has a role in bigenesis of the large ribosomal		GO:0030690:CC|Noc1p-Noc2p complex;GO:0000027:BP|ribosomal large subunit assembly;GO:0042254:BP|ribosome biogenesis;GO:0005730:CC|nucleolus;GO:0003674:MF|molecular_function;GO:0005634:CC|nucleus;GO:0005488:MF|binding;GO:0042273:BP|ribosomal large subunit b	4	6	6
1092	584939	587719	2781	DOA4	YDR069C	Ubiquitin hydrolase deubiquitinates intralumenal vesicle 28ILVs 29 cargo proteins required for recycling ubiquitin from proteasome-bound ubiquitinated intermediates acts at the late endosome 2Fprevacuolar compartment to recover ubiquitin from ubiquitinat		GO:0004175:MF|endopeptidase activity;GO:0004221:MF|obsolete ubiquitin thiolesterase activity;GO:0010992:BP|ubiquitin homeostasis;GO:0010995:BP|free ubiquitin chain depolymerization;GO:0043162:BP|ubiquitin-dependent protein catabolic process via the multiv	4	1	1
1103	603593	603811	219	TFB5	YDR079C-A	Component of RNA polymerase II general transcription factor TFIIH involved in transcription initiation and in nucleotide-excision repair relocalizes to the cytosol in response to hypoxia homolog of Chlamydomonas reinhardtii REX1-S protein involved in DNA		GO:0005829:CC|cytosol;GO:0006355:BP|regulation of transcription, DNA-templated;GO:0005634:CC|nucleus;GO:0005675:CC|holo TFIIH complex;GO:0006366:BP|transcription from RNA polymerase II promoter;GO:0070816:BP|phosphorylation of RNA polymerase II C-terminal	4	1	1
589	26925	27359	435	PEX34	YCL056C	Protein that regulates peroxisome populations peroxisomal integral membrane protein interacts with Pex11p Pex25p and Pex27p to control both constitutive peroxisome division and peroxisome morphology and abundance during peroxisome proliferation		GO:0005779:CC|integral component of peroxisomal membrane;GO:0007031:BP|peroxisome organization	3	1	5271
590	27929	28936	1008	KAR4	YCL055W	Transcription factor required for response to pheromones also required during meiosis exists in two forms a slower-migrating form more abundant during vegetative growth and a faster-migrating form induced by pheromone		GO:0046020:BP|negative regulation of transcription from RNA polymerase II promoter by pheromones;GO:0007329:BP|positive regulation of transcription from RNA polymerase II promoter by pheromones;GO:0000741:BP|karyogamy;GO:0000080:BP|mitotic G1 phase;GO:000	3	1	5271
591	30910	30996	87	RDT1	YCL054W-A	Short open reading frame shows evidence of translation may be new protein-coding gene that originated de novo from noncoding sequence same allele found in at least 33 other S. cerevisiae strains at least 3 strains have a second allele with three nucleotid			3	1	5271
592	31449	33974	2526	SPB1	YCL054W	AdoMet-dependent methyltransferase involved in rRNA processing and 60S ribosomal subunit maturation methylates G2922 in the tRNA docking site of the large subunit rRNA and in the absence of snR52 U2921 suppressor of PAB1 mutants		GO:0000453:BP|enzyme-directed rRNA 2'-O-methylation;GO:0070039:MF|rRNA (guanosine-2'-O-)-methyltransferase activity;GO:0000463:BP|maturation of LSU-rRNA from tricistronic rRNA transcript (SSU-rRNA, 5.8S rRNA, LSU-rRNA);GO:0000466:BP|maturation of 5.8S rRN	3	1	5271
593	34143	35393	1251	PBN1	YCL052C	Component of glycosylphosphatidylinositol-mannosyltransferase I essential component required for the autocatalytic post-translational processing of the protease B precursor Prb1p localizes to ER in lumenal orientation homolog of mammalian PIG-X		GO:0016021:CC|integral component of membrane;GO:0005789:CC|endoplasmic reticulum membrane;GO:0030433:BP|ubiquitin-dependent ERAD pathway;GO:0005783:CC|endoplasmic reticulum;GO:0006506:BP|GPI anchor biosynthetic process;GO:0016485:BP|protein processing;GO:	3	1	5271
594	35865	37616	1752	LRE1	YCL051W	Protein involved in control of cell wall structure and stress response direct inhibitor of the nuclear Dbf2 related 28NDR 29 kinase Cbk1p-Mob2p overproduction confers resistance to cell-wall degrading enzymes exhibits genetic interactions with genes invo		GO:0004860:MF|protein kinase inhibitor activity;GO:0031505:BP|fungal-type cell wall organization;GO:0003674:MF|molecular_function;GO:0005575:CC|CC;GO:0005935:CC|cellular bud neck;GO:0006469:BP|negative regulation of protein kinase activity	3	1	5271
595	37836	38801	966	APA1	YCL050C	AP4A phosphorylase bifunctional diadenosine 5 27 2C5 27 27 27-P1 2CP4-tetraphosphate phosphorylase and ADP sulfurylase involved in catabolism of bis 285 27-nucleosidyl 29 tetraphosphates catalyzes phosphorolysis of dinucleoside oligophosphates cleaving su		GO:0008796:MF|bis(5'-nucleosyl)-tetraphosphatase activity;GO:0004780:MF|sulfate adenylyltransferase (ADP) activity;GO:0016779:MF|nucleotidyltransferase activity;GO:0003877:MF|ATP adenylyltransferase activity;GO:0000166:MF|nucleotide binding;GO:0005524:MF|	3	1	5271
596	39786	40724	939	YCL049C	YCL049C	Protein of unknown function localizes to membrane fraction YCL049C is not an essential gene		GO:0005624:CC|obsolete membrane fraction;GO:0008150:BP|BP;GO:0003674:MF|molecular_function;GO:0016020:CC|membrane	3	1	5271
597	41488	41727	240	YCL048W-A	YCL048W-A	Putative protein of unknown function YCL048W-A has a paralog YDR524C-B that arose from the whole genome duplication		GO:0031225:CC|anchored component of membrane;GO:0005886:CC|plasma membrane;GO:0008150:BP|BP;GO:0003674:MF|molecular_function;GO:0005575:CC|CC;GO:0016020:CC|membrane	3	1	5271
598	42165	43556	1392	SPS22	YCL048W	Protein of unknown function SPS22 has a paralog SPS2 that arose from the whole genome duplication redundant with Sps2p for the organization of the beta-glucan layer of the spore wall		GO:0005886:CC|plasma membrane;GO:0031225:CC|anchored component of membrane;GO:0031505:BP|fungal-type cell wall organization;GO:0030476:BP|ascospore wall assembly	3	1	5271
2419	654634	656322	1689	CTT1	YGR088W	Cytosolic catalase T has a role in protection from oxidative damage by hydrogen peroxide	EC:1.11.1.6;removal of superoxide radicals;Catalase	GO:0004096:MF|catalase activity;GO:0000302:BP|response to reactive oxygen species;GO:0006979:BP|response to oxidative stress;GO:0042744:BP|hydrogen peroxide catabolic process;GO:0020037:MF|heme binding;GO:0004601:MF|peroxidase activity;GO:0046872:MF|metal	7	2	4486
2420	656960	659770	2811	NNF2	YGR089W	Protein that exhibits physical and genetic interactions with Rpb8p Rpb8p is a subunit of RNA polymerases I II and III computational analysis of large-scale protein-protein interaction data suggests a role in chromosome segregation		GO:0005624:CC|obsolete membrane fraction;GO:0008150:BP|BP;GO:0005783:CC|endoplasmic reticulum;GO:0005789:CC|endoplasmic reticulum membrane;GO:0003674:MF|molecular_function;GO:0016021:CC|integral component of membrane;GO:0016020:CC|membrane	7	1	4482
2421	662358	666071	3714	UTP22	YGR090W	Component of the small-subunit processome required for nuclear export of tRNAs may facilitate binding of Utp8p to aminoacylated tRNAs and their delivery to Los1p for export conserved from yeast to mammals		GO:0032545:CC|CURI complex;GO:0034456:CC|UTP-C complex;GO:0000462:BP|maturation of SSU-rRNA from tricistronic rRNA transcript (SSU-rRNA, 5.8S rRNA, LSU-rRNA);GO:0032040:CC|small-subunit processome;GO:0030686:CC|90S preribosome;GO:0006364:BP|rRNA processin	7	1	4482
2422	666341	667825	1485	PRP31	YGR091W	Splicing factor component of the U4 2FU6-U5 snRNP complex		GO:0000398:BP|mRNA splicing, via spliceosome;GO:0003723:MF|RNA binding;GO:0046540:CC|U4/U6 x U5 tri-snRNP complex;GO:0005681:CC|spliceosomal complex;GO:0000244:BP|spliceosomal tri-snRNP complex assembly;GO:0000387:BP|spliceosomal snRNP assembly	7	1	4482
2423	668189	669907	1719	DBF2	YGR092W	Ser 2FThr kinase involved in transcription and stress response functions as part of a network of genes in exit from mitosis localization is cell cycle regulated activated by Cdc15p during the exit from mitosis also plays a role in regulating the stability		GO:0000280:BP|nuclear division;GO:0007035:BP|vacuolar acidification;GO:0006468:BP|protein phosphorylation;GO:0004674:MF|protein serine/threonine kinase activity;GO:0004672:MF|protein kinase activity;GO:0016772:MF|transferase activity, transferring phospho	7	1	4482
2424	670388	671911	1524	DRN1	YGR093W	Splicing factor that modulates turnover of branched RNAs by Dbr1p interacts with spliceosomal components and branched RNA splicing products enhances Dbr1p debranching in vitro conserved protein with domain organization identical from yeast to human N-term		GO:0008150:BP|BP;GO:0008152:BP|metabolic process;GO:0003824:MF|catalytic activity;GO:0003674:MF|molecular_function;GO:0005634:CC|nucleus;GO:0061632:MF|RNA lariat debranching enzyme activator activity;GO:0005829:CC|cytosol;GO:0000398:BP|mRNA splicing, via	7	1	4482
2425	672186	675500	3315	VAS1	YGR094W	Mitochondrial and cytoplasmic valyl-tRNA synthetase		GO:0004812:MF|aminoacyl-tRNA ligase activity;GO:0006418:BP|tRNA aminoacylation for protein translation;GO:0006412:BP|translation;GO:0000166:MF|nucleotide binding;GO:0016874:MF|ligase activity;GO:0005524:MF|ATP binding;GO:0005737:CC|cytoplasm;GO:0005739:CC	7	1	4482
2426	675671	676342	672	RRP46	YGR095C	Exosome non-catalytic core component involved in 3 27-5 27 RNA processing and degradation in both the nucleus and the cytoplasm has similarity to E. coli RNase PH and to human hRrp46p 28EXOSC5 29		GO:0005730:CC|nucleolus;GO:0071035:BP|nuclear polyadenylation-dependent rRNA catabolic process;GO:0071051:BP|polyadenylation-dependent snoRNA 3'-end processing;GO:0071038:BP|nuclear polyadenylation-dependent tRNA catabolic process;GO:0071042:BP|nuclear po	7	1	4482
2427	676621	677565	945	TPC1	YGR096W	Mitochondrial membrane transporter mediates uptake of the essential cofactor thiamine pyrophosphate 28ThPP 29 into mitochondria expression appears to be regulated by carbon source member of the mitochondrial carrier family		GO:0055085:BP|transmembrane transport;GO:0031305:CC|integral component of mitochondrial inner membrane;GO:0030974:BP|thiamine pyrophosphate transport;GO:0015234:MF|thiamine transmembrane transporter activity;GO:0071934:BP|thiamine transmembrane transport	7	1	4482
3652	127475	130261	2787	NNK1	YKL171W	Protein kinase implicated in proteasome function interacts with TORC1 Ure2 and Gdh2 overexpression leads to hypersensitivity to rapamycin and nuclear accumulation of Gln3 epitope-tagged protein localizes to the cytoplasm		GO:0006468:BP|protein phosphorylation;GO:0004674:MF|protein serine/threonine kinase activity;GO:0004672:MF|protein kinase activity;GO:0016772:MF|transferase activity, transferring phosphorus-containing groups;GO:0016301:MF|kinase activity;GO:0016310:BP|ph	11	3	4203
1124	655013	655444	432	TVP15	YDR100W	Integral membrane protein localized to late Golgi vesicles along with the v-SNARE Tlg2p		GO:0030173:CC|integral component of Golgi membrane;GO:0016192:BP|vesicle-mediated transport	4	1	27
1125	655686	657467	1782	ARX1	YDR101C	Nuclear export factor for the ribosomal pre-60S subunit shuttling factor which directly binds FG rich nucleoporins and facilities translocation through the nuclear pore complex interacts directly with Alb1p responsible for Tif6p recycling defects in the a		GO:0009987:BP|cellular process;GO:0005654:CC|nucleoplasm;GO:0022625:CC|cytosolic large ribosomal subunit;GO:0042273:BP|ribosomal large subunit biogenesis;GO:0003674:MF|molecular_function;GO:0006508:BP|proteolysis;GO:0008237:MF|metallopeptidase activity;GO	4	1	45
1126	657648	657980	333	YDR102C	YDR102C	Dubious open reading frame unlikely to encode a functional protein based on available experimental and comparative sequence data homozygous diploid deletion strain exhibits high budding index			4	2	70
1127	658350	661103	2754	STE5	YDR103W	Pheromone-responsive MAPK scaffold protein couples activation of the G-protein-coupled pheromone receptor to MAPK activation intramolecular interaction of PH and VWA domains blocks activation of assembled signaling cascade components 28Ste11p Ste7p and F		GO:0005886:CC|plasma membrane;GO:0005737:CC|cytoplasm;GO:0008270:MF|zinc ion binding;GO:0005634:CC|nucleus;GO:0005546:MF|phosphatidylinositol-4,5-bisphosphate binding;GO:0001934:BP|positive regulation of protein phosphorylation;GO:0043409:BP|negative regu	4	5	50
1128	661173	664910	3738	SPO71	YDR104C	Meiosis-specific protein required for spore wall formation localizes to prospore membrane 28PSM 29 and is required for PSM closure during sporulation mediates PSM size interacts with Spo1p and Vps13p and recruits Vps13p to the PSM during sporulation muta		GO:0030476:BP|ascospore wall assembly;GO:0005628:CC|prospore membrane;GO:1902657:BP|protein localization to prospore membrane	4	7	44
1129	665349	666770	1422	TMS1	YDR105C	Vacuolar membrane protein of unknown function is conserved in mammals predicted to contain eleven transmembrane helices interacts with Pdr5p a protein involved in multidrug resistance		GO:0016021:CC|integral component of membrane;GO:0016020:CC|membrane	4	4	25
1130	667004	667858	855	ARP10	YDR106W	Component of the dynactin complex localized to the pointed end of the Arp1p filament may regulate membrane association of the complex		GO:0003774:MF|motor activity;GO:0030286:CC|dynein complex;GO:0005869:CC|dynactin complex;GO:0005874:CC|microtubule;GO:0005200:MF|structural constituent of cytoskeleton;GO:0007067:BP|mitotic nuclear division;GO:0005856:CC|cytoskeleton;GO:0005737:CC|cytopla	4	5	29
1131	669016	671034	2019	TMN2	YDR107C	Protein with a role in cellular adhesion and filamentous growth similar to Tmn3p member of the evolutionarily conserved Transmembrane Nine family of proteins with nine membrane-spanning segments TMN2 has a paralog EMP70 that arose from the whole genome du		GO:0016021:CC|integral component of membrane;GO:0001403:BP|invasive growth in response to glucose limitation;GO:0000329:CC|fungal-type vacuole membrane;GO:0006811:BP|ion transport;GO:0007124:BP|pseudohyphal growth;GO:0007034:BP|vacuolar transport;GO:00068	4	4	43
1132	671269	673365	2097	TRS85	YDR108W	Component of transport protein particle 28TRAPP 29 complex III TRAPPIII is a multimeric guanine nucleotide-exchange factor for the GTPase Ypt1p regulating endosome-Golgi traffic and required for membrane expansion during autophagy and the CVT pathway dir		GO:0016236:BP|macroautophagy;GO:0005794:CC|Golgi apparatus;GO:0007126:BP|meiotic nuclear division;GO:0006888:BP|ER to Golgi vesicle-mediated transport;GO:0000407:CC|pre-autophagosomal structure;GO:0034727:BP|piecemeal microautophagy of nucleus;GO:0032258:	4	3	89
1133	673520	675667	2148	YDR109C	YDR109C	Putative kinase		GO:0005975:BP|carbohydrate metabolic process;GO:0016773:MF|phosphotransferase activity, alcohol group as acceptor;GO:0016301:MF|kinase activity;GO:0016310:BP|phosphorylation;GO:0008150:BP|BP;GO:0016740:MF|transferase activity;GO:0003674:MF|molecular_funct	4	4	73
1134	676102	677802	1701	FOB1	YDR110W	Nucleolar protein that binds the rDNA replication fork barrier site required for replication fork blocking recombinational hotspot activity condensin recruitment to replication fork barrier 28RFB 29 and rDNA repeat segregation related to retroviral integ		GO:0043110:MF|rDNA spacer replication fork barrier binding;GO:0007580:BP|extrachromosomal circular DNA accumulation involved in cell aging;GO:0008156:BP|negative regulation of DNA replication;GO:0034503:BP|protein localization to nucleolar rDNA repeats;GO	4	1	40
1135	678241	679764	1524	ALT2	YDR111C	Catalytically inactive alanine transaminase expression is repressed in the presence of alanine and repression is mediated by Nrg1p ALT2 has a paralog ALT1 that arose from the whole genome duplication		GO:0016847:MF|1-aminocyclopropane-1-carboxylate synthase activity;GO:0042218:BP|1-aminocyclopropane-1-carboxylate biosynthetic process;GO:0004021:MF|L-alanine:2-oxoglutarate aminotransferase activity;GO:0008150:BP|BP;GO:0016740:MF|transferase activity;GO:	4	3	33
1136	679544	679852	309	IRC2	YDR112W	Dubious open reading frame unlikely to encode a functional protein based on available experimental and comparative sequence data partially overlaps ALT2 2FYDR111C null mutant displays increased levels of spontaneous Rad52p foci		GO:0016021:CC|integral component of membrane	4	2	6
1137	680496	681617	1122	PDS1	YDR113C	Securin inhibits anaphase by binding separin Esp1p blocks cyclin destruction and mitotic exit essential for meiotic progression and mitotic cell cycle arrest localization is cell-cycle dependent and regulated by Cdc28p phosphorylation		GO:0005737:CC|cytoplasm;GO:0005634:CC|nucleus;GO:0000070:BP|mitotic sister chromatid segregation;GO:0051301:BP|cell division;GO:0000725:BP|recombinational repair;GO:0005819:CC|spindle;GO:0051276:BP|chromosome organization;GO:0008104:BP|protein localizatio	4	3	18
1138	681924	682226	303	YDR114C	YDR114C	Putative protein of unknown function deletion mutant exhibits poor growth at elevated pH and calcium		GO:0008150:BP|BP;GO:0003674:MF|molecular_function;GO:0005575:CC|CC	4	2	15
1139	682175	682492	318	YDR115W	YDR115W	Putative mitochondrial ribosomal protein of the large subunit similar to E. coli L34 ribosomal protein required for respiratory growth as are most mitochondrial ribosomal proteins protein increases in abundance and relocalizes to the plasma membrane upon		GO:0005762:CC|mitochondrial large ribosomal subunit;GO:0032543:BP|mitochondrial translation;GO:0003735:MF|structural constituent of ribosome;GO:0030529:CC|intracellular ribonucleoprotein complex;GO:0005840:CC|ribosome;GO:0006412:BP|translation;GO:0005622:	4	1	13
1140	682724	683581	858	MRPL1	YDR116C	Mitochondrial ribosomal protein of the large subunit		GO:0005762:CC|mitochondrial large ribosomal subunit;GO:0032543:BP|mitochondrial translation;GO:0015934:CC|large ribosomal subunit;GO:0003735:MF|structural constituent of ribosome;GO:0030529:CC|intracellular ribonucleoprotein complex;GO:0005840:CC|ribosome	4	3	18
1141	683946	685643	1698	TMA64	YDR117C	Protein of unknown function that associates with ribosomes has a putative RNA binding domain in mammals the corresponding protein eIF2D has been shown to possess translation initiation factor activity		GO:0006364:BP|rRNA processing;GO:0003723:MF|RNA binding;GO:0003743:MF|translation initiation factor activity;GO:0006413:BP|translational initiation;GO:0005515:MF|protein binding	4	5	9
1142	685882	687840	1959	APC4	YDR118W	Subunit of the Anaphase-Promoting Complex 2FCyclosome 28APC 2FC 29 APC 2FC is a ubiquitin-protein ligase required for degradation of anaphase inhibitors including mitotic cyclins during the metaphase 2Fanaphase transition component of the platform domain		GO:0031145:BP|anaphase-promoting complex-dependent catabolic process;GO:0016567:BP|protein ubiquitination;GO:0004842:MF|ubiquitin-protein transferase activity;GO:0005680:CC|anaphase-promoting complex;GO:0051301:BP|cell division;GO:0007049:BP|cell cycle;GO	4	6	8
1143	687768	687884	117	YDR118W-A	YDR118W-A	Dubious open reading frame unlikely to encode a functional protein based on available experimental and comparative sequence data identified using a combination of expression profiling and mass spectrometry			4	1	2
1144	688227	690533	2307	VBA4	YDR119W	Protein of unknown function proposed role as a basic amino acid permease based on phylogeny GFP-fusion protein localizes to vacuolar membrane physical interaction with Atg27p suggests a possible role in autophagy non-essential gene		GO:0000329:CC|fungal-type vacuole membrane;GO:0006865:BP|amino acid transport;GO:0005774:CC|vacuolar membrane;GO:0005773:CC|vacuole;GO:0008150:BP|BP;GO:0003674:MF|molecular_function;GO:0016021:CC|integral component of membrane;GO:0055085:BP|transmembrane	4	5	9
1145	691014	691214	201	COX26	YDR119W-A	Putative protein of unknown function copurifies with respiratory chain supercomplexes composed of Complex III 28ubiquinol-cytochrome c reductase 29 and Complex IV 28cytochrome c oxidase 29		GO:0008150:BP|BP;GO:0003674:MF|molecular_function;GO:0005575:CC|CC;GO:0016021:CC|integral component of membrane;GO:0016020:CC|membrane;GO:0005743:CC|mitochondrial inner membrane	4	1	12
1146	691549	693261	1713	TRM1	YDR120C	tRNA methyltransferase two forms of protein are made by alternative translation starts localizes to both nucleus and mitochondrion to produce modified base N2 2CN2-dimethylguanosine in tRNAs in both compartments nuclear Trm1p is evenly distributed around		GO:0005739:CC|mitochondrion;GO:0003723:MF|RNA binding;GO:0000049:MF|tRNA binding;GO:0005635:CC|nuclear envelope;GO:0008033:BP|tRNA processing;GO:0005637:CC|nuclear inner membrane;GO:0030488:BP|tRNA methylation;GO:0004809:MF|tRNA (guanine-N2-)-methyltransf	4	4	19
1147	693585	694175	591	DPB4	YDR121W	Subunit of DNA pol epsilon and of ISW2 chromatin accessibility complex involved in both chromosomal DNA replication and inheritance of telomeric silencing stabilizes the interaction of Pol epsilon with primer-template DNA positively affecting the processi		GO:0003887:MF|DNA-directed DNA polymerase activity;GO:0008622:CC|epsilon DNA polymerase complex;GO:0006272:BP|leading strand elongation;GO:0008623:CC|CHRAC;GO:0006273:BP|lagging strand elongation;GO:0016779:MF|nucleotidyltransferase activity;GO:0006348:BP	4	2	11
1148	694700	697894	3195	KIN1	YDR122W	Serine 2Fthreonine protein kinase involved in regulation of exocytosis localizes to the cytoplasmic face of the plasma membrane KIN1 has a paralog KIN2 that arose from the whole genome duplication		GO:0009898:CC|cytoplasmic side of plasma membrane;GO:0046777:BP|protein autophosphorylation;GO:0006468:BP|protein phosphorylation;GO:0004674:MF|protein serine/threonine kinase activity;GO:0004672:MF|protein kinase activity;GO:0016772:MF|transferase activi	4	6	53
1149	698554	699468	915	INO2	YDR123C	Transcription factor component of the heteromeric Ino2p 2FIno4p basic helix-loop-helix transcription activator that binds inositol 2Fcholine-responsive elements 28ICREs 29 required for derepression of phospholipid biosynthetic genes in response to inosit		GO:0005634:CC|nucleus;GO:0003677:MF|DNA binding;GO:0008654:BP|phospholipid biosynthetic process;GO:0045944:BP|positive regulation of transcription from RNA polymerase II promoter;GO:0001077:MF|transcriptional activator activity, RNA polymerase II core pro	4	3	23
1151	701397	702758	1362	ECM18	YDR125C	Protein of unknown function ECM18 has a paralog ICT1 that arose from the whole genome duplication		GO:0007047:|;GO:0016746:MF|transferase activity, transferring acyl groups;GO:0031505:BP|fungal-type cell wall organization;GO:0016740:MF|transferase activity;GO:0003674:MF|molecular_function;GO:0005739:CC|mitochondrion;GO:0071555:BP|cell wall organization	4	1	1
1152	703234	704244	1011	SWF1	YDR126W	Palmitoyltransferase that acts on transmembrane proteins including the SNAREs Snc1p Syn8p Tlg1p and likely all SNAREs contains an Asp-His-His-Cys-cysteine rich 28DHHC-CRD 29 domain may have a role in vacuole fusion		GO:0016021:CC|integral component of membrane;GO:0005789:CC|endoplasmic reticulum membrane;GO:0008270:MF|zinc ion binding;GO:0042144:BP|vacuole fusion, non-autophagic;GO:0018345:BP|protein palmitoylation;GO:0019706:MF|protein-cysteine S-palmitoyltransferas	4	1	1
1161	727711	728283	573	VPS61	YDR136C	Dubious open reading frame unlikely to encode a functional protein based on available experimental and comparative sequence data not conserved in closely related Saccharomyces species 4 25 of ORF overlaps the verified gene RGP1 deletion causes a vacuolar		GO:0016021:CC|integral component of membrane	4	2	2
1162	728259	730250	1992	RGP1	YDR137W	Subunit of a Golgi membrane exchange factor 28Ric1p-Rgp1p 29 this complex catalyzes nucleotide exchange on Ypt6p		GO:0007067:BP|mitotic nuclear division;GO:0005794:CC|Golgi apparatus;GO:0051301:BP|cell division;GO:0000139:CC|Golgi membrane;GO:0005085:MF|guanyl-nucleotide exchange factor activity;GO:0042147:BP|retrograde transport, endosome to Golgi;GO:0043547:BP|posi	4	1	1
1163	730578	732836	2259	HPR1	YDR138W	Subunit of THO 2FTREX complexes this complex couple transcription elongation with mitotic recombination and with mRNA metabolism and export subunit of an RNA Pol II complex regulates lifespan involved in telomere maintenance similar to Top1p		GO:0031124:BP|mRNA 3'-end processing;GO:0006368:BP|transcription elongation from RNA polymerase II promoter;GO:0006355:BP|regulation of transcription, DNA-templated;GO:0006406:BP|mRNA export from nucleus;GO:0006310:BP|DNA recombination;GO:0003676:MF|nucle	4	2	15
1164	733618	733924	307	RUB1	YDR139C	Ubiquitin-like protein with similarity to mammalian NEDD8 conjugation 28neddylation 29 substrates include the cullins Cdc53p Rtt101p and Cul3p activated by Ula1p and Uba3p 28E1 enzyme pair 29 conjugation mediated by Ubc12p 28E2 enzyme 29		GO:0031386:MF|protein tag;GO:0045116:BP|protein neddylation;GO:0005515:MF|protein binding	4	2	21
1165	734138	734803	666	MTQ2	YDR140W	S-adenosylmethionine-dependent methyltransferase subunit of complex with Trm112p that methylates translation release factor Sup45p 28eRF1 29 in the ternary complex eRF1-eRF3-GTP similar to E.coli PrmC member of the seven beta-strand family		GO:0035657:CC|eRF1 methyltransferase complex;GO:0018364:BP|peptidyl-glutamine methylation;GO:0008276:MF|protein methyltransferase activity;GO:0008757:MF|S-adenosylmethionine-dependent methyltransferase activity;GO:0006417:BP|regulation of translation;GO:0	4	2	12
1166	734901	739997	5097	DOP1	YDR141C	Golgi-localized leucine-zipper domain containing protein involved in endosome to Golgi transport organization of the ER establishing cell polarity and morphogenesis detected in highly purified mitochondria in high-throughput studies		GO:0007029:BP|endoplasmic reticulum organization;GO:0006895:BP|Golgi to endosome transport;GO:0000902:BP|cell morphogenesis;GO:0000139:CC|Golgi membrane;GO:0005794:CC|Golgi apparatus;GO:0015031:BP|protein transport;GO:0005768:CC|endosome;GO:0005802:CC|tra	4	11	69
1167	740473	741600	1128	PEX7	YDR142C	Peroxisomal signal receptor for peroxisomal matrix proteins recognizes the N-terminal nonapeptide signal 28PTS2 29 WD repeat protein defects in human homolog cause lethal rhizomelic chondrodysplasia punctata 28RCDP 29		GO:0005829:CC|cytosol;GO:0016560:BP|protein import into peroxisome matrix, docking;GO:0005053:MF|peroxisome matrix targeting signal-2 binding;GO:0005777:CC|peroxisome;GO:0005515:MF|protein binding	4	1	21
1168	742042	743874	1833	SAN1	YDR143C	Ubiquitin-protein ligase involved in proteasome-dependent degradation of aberrant nuclear proteins targets substrates with regions of exposed hydrophobicity containing 5 or more contiguous hydrophobic residues contains intrinsically disordered regions tha		GO:0005737:CC|cytoplasm;GO:0008270:MF|zinc ion binding;GO:0005634:CC|nucleus;GO:0004842:MF|ubiquitin-protein transferase activity;GO:0042787:BP|protein ubiquitination involved in ubiquitin-dependent protein catabolic process;GO:0071630:BP|ubiquitin-depend	4	2	33
1169	744311	746101	1791	MKC7	YDR144C	GPI-anchored aspartyl protease member of the yapsin family of proteases involved in cell wall growth and maintenance shares functions with Yap3p and Kex2p MKC7 has a paralog YPS1 that arose from the whole genome duplication		GO:0004190:MF|aspartic-type endopeptidase activity;GO:0009277:CC|fungal-type cell wall;GO:0031225:CC|anchored component of membrane;GO:0005886:CC|plasma membrane;GO:0031505:BP|fungal-type cell wall organization;GO:0006508:BP|proteolysis;GO:0008233:MF|pept	4	2	44
1170	746738	748357	1620	TAF12	YDR145W	Subunit 2861 2F68 kDa 29 of TFIID and SAGA complexes involved in RNA polymerase II transcription initiation and in chromatin modification similar to histone H2A		GO:0006355:BP|regulation of transcription, DNA-templated;GO:0016568:|;GO:0001102:MF|RNA polymerase II activating transcription factor binding;GO:0051123:BP|RNA polymerase II transcriptional preinitiation complex assembly;GO:0003682:MF|chromatin binding;GO	4	5	9
1171	748613	750742	2130	SWI5	YDR146C	Transcription factor that recruits Mediator and Swi 2FSnf complexes activates transcription of genes expressed at the M 2FG1 phase boundary and in G1 phase required for expression of the HO gene controlling mating type switching localization to nucleus oc		GO:0000083:BP|regulation of transcription involved in G1/S transition of mitotic cell cycle;GO:0005737:CC|cytoplasm;GO:0006351:BP|transcription, DNA-templated;GO:0005634:CC|nucleus;GO:0046872:MF|metal ion binding;GO:0003676:MF|nucleic acid binding;GO:0001	4	7	17
1172	751631	753235	1605	EKI1	YDR147W	Ethanolamine kinase primarily responsible for phosphatidylethanolamine synthesis via the CDP-ethanolamine pathway exhibits some choline kinase activity thus contributing to phosphatidylcholine synthesis via the CDP-choline pathway EKI1 has a paralog CKI1	EC:2.7.1.82;phospholipid biosynthesis II (Kennedy pathway);Ethanolamine kinase	GO:0006646:BP|phosphatidylethanolamine biosynthetic process;GO:0004305:MF|ethanolamine kinase activity;GO:0004103:MF|choline kinase activity;GO:0006656:BP|phosphatidylcholine biosynthetic process;GO:0008654:BP|phospholipid biosynthetic process;GO:0016772:	4	5	6
1173	753675	755066	1392	KGD2	YDR148C	Dihydrolipoyl transsuccinylase component of the mitochondrial alpha-ketoglutarate dehydrogenase complex which catalyzes the oxidative decarboxylation of alpha-ketoglutarate to succinyl-CoA in the TCA cycle phosphorylated	EC:2.3.1.61;2-ketoglutarate dehydrogenase complex;	GO:0045252:CC|oxoglutarate dehydrogenase complex;GO:0004149:MF|dihydrolipoyllysine-residue succinyltransferase activity;GO:0009353:CC|mitochondrial oxoglutarate dehydrogenase complex;GO:0006103:BP|2-oxoglutarate metabolic process;GO:0016746:MF|transferase	4	2	4
1174	755555	756262	708	YDR149C	YDR149C	Dubious open reading frame unlikely to encode a functional protein based on available experimental and comparative sequence data overlaps the verified gene NUM1 2FYDR150W null mutation blocks anaerobic growth		GO:0016021:CC|integral component of membrane	4	1	1
1175	755628	763874	8247	NUM1	YDR150W	Protein required for nuclear migration component of the mitochondria-ER-cortex-ancor 28MECA 29 required for the association of mitochondria with the cell cortex and for accurate distribution of mitochondrial network interacts with Mdm36p to link the ER a		GO:0015631:MF|tubulin binding;GO:0032065:BP|cortical protein anchoring;GO:0000266:BP|mitochondrial fission;GO:0030473:BP|nuclear migration along microtubule;GO:0005934:CC|cellular bud tip;GO:0005938:CC|cell cortex;GO:0000226:BP|microtubule cytoskeleton or	4	4	9
1178	766736	767971	1236	ENT5	YDR153C	Protein containing an N-terminal epsin-like domain involved in clathrin recruitment and traffic between the Golgi and endosomes associates with the clathrin adaptor Gga2p clathrin adaptor complex AP-1 and clathrin		GO:0006895:BP|Golgi to endosome transport;GO:0032511:BP|late endosome to vacuole transport via multivesicular body sorting pathway;GO:0030125:CC|clathrin vesicle coat;GO:0034498:BP|early endosome to Golgi transport;GO:0010008:CC|endosome membrane;GO:00800	4	3	4
1179	768403	768753	351	YDR154C	YDR154C	Dubious open reading frame unlikely to encode a functional protein based on available experimental and comparative sequence data null mutant exhibits synthetic phenotype with alpha-synuclein			4	2	13
1180	768512	769000	489	CPR1	YDR155C	Cytoplasmic peptidyl-prolyl cis-trans isomerase 28cyclophilin 29 catalyzes the cis-trans isomerization of peptide bonds N-terminal to proline residues binds the drug cyclosporin A N-terminally propionylated in vivo protein abundance increases in response		GO:0000413:BP|protein peptidyl-prolyl isomerization;GO:0034967:CC|Set3 complex;GO:0042277:MF|peptide binding;GO:0000118:CC|histone deacetylase complex;GO:0016018:MF|cyclosporin A binding;GO:0003755:MF|peptidyl-prolyl cis-trans isomerase activity;GO:004583	4	2	13
1181	769525	769938	414	RPA14	YDR156W	RNA polymerase I subunit A14		GO:0042254:BP|ribosome biogenesis;GO:0042790:BP|transcription of nuclear large rRNA transcript from RNA polymerase I promoter;GO:0001054:MF|RNA polymerase I activity;GO:0005736:CC|DNA-directed RNA polymerase I complex;GO:0006360:BP|transcription from RNA	4	1	2
1183	770357	771454	1098	HOM2	YDR158W	Aspartic beta semi-aldehyde dehydrogenase catalyzes the second step in the common pathway for methionine and threonine biosynthesis expression regulated by Gcn4p and the general control of amino acid synthesis	EC:1.2.1.11;homoserine biosynthesis;Aspartate-semialdehyde dehydrogenase	GO:0005737:CC|cytoplasm;GO:0055114:BP|oxidation-reduction process;GO:0009086:BP|methionine biosynthetic process;GO:0006520:BP|cellular amino acid metabolic process;GO:0051287:MF|NAD binding;GO:0003942:MF|N-acetyl-gamma-glutamyl-phosphate reductase activit	4	2	2
1184	771877	775782	3906	SAC3	YDR159W	mRNA export factor required for biogenesis of the small ribosomal subunit component of TREX-2 complex 28Sac3p-Thp1p-Sus1p-Cdc31p 29 involved in transcription elongation and mRNA export from the nucleus involved in post-transcriptional tethering of active		GO:0031124:BP|mRNA 3'-end processing;GO:0006355:BP|regulation of transcription, DNA-templated;GO:0006351:BP|transcription, DNA-templated;GO:0007067:BP|mitotic nuclear division;GO:0006406:BP|mRNA export from nucleus;GO:0042274:BP|ribosomal small subunit bi	4	9	23
1185	776163	778721	2559	SSY1	YDR160W	Component of the SPS plasma membrane amino acid sensor system senses external amino acid concentration and transmits intracellular signals that result in regulation of expression of amino acid permease genes other members are Ssy1p Ptr3p and Ssy5p		GO:0005886:CC|plasma membrane;GO:0006865:BP|amino acid transport;GO:0016021:CC|integral component of membrane;GO:0055085:BP|transmembrane transport;GO:0016020:CC|membrane;GO:0015171:MF|amino acid transmembrane transporter activity;GO:0006810:BP|transport;	4	5	13
1186	779043	780206	1164	YDR161W	YDR161W	Putative protein of unknown function non-essential gene proposed function in rRNA and ribosome biosynthesis based on transcriptional co-regulation genetic interactions suggest a role in ER-associated protein degradation 28ERAD 29		GO:0030433:BP|ubiquitin-dependent ERAD pathway;GO:0003674:MF|molecular_function;GO:0005634:CC|nucleus;GO:0005737:CC|cytoplasm;GO:0005488:MF|binding;GO:0005515:MF|protein binding	4	3	13
1187	780390	781100	711	NBP2	YDR162C	Protein involved in the HOG 28high osmolarity glycerol 29 pathway negatively regulates Hog1p by recruitment of phosphatase Ptc1p the Pbs2p-Hog1p complex interacts with Bck1p and down regulates the cell wall integrity pathway found in the nucleus and cyto		GO:0006469:BP|negative regulation of protein kinase activity;GO:0009408:BP|response to heat;GO:0006972:BP|hyperosmotic response;GO:0003674:MF|molecular_function;GO:0005634:CC|nucleus;GO:0005737:CC|cytoplasm;GO:0000200:BP|inactivation of MAPK activity invo	4	1	5
1188	781423	781950	528	CWC15	YDR163W	Non-essential protein involved in pre-mRNA splicing component of a complex containing Cef1p has similarity to S. pombe Cwf15p		GO:0005684:CC|U2-type spliceosomal complex;GO:0000398:BP|mRNA splicing, via spliceosome;GO:0005681:CC|spliceosomal complex;GO:0003674:MF|molecular_function;GO:0008380:BP|RNA splicing;GO:0006397:BP|mRNA processing;GO:0005634:CC|nucleus;GO:0003723:MF|RNA bi	4	2	5
1189	782041	784215	2175	SEC1	YDR164C	Sm-like protein involved in docking and fusion of exocytic vesicles binds to assembled SNARE complexes at the membrane and stimulates membrane fusion localization to sites of secretion 28bud neck and bud tip 29 is dependent on SNARE function interacts di		GO:0005886:CC|plasma membrane;GO:0015031:BP|protein transport;GO:0005934:CC|cellular bud tip;GO:0005935:CC|cellular bud neck;GO:0006904:BP|vesicle docking involved in exocytosis;GO:0016192:BP|vesicle-mediated transport;GO:0000149:MF|SNARE binding;GO:00068	4	3	4
1190	784871	786205	1335	TRM82	YDR165W	Catalytic subunit of a tRNA methyltransferase complex Trm8p and Trm82p comprise an enzyme that catalyzes a methyl-transfer from S-adenosyl-l-methionine to the N 287 29 atom of guanine at position 46 in tRNA Trm8 lacks catalytic activity if not bound to Tr		GO:0005829:CC|cytosol;GO:0005634:CC|nucleus;GO:0030488:BP|tRNA methylation;GO:0043527:CC|tRNA methyltransferase complex;GO:0036265:BP|RNA (guanine-N7)-methylation;GO:0005515:MF|protein binding	4	1	2
1191	786306	789221	2916	SEC5	YDR166C	Essential 107kDa subunit of the exocyst complex the exocyst mediates polarized targeting and tethering of post-Golgi secretory vesicles to active sites of exocytosis at the plasma membrane prior to SNARE-mediated fusion involved in assembly of the exocyst		GO:0006893:BP|Golgi to plasma membrane transport;GO:0015031:BP|protein transport;GO:0048309:BP|endoplasmic reticulum inheritance;GO:0005934:CC|cellular bud tip;GO:0005935:CC|cellular bud neck;GO:0090522:BP|vesicle tethering involved in exocytosis;GO:00001	4	1	2
1194	792348	793889	1542	STB3	YDR169C	Ribosomal RNA processing element 28RRPE 29-binding protein involved in the glucose-induced transition from quiescence to growth restricted to nucleus in quiescent cells released into cytoplasm after glucose repletion binds Sin3p relative distribution to		GO:0005737:CC|cytoplasm;GO:0005634:CC|nucleus;GO:0043565:MF|sequence-specific DNA binding;GO:0000432:BP|positive regulation of transcription from RNA polymerase II promoter by glucose	4	4	37
1195	794574	794723	150	YDR169C-A	YDR169C-A	Putative protein of unknown function identified by fungal homology and RT-PCR		GO:0008150:BP|BP;GO:0003674:MF|molecular_function;GO:0005575:CC|CC	4	2	33
3653	130634	131050	417	MRPL38	YKL170W	Mitochondrial ribosomal protein of the large subunit appears as two protein spots 28YmL34 and YmL38 29 on two-dimensional SDS gels protein abundance increases in response to DNA replication stress		GO:0005762:CC|mitochondrial large ribosomal subunit;GO:0032543:BP|mitochondrial translation;GO:0015934:CC|large ribosomal subunit;GO:0003735:MF|structural constituent of ribosome;GO:0030529:CC|intracellular ribonucleoprotein complex;GO:0005840:CC|ribosome	11	1	4201
3654	130685	131068	384	YKL169C	YKL169C	Dubious open reading frame unlikely to encode a functional protein based on available experimental and comparative sequence data partially overlaps the verified gene MRPL38			11	1	4201
3655	131288	133462	2175	KKQ8	YKL168C	Putative serine 2Fthreonine protein kinase with unknown cellular role KKQ8 has a paralog HAL5 that arose from the whole genome duplication		GO:0006468:BP|protein phosphorylation;GO:0004674:MF|protein serine/threonine kinase activity;GO:0004672:MF|protein kinase activity;GO:0016772:MF|transferase activity, transferring phosphorus-containing groups;GO:0016301:MF|kinase activity;GO:0016310:BP|ph	11	1	4201
3656	133721	134134	414	MRP49	YKL167C	Mitochondrial ribosomal protein of the large subunit not essential for mitochondrial translation		GO:0005762:CC|mitochondrial large ribosomal subunit;GO:0032543:BP|mitochondrial translation;GO:0003735:MF|structural constituent of ribosome;GO:0030529:CC|intracellular ribonucleoprotein complex;GO:0005840:CC|ribosome;GO:0005739:CC|mitochondrion	11	1	4201
3657	134509	135705	1197	TPK3	YKL166C	cAMP-dependent protein kinase catalytic subunit promotes vegetative growth in response to nutrients via the Ras-cAMP signaling pathway partially redundant with Tpk1p and Tpk2p localizes to P-bodies during stationary phase TPK3 has a paralog TPK1 that aros		GO:0005524:MF|ATP binding;GO:0005737:CC|cytoplasm;GO:0005634:CC|nucleus;GO:0004674:MF|protein serine/threonine kinase activity;GO:0004672:MF|protein kinase activity;GO:0006468:BP|protein phosphorylation;GO:0007005:BP|mitochondrion organization;GO:0007265:	11	1	4201
3658	135790	136023	234	YKL165C-A	YKL165C-A	Dubious open reading frame unlikely to encode a functional protein based on available experimental and comparative sequence data		GO:0016021:CC|integral component of membrane	11	1	4201
1202	814452	816560	2109	NGG1	YDR176W	Subunit of chromatin modifying histone acetyltransferase complexes member of the ADA complex the SAGA complex and the SLIK complex transcriptional regulator involved in glucose repression of Gal4p-regulated genes		GO:0003712:MF|transcription cofactor activity;GO:0046695:CC|SLIK (SAGA-like) complex;GO:0004402:MF|histone acetyltransferase activity;GO:0005671:CC|Ada2/Gcn5/Ada3 transcription activator complex;GO:0016568:|;GO:0000124:CC|SAGA complex;GO:0016573:BP|histon	4	3	47
1203	816878	817525	648	UBC1	YDR177W	Ubiquitin-conjugating enzyme key E2 partner with Ubc4p for the anaphase-promoting complex 28APC 29 mediates selective degradation of short-lived and abnormal proteins plays a role in vesicle biogenesis and ER-associated protein degradation 28ERAD 29 com		GO:0016881:MF|acid-amino acid ligase activity;GO:0042787:BP|protein ubiquitination involved in ubiquitin-dependent protein catabolic process;GO:0006513:BP|protein monoubiquitination;GO:0000209:BP|protein polyubiquitination;GO:0000502:CC|proteasome complex	4	1	16
1204	817950	818495	546	SDH4	YDR178W	Membrane anchor subunit of succinate dehydrogenase 28SDH 29 involved in coupling the oxidation of succinate to the transfer of electrons to ubiquinone as part of the TCA cycle and the mitochondrial respiratory chain has similarity to human SDH subunit D	EC:1.3.5.1;aerobic respiration, electron transport chain;Succinate dehydrogenase	GO:0016021:CC|integral component of membrane;GO:0005749:CC|mitochondrial respiratory chain complex II, succinate dehydrogenase complex (ubiquinone);GO:0006099:BP|tricarboxylic acid cycle;GO:0006121:BP|mitochondrial electron transport, succinate to ubiquin	4	3	6
1205	818708	819196	489	CSN9	YDR179C	Subunit of the Cop9 signalosome Cop9 signalosome is required for deneddylation or removal of the ubiquitin-like protein Rub1p from Cdc53p 28cullin 29 involved in adaptation to pheromone signaling		GO:0008180:CC|COP9 signalosome;GO:0010388:|;GO:0000754:BP|adaptation of signaling pathway by response to pheromone involved in conjugation with cellular fusion;GO:0003674:MF|molecular_function;GO:0005634:CC|nucleus;GO:0005737:CC|cytoplasm	4	1	8
1206	819433	820824	1392	YDR179W-A	YDR179W-A	Putative protein of unknown function		GO:0008150:BP|BP;GO:0003674:MF|molecular_function;GO:0005575:CC|CC	4	4	27
1207	821295	825776	4482	SCC2	YDR180W	Subunit of cohesin loading factor 28Scc2p-Scc4p 29 a complex required for loading of cohesin complexes onto chromosomes involved in establishing sister chromatid cohesion during DSB repair via histone H2AX evolutionarily-conserved adherin relocalizes to		GO:0005488:MF|binding;GO:0010468:BP|regulation of gene expression;GO:1990414:BP|replication-born double-strand break repair via sister chromatid exchange;GO:0005829:CC|cytosol;GO:0005634:CC|nucleus;GO:0006302:BP|double-strand break repair;GO:0003682:MF|ch	4	7	9
1208	825910	827355	1446	SAS4	YDR181C	Subunit of the SAS complex 28Sas2p Sas4p Sas5p 29 acetylates free histones and nucleosomes and regulates transcriptional silencing required for the HAT activity of Sas2p		GO:0006351:BP|transcription, DNA-templated;GO:0000790:CC|nuclear chromatin;GO:0006348:BP|chromatin silencing at telomere;GO:0016573:BP|histone acetylation;GO:0000784:CC|nuclear chromosome, telomeric region;GO:0016407:MF|acetyltransferase activity;GO:00332	4	1	2
1209	827582	829057	1476	CDC1	YDR182W	Putative lipid phosphatase of the endoplasmic reticulum shows Mn2 2B dependence and may affect Ca2 2B signaling mutants display actin and general growth defects and pleiotropic defects in cell cycle progression and organelle distribution		GO:0016311:BP|dephosphorylation;GO:0030026:BP|cellular manganese ion homeostasis;GO:0051301:BP|cell division;GO:0007049:BP|cell cycle;GO:0030036:BP|actin cytoskeleton organization;GO:0005783:CC|endoplasmic reticulum;GO:0006281:BP|DNA repair;GO:0003674:MF|	4	1	1
1212	830397	830654	258	YDR183C-A	YDR183C-A	Dubious open reading frame unlikely to encode a functional protein identified by fungal homology and RT-PCR		GO:0016021:CC|integral component of membrane	4	1	1
1213	830629	831513	885	ATC1	YDR184C	Nuclear protein possibly involved in regulation of cation stress responses and 2For in the establishment of bipolar budding pattern relative distribution to the nucleus decreases upon DNA replication stress		GO:0007121:BP|bipolar cellular bud site selection;GO:0003674:MF|molecular_function;GO:0005634:CC|nucleus;GO:0005737:CC|cytoplasm;GO:0006950:BP|response to stress;GO:0030003:BP|cellular cation homeostasis	4	1	1
1215	832859	835492	2634	YDR186C	YDR186C	Putative protein of unknown function may interact with ribosomes based on co-purification experiments green fluorescent protein 28GFP 29-fusion protein localizes to the cytoplasm		GO:0005840:CC|ribosome;GO:0008150:BP|BP;GO:0003674:MF|molecular_function;GO:0005737:CC|cytoplasm	4	2	2
1216	836228	836746	519	YDR187C	YDR187C	Dubious open reading frame unlikely to encode a functional protein based on available experimental and comparative sequence data partially overlaps the verified essential ORF CCT6 2FYDR188W		GO:0016021:CC|integral component of membrane	4	1	1
1218	838392	840392	2001	SLY1	YDR189W	Hydrophilic protein involved in ER 2FGolgi vesicle trafficking SM 28Sec1 2FMunc-18 29 family protein that binds the tSNARE Sed5p and stimulates its assembly into a trans-SNARE membrane-protein complex		GO:0030134:CC|ER to Golgi transport vesicle;GO:0005737:CC|cytoplasm;GO:0015031:BP|protein transport;GO:0005783:CC|endoplasmic reticulum;GO:0048280:BP|vesicle fusion with Golgi apparatus;GO:0006888:BP|ER to Golgi vesicle-mediated transport;GO:0006904:BP|ve	4	4	7
1219	840604	841995	1392	RVB1	YDR190C	ATP-dependent DNA helicase also known as pontin member of the AAA 2B and RuvB-like protein families similar to Rvb2p conserved component of multiple complexes including the INO80 complex the Swr1 complex and the R2TP complex 28Rvb1-Rvb2-Tah1-Pih1 29 invo		GO:0005524:MF|ATP binding;GO:0006281:BP|DNA repair;GO:0006351:BP|transcription, DNA-templated;GO:0005634:CC|nucleus;GO:0031011:CC|Ino80 complex;GO:0006357:BP|regulation of transcription from RNA polymerase II promoter;GO:0006338:BP|chromatin remodeling;GO	4	1	2
1220	842337	843449	1113	HST4	YDR191W	Member of the Sir2 family of NAD 28 2B 29-dependent protein deacetylases involved along with Hst3p in silencing at telomeres cell cycle progression radiation resistance genomic stability and short-chain fatty acid metabolism		GO:0006351:BP|transcription, DNA-templated;GO:0005634:CC|nucleus;GO:0046872:MF|metal ion binding;GO:0017136:MF|NAD-dependent histone deacetylase activity;GO:0070403:MF|NAD+ binding;GO:0016575:BP|histone deacetylation;GO:0006348:BP|chromatin silencing at t	4	2	2
1221	843569	844861	1293	NUP42	YDR192C	FG-nucleoporin component of central core of the nuclear pore complex also part of the nuclear pore complex 28NPC 29 cytoplasmic filaments contributes directly to nucleocytoplasmic transport and maintenance of the NPC permeability barrier and is involved		GO:0000973:BP|posttranscriptional tethering of RNA polymerase II gene DNA at nuclear periphery;GO:0000972:BP|transcription-dependent tethering of RNA polymerase II gene DNA at nuclear periphery;GO:0016973:BP|poly(A)+ mRNA export from nucleus;GO:0006607:BP	4	1	1
1222	844554	844952	399	YDR193W	YDR193W	Dubious open reading frame unlikely to encode a functional protein based on available experimental and comparative sequence data		GO:0016021:CC|integral component of membrane	4	1	1
1223	845952	847946	1995	MSS116	YDR194C	Mitochondrial transcription elongation factor DEAD-box protein required for efficient splicing of mitochondrial Group I and II introns non-polar RNA helicase that also facilities strand annealing promotes RNA folding by stabilizing an early assembly inter		GO:0000373:BP|Group II intron splicing;GO:0034337:BP|RNA folding;GO:0033592:MF|RNA strand annealing activity;GO:0004386:MF|helicase activity;GO:0008026:MF|ATP-dependent helicase activity;GO:0004004:MF|ATP-dependent RNA helicase activity;GO:0000372:BP|Grou	4	2	2
1224	848071	848223	153	YDR194W-A	YDR194W-A	Putative protein of unknown function identified by fungal homology and RT-PCR		GO:0008150:BP|BP;GO:0003674:MF|molecular_function;GO:0005575:CC|CC	4	1	1
1225	848599	850200	1602	REF2	YDR195W	RNA-binding protein involved in the cleavage step of mRNA 3 27-end formation prior to polyadenylation and in snoRNA maturation part of holo-CPF subcomplex APT which associates with 3 27-ends of snoRNA- and mRNA-encoding genes relocalizes to the cytosol in		GO:0031124:BP|mRNA 3'-end processing;GO:0031126:BP|snoRNA 3'-end processing;GO:0005829:CC|cytosol;GO:0005634:CC|nucleus;GO:0003723:MF|RNA binding;GO:0003682:MF|chromatin binding;GO:0005847:CC|mRNA cleavage and polyadenylation specificity factor complex;GO	4	2	3
1227	851228	852397	1170	CBS2	YDR197W	Mitochondrial translational activator of the COB mRNA interacts with translating ribosomes acts on the COB mRNA 5 27-untranslated leader		GO:0050661:MF|NADP binding;GO:0097033:BP|mitochondrial respiratory chain complex III biogenesis;GO:0005761:CC|mitochondrial ribosome;GO:0070131:BP|positive regulation of mitochondrial translation;GO:0045182:MF|translation regulator activity;GO:0050662:MF|	4	1	1
1228	852533	853972	1440	RKM2	YDR198C	Ribosomal protein lysine methyltransferase responsible for trimethylation of the lysine residue at position 3 of Rpl12Ap and Rpl12Bp		GO:0016279:MF|protein-lysine N-methyltransferase activity;GO:0018026:BP|peptidyl-lysine monomethylation;GO:0018023:BP|peptidyl-lysine trimethylation;GO:0005515:MF|protein binding	4	1	2
1230	854279	856093	1815	VPS64	YDR200C	Protein required for cytoplasm to vacuole targeting of proteins forms a complex with Far3p and Far7p to Far11p involved in recovery from pheromone-induced cell cycle arrest mutant has increased aneuploidy tolerance VPS64 has a paralog FAR10 that arose fro		GO:0000321:BP|re-entry into mitotic cell cycle after pheromone arrest;GO:0006623:BP|protein targeting to vacuole;GO:0015031:BP|protein transport;GO:0007049:BP|cell cycle;GO:0005783:CC|endoplasmic reticulum;GO:0005789:CC|endoplasmic reticulum membrane;GO:0	4	1	2
1231	856317	856814	498	SPC19	YDR201W	Essential subunit of the Dam1 complex 28aka DASH complex 29 complex couples kinetochores to the force produced by MT depolymerization thereby aiding in chromosome segregation also localized to nuclear side of spindle pole body		GO:0005737:CC|cytoplasm;GO:0007067:BP|mitotic nuclear division;GO:0051301:BP|cell division;GO:0042729:CC|DASH complex;GO:0008608:BP|attachment of spindle microtubules to kinetochore;GO:0031116:BP|positive regulation of microtubule polymerization;GO:005198	4	1	1
1232	856898	857953	1056	RAV2	YDR202C	Subunit of RAVE complex 28Rav1p Rav2p Skp1p 29 the RAVE complex associates with the V1 domain of the vacuolar membrane 28H 2B 29-ATPase 28V-ATPase 29 and promotes assembly and reassembly of the holoenzyme		GO:0015031:BP|protein transport;GO:0007035:BP|vacuolar acidification;GO:0043291:CC|RAVE complex;GO:0043254:BP|regulation of protein complex assembly;GO:0031901:CC|early endosome membrane	4	1	1
1235	859346	861520	2175	MSC2	YDR205W	Endoplasmic reticulum zinc transporter part of a heterodimeric transporter with Zrg17p that transfers zinc from the cytosol to the ER lumen member of the cation diffusion facilitator family of efflux pumps localizes to ER and nucleus mutations affect the		GO:0005385:MF|zinc ion transmembrane transporter activity;GO:0008324:MF|cation transmembrane transporter activity;GO:0006882:BP|cellular zinc ion homeostasis;GO:0006829:BP|zinc II ion transport;GO:0046873:MF|metal ion transmembrane transporter activity;GO	4	1	1
1236	862054	864708	2655	EBS1	YDR206W	Protein involved in translation inhibition and nonsense-mediated decay interacts with cap binding protein Cdc33p and with Nam7p localizes to P-bodies upon glucose starvation mRNA abundance regulated by mRNA decay factors EBS1 has a paralog EST1 that arose		GO:0000932:CC|P-body;GO:0000184:BP|nuclear-transcribed mRNA catabolic process, nonsense-mediated decay;GO:0000781:CC|chromosome, telomeric region;GO:0017148:BP|negative regulation of translation;GO:0005694:CC|chromosome;GO:0003674:MF|molecular_function;GO	4	2	2
1237	865012	867522	2511	UME6	YDR207C	Rpd3L histone deacetylase complex subunit key transcriptional regulator of early meiotic genes involved in chromatin remodeling and transcriptional repression via DNA looping binds URS1 upstream regulatory sequence couples metabolic responses to nutrition		GO:0000989:MF|transcription factor activity, transcription factor binding;GO:0034389:BP|lipid particle organization;GO:0045836:BP|positive regulation of meiotic nuclear division;GO:0070491:MF|repressing transcription factor binding;GO:0006656:BP|phosphati	4	1	1
1238	868224	870563	2340	MSS4	YDR208W	Phosphatidylinositol-4-phosphate 5-kinase involved in actin cytoskeleton organization and cell morphogenesis multicopy suppressor of stt4 mutation	EC:2.7.1.68;phosphatidylinositol phosphate biosynthesis;1-phosphatidylinositol-4-phosphate kinase	GO:0031321:BP|ascospore-type prospore assembly;GO:0016308:MF|1-phosphatidylinositol-4-phosphate 5-kinase activity;GO:0046488:BP|phosphatidylinositol metabolic process;GO:0016307:MF|phosphatidylinositol phosphate kinase activity;GO:0046854:BP|phosphatidyli	4	3	3
1241	884727	886865	2139	GCD6	YDR211W	Catalytic epsilon subunit of the translation initiation factor eIF2B eIF2B is the guanine-nucleotide exchange factor for eIF2 activity subsequently regulated by phosphorylated eIF2 first identified as a negative regulator of GCN4 expression forms cytoplas		GO:0005851:CC|eukaryotic translation initiation factor 2B complex;GO:0032045:CC|guanyl-nucleotide exchange factor complex;GO:0006446:BP|regulation of translational initiation;GO:0016070:BP|RNA metabolic process;GO:0006413:BP|translational initiation;GO:00	4	6	18
1242	887232	888911	1680	TCP1	YDR212W	Alpha subunit of chaperonin-containing T-complex complex mediates protein folding in the cytosol involved in actin cytoskeleton maintenance overexpression in neurons suppresses formation of pathogenic conformations of huntingtin protein		GO:0005524:MF|ATP binding;GO:0006457:BP|protein folding;GO:0051082:MF|unfolded protein binding;GO:0005832:CC|chaperonin-containing T-complex	4	4	21
1243	889751	892492	2742	UPC2	YDR213W	Sterol regulatory element binding protein induces transcription of sterol biosynthetic genes and of DAN 2FTIR gene products relocates from intracellular membranes to perinuclear foci on sterol depletion UPC2 has a paralog ECM22 that arose from the whole g		GO:0035969:BP|positive regulation of sterol import by positive regulation of transcription from RNA polymerase II promoter;GO:0035961:BP|positive regulation of ergosterol biosynthetic process by positive regulation of transcription from RNA polymerase II	4	6	47
1244	892875	893927	1053	AHA1	YDR214W	Co-chaperone that binds Hsp82p and activates its ATPase activity plays a role in determining prion variants similar to Hch1p expression is regulated by stresses such as heat shock protein abundance increases in response to DNA replication stress		GO:0006457:BP|protein folding;GO:0051087:MF|chaperone binding;GO:0032781:BP|positive regulation of ATPase activity;GO:0001671:MF|ATPase activator activity;GO:0005737:CC|cytoplasm;GO:0006950:BP|response to stress;GO:0034605:BP|cellular response to heat	4	3	34
1245	894089	894502	414	YDR215C	YDR215C	Dubious open reading frame unlikely to encode a functional protein based on available experimental and comparative sequence data null mutant displays elevated sensitivity to expression of a mutant huntingtin fragment or of alpha-synuclein		GO:0016021:CC|integral component of membrane	4	1	24
[truncated: 3,757 more rows]

## Sheet: EFC
25h_F.Chr	Systematic Name	Gene ID	Description	GeneOntology	Somma di #READS
[truncated: 1,002 more rows]

[truncated: 3 more sheets: EFC_6h, eccDNA, comparison]
